# Supplementary material for: Single-Nucleotide Polymorphisms Sequencing Identifies Candidate Functional Variants at Prostate Cancer Risk Loci
Source: Genes (Basel). 2019 Jul 18;10(7):547. doi: 10.3390/genes10070547 (PMC6678189; doi:10.3390/genes10070547)
Supplement: Supplementary file 1 [file genes-10-00547-s001.zip]

Archive with 5 entries (4 files):
- Supplementary_files/
- Supplementary_files/Figure_S3.tif
- Supplementary_files/Supplementary-Figures-and-Tables.pdf
- Supplementary_files/Table_S1_903_SNPs_and_BAB_score.xlsx
- Supplementary_files/Table_S3-Functional_analysis_of_348_SNPs.xlsx
