# Supplementary material for: Single-Nucleotide Polymorphisms Sequencing Identifies Candidate Functional Variants at Prostate Cancer Risk Loci
Source: Genes (Basel). 2019 Jul 18;10(7):547. doi: 10.3390/genes10070547 (PMC6678189; doi:10.3390/genes10070547)
Supplement: Supplementary file 1 [file genes-10-00547-s001.zip › Supplementary_files/Table_S1_903_SNPs_and_BAB_score.xlsx]

## Sheet: 903_SNPs
Table S1: List of 903 SNPs, sequence read count, and BAB score.
		Read count						Average ratio normalized to Input		BAB score		|BAB| ≥ 2.32		|BAB| ≥ 2		|BAB| ≥ 1.58		|BAB| ≥ 1		|BAB| ≥ 0.58
SNP allele	903 SNPs	DHT-1	DHT-2	ETH-1	ETH-2	Input-1	Input-2	DHT	ETH	DHT	ETH	DHT	ETH	DHT	ETH	DHT	ETH	DHT	ETH	DHT	ETH	Classification based on significant SNPs under different treatment conditions
rs10015716_A	rs10015716	50	29	43	35	59	44	3.8249	5.41074	1.93542	2.43583		yes		yes	yes	yes	yes	yes	yes	yes	Shared significant SNPs between DHT and ETH treatment conditions
rs10015716_G	rs10015716	1374	1506	1141	853	8242	5954
rs10019142_A	rs10019142	1261	1311	1204	876	3475	2720	1.05169	1.17207	0.0727048	0.229056
rs10019142_G	rs10019142	6748	9236	6517	4821	22241	17390
rs10034824_G	rs10034824	4783	4310	3400	2480	6277	5251	1.38805	1.22945	0.473059	0.298008
rs10034824_T	rs10034824	9667	11156	8758	6323	19920	16426
rs1005643_C	rs1005643	1358	2096	1341	964	5999	4879	0.869125	0.795471	-0.202364	-0.330118
rs1005643_G	rs1005643	1196	1584	1143	895	4227	3461
rs10065645_A	rs10065645	621	548	629	508	1529	1157	1.8459	2.59228	0.884327	1.37422								yes	yes	yes	Shared significant SNPs between DHT and ETH treatment conditions
rs10065645_G	rs10065645	1557	1945	1445	976	8290	6279
rs1013887_A	rs1013887	5828	5781	5165	4310	7914	6564	3.32187	3.66561	1.732	1.87405					yes	yes	yes	yes	yes	yes	Shared significant SNPs between DHT and ETH treatment conditions
rs1013887_C	rs1013887	3286	5100	3361	2579	18031	15047
rs10147346_C	rs10147346	1473	2057	1346	952	16725	13089	0.345247	0.300383	-1.5343	-1.73513						yes	yes	yes	yes	yes	Shared significant SNPs between DHT and ETH treatment conditions
rs10147346_G	rs10147346	5856	5517	4838	3592	18502	14470
rs10171934_A	rs10171934	240	285	231	173	2988	2175	0.264747	0.280111	-1.91732	-1.83593					yes	yes	yes	yes	yes	yes	Shared significant SNPs between DHT and ETH treatment conditions
rs10171934_C	rs10171934	6045	6794	5149	4166	18634	14690
rs10174605_A	rs10174605	1740	1905	1754	1139	8365	6327	0.205595	0.212041	-2.28212	-2.23758			yes	yes	yes	yes	yes	yes	yes	yes	Shared significant SNPs between DHT and ETH treatment conditions
rs10174605_G	rs10174605	7490	6489	5563	5016	6585	4914
rs10176842_C	rs10176842	1275	2306	1570	1279	10832	8663	0.312744	0.322402	-1.67694	-1.63307					yes	yes	yes	yes	yes	yes	Shared significant SNPs between DHT and ETH treatment conditions
rs10176842_T	rs10176842	9481	11176	8984	7243	20054	15762
rs10179195_A	rs10179195	246	209	208	155	1878	1476	0.160113	0.134451	-2.64284	-2.89485	yes	yes	yes	yes	yes	yes	yes	yes	yes	yes	Shared significant SNPs between DHT and ETH treatment conditions
rs10179195_G	rs10179195	15672	12006	14075	11904	17947	14454
rs10182643_C	rs10182643	2572	3650	2432	1917	14681	10916	1.08796	1.16391	0.121629	0.218978
rs10182643_G	rs10182643	2717	4168	2564	1915	17532	13032
rs10207885_C	rs10207885	3497	3628	2988	2303	11399	9020	4.00101	4.41685	2.00036	2.14302			yes	yes	yes	yes	yes	yes	yes	yes	Shared significant SNPs between DHT and ETH treatment conditions
rs10207885_T	rs10207885	102	107	84	58	1399	1014
rs10211190_A	rs10211190	128	139	218	146	1873	1416	0.487022	0.952559	-1.03794	-0.0701191							yes		yes		Specific significant SNPs under DHT treatment condition
rs10211190_G	rs10211190	1903	2498	1669	1330	14533	11467
rs10270222_C	rs10270222	5743	2407	1351	1143	1764	1444	14.02	6.03877	3.80941	2.59426	yes	yes	yes	yes	yes	yes	yes	yes	yes	yes	Shared significant SNPs between DHT and ETH treatment conditions
rs10270222_T	rs10270222	162	146	144	88	1025	728
rs10407939_A	rs10407939	11754	10280	8753	7059	14664	11459	1.62323	1.48873	0.698867	0.574078									yes		Specific significant SNPs under DHT treatment condition
rs10407939_G	rs10407939	12923	12244	11073	8675	27083	21374
rs1043853_A	rs1043853	30	32	27	21	121	71	1.00873	1.12573	0.0125433	0.170865
rs1043853_G	rs1043853	2689	3438	2496	1747	10637	7967
rs10442483_C	rs10442483	7372	7844	6126	5119	11366	8621	1.06223	1.05233	0.0871018	0.0735898
rs10442483_T	rs10442483	5239	5167	4224	3536	8172	6325
rs10464490_G	rs10464490	3555	4550	2931	2338	13551	10350	0.372584	0.353642	-1.42436	-1.49964							yes	yes	yes	yes	Shared significant SNPs between DHT and ETH treatment conditions
rs10464490_T	rs10464490	6467	6843	5061	4075	8269	6384
rs10521106_C	rs10521106	3932	5246	3624	2852	20796	15911	0.983627	0.918805	-0.023817	-0.122169
rs10521106_T	rs10521106	3328	3917	3050	2445	16285	12375
rs1056441_C	rs1056441	192	303	240	170	859	680	0.841313	1.01351	-0.249285	0.0193651
rs1056441_T	rs1056441	81	115	73	62	280	236
rs10743176_C	rs10743176	15275	12797	5964	4803	23022	17868	2.28041	1.26272	1.1893	0.33653							yes		yes		Specific significant SNPs under DHT treatment condition
rs10743176_T	rs10743176	6859	9298	6196	4651	29031	22701
rs10743180_G	rs10743180	6342	8755	6040	4213	31856	24610	0.827287	0.793947	-0.27354	-0.332885
rs10743180_T	rs10743180	6550	8587	6305	4436	26402	20573
rs1075628_C	rs1075628	3924	6950	4301	2806	23973	18489	0.698335	0.650157	-0.518009	-0.621139										yes	Specific significant SNPs under ETH treatment condition
rs1075628_T	rs1075628	6427	6632	5288	3840	19916	15786
rs10763256_A	rs10763256	2881	3741	2534	1895	7744	5852	1.36299	1.33826	0.446774	0.420363
rs10763256_C	rs10763256	1968	2789	1844	1373	7581	5645
rs10763534_C	rs10763534	9952	12131	9216	7164	47863	38663	0.749318	0.692234	-0.41635	-0.530669
rs10763534_T	rs10763534	7286	8529	7349	5420	25686	20813
rs10763536_A	rs10763536	90	82	82	63	809	657	0.398872	0.455771	-1.326	-1.13362							yes	yes	yes	yes	Shared significant SNPs between DHT and ETH treatment conditions
rs10763536_G	rs10763536	5088	4919	4299	3121	18837	15211
rs10763538_A	rs10763538	1081	1856	1169	892	5980	4984	0.890658	0.843307	-0.167057	-0.245871
rs10763538_G	rs10763538	951	1650	1083	840	4802	3852
rs10763539_C	rs10763539	4542	7238	5200	3966	29472	22509	0.870937	0.993707	-0.19936	-0.00910718
rs10763539_T	rs10763539	7884	11973	7847	5795	43355	33307
rs10763546_C	rs10763546	1153	1630	988	725	6081	4615	1.0189	0.968246	0.0270128	-0.0465548
rs10763546_G	rs10763546	681	896	610	422	3494	2704
rs1078004_C	rs1078004	5282	4466	3613	2828	15819	12169	1.40923	1.35075	0.494908	0.433765
rs1078004_G	rs1078004	5287	6216	4289	3518	25420	20402
rs10825136_C	rs10825136	9611	8845	9593	6988	19756	15056	2.51672	3.14051	1.33155	1.651						yes	yes	yes	yes	yes	Shared significant SNPs between DHT and ETH treatment conditions
rs10825136_T	rs10825136	9541	10839	8455	6126	54443	41634
rs10825187_G	rs10825187	13269	14901	12502	9338	22564	17246	1.63302	1.71091	0.707543	0.774767									yes	yes	Shared significant SNPs between DHT and ETH treatment conditions
rs10825187_T	rs10825187	9629	12713	9598	6820	28803	22161
rs10825587_C	rs10825587	4323	5744	4488	3353	24485	18868	0.404556	0.392164	-1.30559	-1.35047							yes	yes	yes	yes	Shared significant SNPs between DHT and ETH treatment conditions
rs10825587_T	rs10825587	9297	9678	8746	6537	18995	14214
rs10825652_A	rs10825652	2072	2135	1874	1316	4468	3549	1.364	1.54584	0.447842	0.628389										yes	Specific significant SNPs under ETH treatment condition
rs10825652_G	rs10825652	4047	5302	3542	2593	13462	10479
rs10826227_C	rs10826227	1715	2214	1954	1544	4756	3751	1.7381	1.90787	0.797513	0.931964									yes	yes	Shared significant SNPs between DHT and ETH treatment conditions
rs10826227_T	rs10826227	1042	1664	1227	922	5626	4326
rs10840584_C	rs10840584	10405	14619	10843	8198	48967	39220	1.03308	1.06017	0.0469587	0.0842961
rs10840584_T	rs10840584	9006	12828	9450	6788	43996	35382
rs10840603_A	rs10840603	3119	5027	3414	2437	21187	16425	1.23702	1.281	0.306872	0.357268
rs10840603_G	rs10840603	2143	3709	2302	1707	18493	14580
rs10840606_A	rs10840606	5639	5688	3591	2766	21145	17359	1.38658	1.14514	0.471531	0.195523
rs10840606_G	rs10840606	5038	7152	4370	3642	30984	24857
rs10866527_C	rs10866527	3496	3682	2858	2015	14952	11059	1.22971	1.03125	0.298315	0.0443877
rs10866527_T	rs10866527	134	113	119	80	612	475
rs10866528_A	rs10866528	15049	22369	14456	10439	95120	74690	0.731273	1.20784	-0.451519	0.272425
rs10866528_G	rs10866528	11128	10346	4827	3715	39843	30882
rs10901849_A	rs10901849	9	15	16	4	154	130	0.448683	0.547437	-1.15623	-0.869235							yes		yes	yes	Shared significant SNPs between DHT and ETH treatment conditions
rs10901849_G	rs10901849	510	691	450	321	3620	2878
rs10929684_A	rs10929684	67	93	113	73	404	353	0.870592	1.23076	-0.199932	0.299547
rs10929684_G	rs10929684	2357	2499	2208	1754	10984	9141
rs10947980_A	rs10947980	3616	2819	3047	2589	6360	4877	1.49972	1.77228	0.584697	0.82561									yes	yes	Shared significant SNPs between DHT and ETH treatment conditions
rs10947980_G	rs10947980	6613	6448	5243	4451	19416	14844
rs10953238_C	rs10953238	13180	10859	11181	10111	15235	11473	3.86228	5.23129	1.94945	2.38717		yes		yes	yes	yes	yes	yes	yes	yes	Shared significant SNPs between DHT and ETH treatment conditions
rs10953238_T	rs10953238	4820	6184	4008	3071	26208	19736
rs10993994_C	rs10993994	50805	42749	42998	34935	35068	28298	3.3314	3.97946	1.73613	1.99257					yes	yes	yes	yes	yes	yes	Shared significant SNPs between DHT and ETH treatment conditions
rs10993994_T	rs10993994	13597	18409	13350	8698	37890	31684
rs11002357_A	rs11002357	4962	7916	5325	4075	27366	20474	1.03026	0.956851	0.0430133	-0.0636338
rs11002357_G	rs11002357	4471	6969	5107	3907	24873	18966
rs11003800_A	rs11003800	1081	1279	975	816	2758	2150	0.785866	0.761842	-0.347645	-0.392436
rs11003800_G	rs11003800	455	607	453	372	968	753
rs11004221_A	rs11004221	7430	6606	5725	4678	14673	11931	1.31256	1.22273	0.392384	0.290107
rs11004221_G	rs11004221	6916	6454	5936	4726	18778	14605
rs11004324_G	rs11004324	33579	22254	14580	11770	38854	30789	1.44764	0.991383	0.533699	-0.0124856
rs11004324_T	rs11004324	14146	13577	10676	8514	27890	22329
rs11004409_C	rs11004409	2606	3371	2607	2036	13649	10560	0.504098	0.720757	-0.988224	-0.472414									yes		Specific significant SNPs under DHT treatment condition
rs11004409_G	rs11004409	10649	10811	6473	5181	24610	19221
rs11004415_A	rs11004415	1178	1565	1169	977	4974	4040	1.30275	1.55047	0.381557	0.632704										yes	Specific significant SNPs under ETH treatment condition
rs11004415_G	rs11004415	1164	1603	976	836	6544	5273
rs11004422_A	rs11004422	1160	1885	1114	837	6007	4822	0.907139	0.87977	-0.140605	-0.184801
rs11004422_G	rs11004422	853	1176	762	593	3728	2914
rs11004435_A	rs11004435	1234	1625	1200	880	3616	3047	1.38485	1.48006	0.46973	0.565651
rs11004435_C	rs11004435	1155	1588	1048	807	5025	3853
rs11004584_G	rs11004584	2876	4642	2612	2147	27186	20666	0.750871	0.689128	-0.413363	-0.537157
rs11004584_T	rs11004584	3023	3946	2719	2164	19322	14485
rs11005075_A	rs11005075	3509	4458	3085	2419	11933	9454	1.37096	1.24543	0.455185	0.316643
rs11005075_G	rs11005075	1795	2727	1898	1479	9019	7299
rs11005089_A	rs11005089	2476	3624	2600	1967	12865	9805	1.12492	1.14799	0.169824	0.199112
rs11005089_C	rs11005089	2921	4495	3127	2297	17829	13097
rs11006207_C	rs11006207	4445	4963	4074	3145	25340	19556	0.924539	0.953621	-0.113194	-0.0685118
rs11006207_T	rs11006207	3262	3331	2798	2116	16555	12578
rs11006223_G	rs11006223	4037	6497	4141	3305	27935	22112	0.298829	0.257464	-1.74261	-1.95756					yes	yes	yes	yes	yes	yes	Shared significant SNPs between DHT and ETH treatment conditions
rs11006223_T	rs11006223	8865	8576	7750	6471	13436	11168
rs11006274_C	rs11006274	6446	6822	4306	3531	18825	14640	1.1394	1.09364	0.188274	0.129132
rs11006274_T	rs11006274	6025	6771	4484	3416	20507	16172
rs11006462_A	rs11006462	1560	1963	1476	1144	6061	4770	1.43844	1.41106	0.524506	0.496778
rs11006462_G	rs11006462	1334	2327	1513	1145	8765	6738
rs11006489_A	rs11006489	2412	3309	2189	1546	7953	6117	1.33754	1.28694	0.419584	0.36394
rs11006489_G	rs11006489	3890	5057	3549	2537	16688	12845
rs11043132_C	rs11043132	5694	9551	6294	4532	50563	37854	0.75617	0.822075	-0.403217	-0.282658
rs11043132_T	rs11043132	12441	16717	11306	8064	74656	55379
rs11043133_A	rs11043133	110	235	171	129	930	712	1.19744	1.44059	0.259949	0.52666
rs11043133_G	rs11043133	179	254	185	139	1386	1158
rs11043135_A	rs11043135	5775	9319	6708	4833	29408	24285	1.24109	1.24222	0.311611	0.312919
rs11043135_C	rs11043135	4274	7117	4856	3771	27909	22279
rs11043143_C	rs11043143	553	1052	564	486	4854	3732	0.948834	0.864286	-0.0757726	-0.210419
rs11043143_T	rs11043143	1287	2258	1497	1107	10302	7895
rs11083450_C	rs11083450	930	1051	778	595	2175	1594	1.37166	1.169	0.455919	0.22528
rs11083450_T	rs11083450	256	286	281	172	856	572
rs11094198_C	rs11094198	1634	1967	1534	1328	3424	3262	1.94942	1.88634	0.963043	0.915592									yes	yes	Shared significant SNPs between DHT and ETH treatment conditions
rs11094198_G	rs11094198	944	1441	1044	870	4472	3966
rs11097434_A	rs11097434	7522	7602	6493	5230	12203	9456	1.65582	2.21962	0.72755	1.15031								yes	yes	yes	Shared significant SNPs between DHT and ETH treatment conditions
rs11097434_G	rs11097434	3417	3532	2228	1790	9273	7200
rs11097435_C	rs11097435	1575	1677	1331	1130	3324	2600	3.08505	3.55524	1.6253	1.82995					yes	yes	yes	yes	yes	yes	Shared significant SNPs between DHT and ETH treatment conditions
rs11097435_T	rs11097435	1463	1875	1194	977	10405	8140
rs11170341_C	rs11170341	153	332	158	136	1330	1058	1.03422	0.9715	0.0485393	-0.0417135
rs11170341_T	rs11170341	153	315	170	136	1265	1132
rs111895966_C	rs111895966	346	732	396	334	4782	4187	0.878074	1.03682	-0.187586	0.0521711
rs111895966_T	rs111895966	142	252	135	99	1565	1383
rs112162741_C	rs112162741	629	931	631	555	3637	3198	8.13957	1.33109	3.02495	0.412603	yes		yes		yes		yes		yes		Specific significant SNPs under DHT treatment condition
rs112162741_T	rs112162741	2	2	18	6	78	65
rs11240554_C	rs11240554	2526	3276	2286	1768	9941	7671	0.839122	0.856083	-0.253048	-0.224178
rs11240554_T	rs11240554	3154	4117	2817	2163	10279	8199
rs11240559_G	rs11240559	17357	23682	17291	12593	69404	56723	0.929581	0.918514	-0.105347	-0.122627
rs11240559_T	rs11240559	16500	23481	17183	12230	61382	52236
rs11240561_G	rs11240561	722	748	690	508	4296	3239	1.53115	1.90735	0.614614	0.931566									yes	yes	Shared significant SNPs between DHT and ETH treatment conditions
rs11240561_T	rs11240561	107	110	85	58	1021	698
rs11240567_C	rs11240567	7212	8653	5957	4736	28225	22341	0.975863	0.915303	-0.0352491	-0.127679
rs11240567_T	rs11240567	2677	2788	2303	1661	9514	7511
rs11245453_A	rs11245453	200	290	179	158	1503	1229	1.02461	0.845854	0.035073	-0.241519
rs11245453_G	rs11245453	185	269	217	165	1455	1144
rs11245454_A	rs11245454	7008	11077	7221	5471	50007	39657	0.845733	0.902236	-0.241726	-0.148423
rs11245454_G	rs11245454	14910	17791	12223	9517	77885	61022
rs11245455_C	rs11245455	557	765	557	452	2350	1868	0.388801	0.346495	-1.3629	-1.52909							yes	yes	yes	yes	Shared significant SNPs between DHT and ETH treatment conditions
rs11245455_T	rs11245455	2505	2096	2172	1693	3071	2506
rs11245456_C	rs11245456	1823	2408	1590	1268	15597	11919	0.931328	0.927089	-0.102639	-0.10922
rs11245456_G	rs11245456	1976	2359	1663	1296	14930	11439
rs11245458_C	rs11245458	2051	2561	1980	1476	8317	6276	1.25969	1.34099	0.333072	0.423297
rs11245458_T	rs11245458	1395	1956	1360	982	7530	5695
rs11263761_A	rs11263761	1632	2534	1841	1359	7488	6012	1.26581	1.22767	0.340059	0.295921
rs11263761_G	rs11263761	1517	2717	1920	1374	9652	7414
rs11263762_A	rs11263762	4435	5651	4235	3194	21648	16728	1.25477	1.35617	0.327418	0.439541
rs11263762_G	rs11263762	8331	11231	7432	5814	52532	40487
rs11263763_A	rs11263763	4973	8721	5760	4150	33805	26170	1.28602	1.28747	0.362909	0.364539
rs11263763_G	rs11263763	4199	8153	4975	3777	38884	29627
rs112756706_A	rs112756706	396	449	331	252	2504	1977	0.699098	0.571425	-0.516433	-0.807364										yes	Specific significant SNPs under ETH treatment condition
rs112756706_T	rs112756706	397	411	380	301	1649	1344
rs113082846_C	rs113082846	40488	30009	32986	26692	21260	15606	7.75236	8.78625	2.95464	3.13525	yes	yes	yes	yes	yes	yes	yes	yes	yes	yes	Shared significant SNPs between DHT and ETH treatment conditions
rs113082846_G	rs113082846	9519	13055	9168	6973	49315	37690
rs113094235_C	rs113094235	59	116	315	143	2873	2243	0.452478	0.213119	-1.14408	-2.23027				yes		yes	yes	yes	yes	yes	Shared significant SNPs between DHT and ETH treatment conditions
rs113094235_T	rs113094235	150	211	1365	670	2641	2251
rs113925811_A	rs113925811	5607	5208	3699	3188	8144	6710	1.17218	2.05882	0.229196	1.04182								yes		yes	Specific significant SNPs under ETH treatment condition
rs113925811_C	rs113925811	11057	7294	3528	2908	15734	12802
rs114390811_A	rs114390811	430	687	425	313	1423	1097	0.81881	1.01878	-0.2884	0.0268356
rs114390811_G	rs114390811	662	687	384	331	1422	1082
rs1151622_A	rs1151622	18074	19874	17243	12118	40179	32632	1.03405	1.04106	0.0483039	0.0580582
rs1151622_G	rs1151622	15793	17682	15145	10581	36622	29758
rs1151623_C	rs1151623	9378	10478	7725	6053	27497	21436	1.79424	1.64674	0.843374	0.719612									yes	yes	Shared significant SNPs between DHT and ETH treatment conditions
rs1151623_T	rs1151623	9751	15612	10671	7813	60033	47420
rs1151624_A	rs1151624	5125	9605	6050	4763	45013	34433	0.698693	0.729645	-0.517269	-0.454733
rs1151624_G	rs1151624	3696	5459	3609	2960	19589	15616
rs11551890_C	rs11551890	26646	23364	17297	13515	44642	35195	2.69586	2.61619	1.43075	1.38747							yes	yes	yes	yes	Shared significant SNPs between DHT and ETH treatment conditions
rs11551890_T	rs11551890	11170	13406	9106	6415	58546	45777
rs11564708_C	rs11564708	0	0	4	0	0	0
rs11564708_G	rs11564708	513	708	670	469	4510	3663
rs11593361_A	rs11593361	6523	9755	6401	4987	36732	28010	0.726351	0.796026	-0.461261	-0.329112
rs11593361_G	rs11593361	6467	8289	5306	4195	24467	18579
rs11595194_C	rs11595194	8033	9424	7178	5215	34381	25614	1.42264	1.33191	0.508567	0.413492
rs11595194_T	rs11595194	10943	15623	11554	8268	73084	54547
rs11598549_A	rs11598549	3107	5383	3025	2296	23281	20057	1.01048	0.939448	0.015037	-0.0901152
rs11598549_G	rs11598549	3342	5460	3354	2612	24697	21045
rs11599333_A	rs11599333	7280	9224	6554	4969	33444	26518	0.147616	0.135866	-2.76008	-2.87974	yes	yes	yes	yes	yes	yes	yes	yes	yes	yes	Shared significant SNPs between DHT and ETH treatment conditions
rs11599333_C	rs11599333	24206	20580	17610	15667	13156	10475
rs11599502_C	rs11599502	10023	9774	8065	6180	27586	22750	1.29179	1.28828	0.369372	0.365446
rs11599502_G	rs11599502	7595	9884	6881	5468	30952	25395
rs11603101_C	rs11603101	5713	9325	6011	4690	50973	39584	0.890364	0.91089	-0.167533	-0.134652
rs11603101_T	rs11603101	7324	10701	7221	5472	54846	42774
rs116140900_A	rs116140900	8090	9214	6830	5434	12286	9659	1.04693	1.05327	0.0661705	0.0748766
rs116140900_G	rs116140900	10352	11714	8602	6935	16274	13003
rs11651052_A	rs11651052	1044	864	727	553	3436	2596	1.33072	1.27067	0.412203	0.345595
rs11651052_G	rs11651052	1821	2378	1644	1223	9678	7442
rs11651755_C	rs11651755	618	993	609	509	5024	4154	1.04206	1.05336	0.0594426	0.0749969
rs11651755_T	rs11651755	153	174	141	92	1056	904
rs11658063_C	rs11658063	2181	4289	2504	2069	19832	16478	0.847485	0.833161	-0.238741	-0.263333
rs11658063_G	rs11658063	2647	4429	2898	2304	18691	15636
rs116628138_C	rs116628138	1076	1862	1193	939	6484	5144	0.807589	0.793572	-0.308306	-0.333568
rs116628138_T	rs116628138	4320	6957	5071	3446	20599	15825
rs11674433_C	rs11674433	827	782	685	531	3964	2803	1.93794	1.56537	0.954523	0.646506									yes	yes	Shared significant SNPs between DHT and ETH treatment conditions
rs11674433_T	rs11674433	34	46	36	37	379	258
rs11723532_A	rs11723532	7148	6819	6086	4906	11960	9321	0.415017	0.398122	-1.26876	-1.32872							yes	yes	yes	yes	Shared significant SNPs between DHT and ETH treatment conditions
rs11723532_G	rs11723532	25255	22446	20649	18292	16715	13345
rs11724023_C	rs11724023	3636	4345	3293	2584	11221	8679	1.05928	1.0395	0.083086	0.0558921
rs11724023_T	rs11724023	3750	4484	3450	2726	12468	9331
rs11725849_A	rs11725849	5812	7780	5694	4215	30602	23545	0.350511	0.308904	-1.51247	-1.69477						yes	yes	yes	yes	yes	Shared significant SNPs between DHT and ETH treatment conditions
rs11725849_T	rs11725849	10302	9756	9068	7368	15784	12100
rs11725850_A	rs11725850	4344	4694	4126	3448	5441	4811	0.775854	0.782179	-0.366143	-0.354429
rs11725850_C	rs11725850	2097	2113	1868	1627	1985	1723
rs11734014_C	rs11734014	1205	1454	1051	899	8453	6556	3.45727	3.06897	1.78963	1.61776					yes	yes	yes	yes	yes	yes	Shared significant SNPs between DHT and ETH treatment conditions
rs11734014_T	rs11734014	43	63	58	33	1140	890
rs117412892_A	rs117412892	3565	4973	3404	2348	11390	8824	0.69918	0.675465	-0.516265	-0.566047
rs117412892_G	rs117412892	3506	4460	3170	2382	7671	5641
rs117520198_A	rs117520198	7752	10295	7926	5093	23490	18425	1.80708	1.77404	0.853657	0.827038									yes	yes	Shared significant SNPs between DHT and ETH treatment conditions
rs117520198_G	rs117520198	6694	10751	7573	4943	40691	31046
rs11762534_A	rs11762534	2684	5133	3107	2438	21722	17288	0.139422	0.136731	-2.84247	-2.87059	yes	yes	yes	yes	yes	yes	yes	yes	yes	yes	Shared significant SNPs between DHT and ETH treatment conditions
rs11762534_G	rs11762534	10447	9298	7427	6501	7505	5945
rs11763970_A	rs11763970	3116	2807	3033	2544	4746	3574	4.47196	6.06648	2.16091	2.60086		yes	yes	yes	yes	yes	yes	yes	yes	yes	Shared significant SNPs between DHT and ETH treatment conditions
rs11763970_G	rs11763970	1555	2556	1474	1183	13553	10405
rs11764933_A	rs11764933	572	680	582	349	3006	2355	0.316056	0.19482	-1.66175	-2.35979		yes		yes	yes	yes	yes	yes	yes	yes	Shared significant SNPs between DHT and ETH treatment conditions
rs11764933_G	rs11764933	4871	4070	5737	4721	6506	5375
rs11765552_A	rs11765552	1003	1580	1036	802	6155	4752	0.381989	0.395105	-1.3884	-1.33969							yes	yes	yes	yes	Shared significant SNPs between DHT and ETH treatment conditions
rs11765552_T	rs11765552	544	531	401	334	971	757
rs11767962_C	rs11767962	5202	6433	4377	3095	11437	9085	1.69849	1.64823	0.764254	0.720921									yes	yes	Shared significant SNPs between DHT and ETH treatment conditions
rs11767962_T	rs11767962	846	978	745	478	3077	2406
rs11829997_A	rs11829997	146	154	133	92	1218	871	0.49353	0.528773	-1.01879	-0.919279							yes		yes	yes	Shared significant SNPs between DHT and ETH treatment conditions
rs11829997_G	rs11829997	4680	4984	3924	2819	18643	14400
rs11831919_C	rs11831919	5729	7299	4584	3069	13691	10496	1.14582	1.09207	0.196382	0.127071
rs11831919_T	rs11831919	1809	2095	1462	958	4624	3691
rs11831942_G	rs11831942	9024	9510	7559	6172	26400	20526	1.65711	1.79416	0.728667	0.843312									yes	yes	Shared significant SNPs between DHT and ETH treatment conditions
rs11831942_T	rs11831942	4946	6603	4465	3351	26778	20854
rs11836041_A	rs11836041	2245	3715	2552	1608	10111	8025	1.15268	1.11745	0.204995	0.16021
rs11836041_C	rs11836041	1206	1663	1173	896	5634	4564
rs11836819_A	rs11836819	5649	8180	5619	4166	30950	25020	0.751282	0.73819	-0.412573	-0.437937
rs11836819_G	rs11836819	6672	8393	6188	4726	25889	20362
rs11891260_C	rs11891260	9281	10346	8750	6813	19805	16349	2.48111	2.4912	1.31099	1.31684							yes	yes	yes	yes	Shared significant SNPs between DHT and ETH treatment conditions
rs11891260_G	rs11891260	2535	4253	2864	2224	15921	13488
rs12030754_C	rs12030754	1709	2237	1726	1238	9535	7634	1.21024	1.29966	0.275298	0.378133
rs12030754_G	rs12030754	1856	2794	1791	1399	13311	10812
rs12046305_A	rs12046305	587	898	561	489	2125	1796	1.36866	1.24798	0.452765	0.319597
rs12046305_G	rs12046305	497	807	583	433	2618	2078
rs12047038_A	rs12047038	7947	6107	1844	1640	7330	6125	3.18324	1.14123	1.6705	0.190595					yes		yes		yes		Specific significant SNPs under DHT treatment condition
rs12047038_G	rs12047038	2405	2839	1917	1650	8489	7203
rs12186763_A	rs12186763	79	137	85	65	624	466	1.08255	1.13405	0.114434	0.181484
rs12186763_C	rs12186763	86	163	107	62	746	591
rs12203518_C	rs12203518	11915	13664	10359	8156	27659	21513	1.54308	1.55549	0.625811	0.637365									yes	yes	Shared significant SNPs between DHT and ETH treatment conditions
rs12203518_G	rs12203518	8128	10834	7692	5816	31294	24350
rs12242908_A	rs12242908	3814	4740	3563	2709	16048	13193	0.805323	1.23059	-0.31236	0.29935
rs12242908_G	rs12242908	7211	6886	3755	2973	21280	17419
rs12246440_C	rs12246440	6065	8770	5763	4427	36523	27343	0.399674	0.378092	-1.32311	-1.40319							yes	yes	yes	yes	Shared significant SNPs between DHT and ETH treatment conditions
rs12246440_T	rs12246440	17306	18838	15264	11225	35566	26945
rs12246653_C	rs12246653	3019	3951	3028	2257	24181	18351	1.3715	1.44239	0.455755	0.528464
rs12246653_G	rs12246653	896	983	765	592	8936	6844
rs12255887_A	rs12255887	3780	4946	3675	2728	21536	18308	0.848468	0.843076	-0.237068	-0.246265
rs12255887_G	rs12255887	3664	4782	3591	2650	17932	14837
rs12285347_C	rs12285347	7162	6952	6072	4837	23150	18510	1.81949	1.59503	0.863532	0.673579									yes	yes	Shared significant SNPs between DHT and ETH treatment conditions
rs12285347_T	rs12285347	456	448	459	342	2729	2133
rs12331253_A	rs12331253	497	769	518	398	2350	1886	0.844156	0.839779	-0.244418	-0.251919
rs12331253_G	rs12331253	828	1236	799	701	3285	2574
rs12388771_A	rs12388771	9927	9016	9231	7456	10642	8559	5.98269	7.03813	2.5808	2.81519	yes	yes	yes	yes	yes	yes	yes	yes	yes	yes	Shared significant SNPs between DHT and ETH treatment conditions
rs12388771_C	rs12388771	6195	10241	6359	5075	51809	40837
rs12396931_C	rs12396931	3528	4643	3545	2448	10561	8498	0.939675	0.95956	-0.0897663	-0.0595544
rs12396931_T	rs12396931	2349	3012	2279	1577	6569	5210
rs12398289_C	rs12398289	9298	9607	7902	6111	20993	15602	1.56718	1.64025	0.648167	0.713918									yes	yes	Shared significant SNPs between DHT and ETH treatment conditions
rs12398289_T	rs12398289	4152	5169	4006	2638	15823	12112
rs12412140_C	rs12412140	127	181	123	124	790	659	0.543431	0.592508	-0.87983	-0.755094									yes	yes	Shared significant SNPs between DHT and ETH treatment conditions
rs12412140_T	rs12412140	202	269	183	166	702	519
rs12414708_A	rs12414708	3001	5204	3146	2391	23427	17860	0.922525	1.18246	-0.11634	0.241789
rs12414708_G	rs12414708	3425	4346	2333	1826	20718	15989
rs12418303_A	rs12418303	476	413	386	275	1933	1436	0.472064	0.165657	-1.08295	-2.59373		yes		yes		yes	yes	yes	yes	yes	Shared significant SNPs between DHT and ETH treatment conditions
rs12418303_G	rs12418303	209	293	666	385	458	400
rs12419346_C	rs12419346	9078	12955	9164	6738	46112	37320	0.608074	0.860186	-0.717681	-0.217279									yes		Specific significant SNPs under DHT treatment condition
rs12419346_G	rs12419346	29963	24444	15114	11780	68099	53876
rs12419367_A	rs12419367	138	301	168	151	1449	1264	1.07062	1.24873	0.0984493	0.320467
rs12419367_G	rs12419367	135	248	149	102	1440	1168
rs12419444_C	rs12419444	13201	15063	12390	9755	29641	22829	1.89393	2.03796	0.921383	1.02712								yes	yes	yes	Shared significant SNPs between DHT and ETH treatment conditions
rs12419444_T	rs12419444	6540	8446	6288	4600	29559	22723
rs12450003_C	rs12450003	2515	3224	2267	1854	9433	7344	0.793439	0.76449	-0.333809	-0.38743
rs12450003_T	rs12450003	12590	14508	11754	8675	36001	27218
rs12453443_C	rs12453443	5887	8884	6133	4524	35817	28065	1.156	1.18496	0.20914	0.244834
rs12453443_G	rs12453443	3533	5573	3549	2803	25512	19813
rs12500116_A	rs12500116	2202	1959	1971	1639	7852	6313	0.788332	0.880491	-0.343126	-0.18362
rs12500116_T	rs12500116	7415	7291	6342	5106	21690	17757
rs12500426_A	rs12500426	18114	18716	13018	9958	52188	42501	0.825941	0.662263	-0.27589	-0.594523										yes	Specific significant SNPs under ETH treatment condition
rs12500426_C	rs12500426	21889	22798	19575	15162	52236	42637
rs12510147_A	rs12510147	4772	5271	3978	3141	16070	12246	0.908159	0.925875	-0.138984	-0.111111
rs12510147_G	rs12510147	6722	6911	5333	4158	19969	14993
rs12511169_C	rs12511169	1921	1818	1434	1101	6069	4570	0.991228	0.868302	-0.0127113	-0.203731
rs12511169_T	rs12511169	58	46	51	31	152	137
rs12565321_C	rs12565321	19624	14203	1977	1559	9705	8212	6.03126	0.765351	2.59246	-0.385806	yes		yes		yes		yes		yes		Specific significant SNPs under DHT treatment condition
rs12565321_T	rs12565321	3497	4823	3672	2848	13930	11374
rs12601991_G	rs12601991	12252	22206	13225	10217	115085	90702	0.782124	0.755355	-0.354531	-0.404773
rs12601991_T	rs12601991	11135	18268	12049	8970	77655	61326
rs12610267_A	rs12610267	13935	16687	13141	9091	45414	36208	0.882586	0.841344	-0.180192	-0.249232
rs12610267_G	rs12610267	17060	18504	15194	11754	47018	36895
rs12611084_A	rs12611084	1951	1840	1382	1046	1855	1535	0.568478	0.722285	-0.814823	-0.46936									yes		Specific significant SNPs under DHT treatment condition
rs12611084_C	rs12611084	2106	1683	1062	827	1089	830
rs12622106_C	rs12622106	283	271	244	150	3594	2823	1.31895	1.15986	0.399389	0.21395
rs12622106_T	rs12622106	54	62	47	46	941	814
rs12640669_A	rs12640669	10748	12742	9388	6763	32502	24709	0.612721	0.531915	-0.706697	-0.910731									yes	yes	Shared significant SNPs between DHT and ETH treatment conditions
rs12640669_G	rs12640669	10266	11935	9938	7590	18936	14244
rs12642449_C	rs12642449	2851	3445	2533	1828	12909	9821	1.68431	1.56451	0.752161	0.645712									yes	yes	Shared significant SNPs between DHT and ETH treatment conditions
rs12642449_T	rs12642449	129	118	101	81	849	644
rs12643849_A	rs12643849	756	636	723	529	4223	3453	0.416513	0.378893	-1.26357	-1.40014							yes	yes	yes	yes	Shared significant SNPs between DHT and ETH treatment conditions
rs12643849_G	rs12643849	6442	5029	6323	4923	14618	11646
rs12643867_A	rs12643867	3277	3675	3081	2450	6655	5126	1.27204	1.293	0.347148	0.370725
rs12643867_G	rs12643867	2423	2966	2316	1879	6589	4990
rs12648941_C	rs12648941	10248	7760	7626	5787	14726	11699	1.45029	1.48159	0.536341	0.567149
rs12648941_G	rs12648941	13055	11950	10448	7869	30323	23241
rs12656007_A	rs12656007	943	1081	846	623	3282	2635	0.834263	0.904343	-0.261425	-0.145059
rs12656007_C	rs12656007	3817	4641	3395	2298	11539	9058
rs12665986_A	rs12665986	3991	3840	3242	2578	12416	9781	1.79838	1.85577	0.846696	0.892021									yes	yes	Shared significant SNPs between DHT and ETH treatment conditions
rs12665986_G	rs12665986	2835	3937	2675	2067	18984	14574
rs12670686_A	rs12670686	2369	2104	2164	1620	11258	8518	1.0746	1.32814	0.103801	0.409405
rs12670686_G	rs12670686	5358	5967	4288	3392	30286	23156
rs12674083_C	rs12674083	8749	7988	7760	6221	12468	9221	2.08411	2.22831	1.05943	1.15595							yes	yes	yes	yes	Shared significant SNPs between DHT and ETH treatment conditions
rs12674083_T	rs12674083	4239	4700	3965	3010	13673	10315
rs12704963_C	rs12704963	16013	17630	14749	12004	42155	33791	1.43348	1.68137	0.519525	0.749641										yes	Specific significant SNPs under ETH treatment condition
rs12704963_T	rs12704963	10368	13083	9251	6677	41743	33536
rs12761407_A	rs12761407	7556	12649	8699	5932	41844	32270	1.23731	1.2638	0.307206	0.337774
rs12761407_G	rs12761407	5658	9447	6213	4455	38497	30032
rs12763717_C	rs12763717	567	748	535	440	4088	3190	0.670123	0.516745	-0.577503	-0.952475										yes	Specific significant SNPs under ETH treatment condition
rs12763717_G	rs12763717	168	116	144	114	553	439
rs12769405_A	rs12769405	1580	2354	1709	1412	9234	7252	1.07112	1.23211	0.0991135	0.301131
rs12769405_G	rs12769405	1381	2103	1289	1105	8900	6742
rs12771627_A	rs12771627	11840	9044	4840	3411	15961	12701	1.68993	1.04646	0.756964	0.0655135									yes		Specific significant SNPs under DHT treatment condition
rs12771627_G	rs12771627	7313	8059	5523	4154	19933	15463
rs12782469_C	rs12782469	1810	2763	2025	1489	8977	7218	1.1641	1.25811	0.21921	0.331256
rs12782469_T	rs12782469	2874	4832	3083	2320	17500	13901
rs12783102_C	rs12783102	4834	5410	3682	2908	15929	12321	0.788364	0.785797	-0.343067	-0.347771
rs12783102_T	rs12783102	4744	4874	3579	2660	11826	9103
rs1280039_C	rs1280039	7499	7251	6540	5521	11615	8906	1.20266	1.08853	0.266232	0.122387
rs1280039_T	rs1280039	5290	5621	5623	4288	10395	7854
rs1280048_C	rs1280048	11824	11844	9903	7962	18626	15000	1.02768	0.995701	0.0393953	-0.00621527
rs1280048_T	rs1280048	8571	9211	7840	6035	14204	11698
rs12832266_C	rs12832266	1157	1625	1311	978	4895	4161	0.914677	0.912054	-0.128666	-0.132808
rs12832266_T	rs12832266	1186	1599	1242	1051	4417	3891
rs1291205_C	rs1291205	11452	12473	10103	7973	30145	23801	0.65915	0.64462	-0.601322	-0.633479									yes	yes	Shared significant SNPs between DHT and ETH treatment conditions
rs1291205_G	rs1291205	15127	15005	12948	10314	25094	19697
rs1291206_A	rs1291206	11630	10572	9260	8175	8561	6792	4.56349	5.00645	2.19014	2.32379		yes	yes	yes	yes	yes	yes	yes	yes	yes	Shared significant SNPs between DHT and ETH treatment conditions
rs1291206_G	rs1291206	4720	5745	4117	3306	18444	14179
rs1291207_A	rs1291207	4608	5658	4543	3449	12154	9250	1.05426	1.08358	0.0762357	0.115811
rs1291207_G	rs1291207	6737	8669	6458	5145	18965	14753
rs1291209_C	rs1291209	2288	2244	1889	1630	5810	4739	1.16448	1.24157	0.219684	0.312164
rs1291209_T	rs1291209	6097	6920	5276	4203	19694	15501
rs1291210_A	rs1291210	734	1191	823	579	3164	2478	0.971476	0.956746	-0.0417495	-0.0637924
rs1291210_C	rs1291210	592	996	648	513	2511	1987
rs1291213_C	rs1291213	5045	6660	4836	3903	19716	16712	1.29784	1.27118	0.376113	0.346173
rs1291213_T	rs1291213	5282	7634	5477	4303	28302	23488
rs1295810_A	rs1295810	5670	6546	4762	3914	16319	12893	0.266224	0.271261	-1.90929	-1.88224					yes	yes	yes	yes	yes	yes	Shared significant SNPs between DHT and ETH treatment conditions
rs1295810_G	rs1295810	17001	15800	12260	10478	11687	9127
rs12973063_A	rs12973063	99	87	81	69	198	162	1.37155	1.674	0.455811	0.743297										yes	Specific significant SNPs under ETH treatment condition
rs12973063_G	rs12973063	733	936	633	459	2437	1906
rs12976534_A	rs12976534	2997	5274	3223	2405	16728	13338	0.217687	0.227809	-2.19967	-2.1341			yes	yes	yes	yes	yes	yes	yes	yes	Shared significant SNPs between DHT and ETH treatment conditions
rs12976534_G	rs12976534	7301	8188	5560	4590	7003	5431
rs13122786_C	rs13122786	1162	798	715	600	4001	3115	1.51192	1.09683	0.596383	0.133341									yes		Specific significant SNPs under DHT treatment condition
rs13122786_T	rs13122786	156	126	151	114	881	681
rs13130496_C	rs13130496	12135	13321	10476	8396	25371	19739	1.27134	1.2709	0.346352	0.345855
rs13130496_T	rs13130496	7505	8757	6807	5254	20512	16029
rs13135257_C	rs13135257	692	890	656	573	2055	1869	0.698515	0.684763	-0.517636	-0.546324
rs13135257_T	rs13135257	547	612	476	445	1021	994
rs13155286_C	rs13155286	7224	12477	7935	5815	55138	43001	0.855022	0.874749	-0.225966	-0.193058
rs13155286_T	rs13155286	5724	9585	6078	4414	36267	29091
rs13171870_A	rs13171870	4973	9282	6466	4275	49880	37974	1.23855	1.27285	0.308648	0.348059
rs13171870_G	rs13171870	7579	14576	9493	6601	95789	72580
rs13177232_C	rs13177232	14607	17613	13384	10673	60988	50147	2.24322	2.27906	1.16557	1.18844							yes	yes	yes	yes	Shared significant SNPs between DHT and ETH treatment conditions
rs13177232_G	rs13177232	4565	9269	5045	4221	53718	44059
rs13177600_A	rs13177600	185	256	196	137	1374	1206	0.7215	0.733066	-0.470928	-0.447984
rs13177600_G	rs13177600	281	427	280	237	1667	1312
rs1321161_A	rs1321161	29957	27894	24756	20088	31219	24800	1.42145	1.4992	0.507358	0.584191										yes	Specific significant SNPs under ETH treatment condition
rs1321161_G	rs1321161	14016	14228	11657	9138	21529	17309
rs1321162_C	rs1321162	3240	3511	2597	2190	9114	6605	0.598402	0.542513	-0.740814	-0.88227									yes	yes	Shared significant SNPs between DHT and ETH treatment conditions
rs1321162_T	rs1321162	1927	1820	1619	1312	3008	2199
rs13215045_C	rs13215045	8253	9650	7009	5792	41870	32639	1.16519	1.14961	0.220562	0.201149
rs13215045_T	rs13215045	5448	6401	4855	3765	32507	24993
rs13215402_A	rs13215402	8436	8711	7144	6203	8922	7108	2.38028	2.47357	1.25113	1.30659							yes	yes	yes	yes	Shared significant SNPs between DHT and ETH treatment conditions
rs13215402_G	rs13215402	4327	5383	4042	3197	11866	9515
rs13221897_A	rs13221897	8096	11771	7796	5495	41707	33033	0.431327	0.40971	-1.21314	-1.28733							yes	yes	yes	yes	Shared significant SNPs between DHT and ETH treatment conditions
rs13221897_G	rs13221897	18666	19498	14827	11955	34610	27524
rs13232956_A	rs13232956	568	685	724	595	1196	946	0.485679	6.45049	-1.04193	2.68941		yes		yes		yes	yes	yes	yes	yes	Shared significant SNPs between DHT and ETH treatment conditions
rs13232956_G	rs13232956	1695	1477	120	130	1391	1205
rs13240869_A	rs13240869	10680	16448	11824	8376	64118	49462	0.327188	0.319169	-1.61181	-1.64761					yes	yes	yes	yes	yes	yes	Shared significant SNPs between DHT and ETH treatment conditions
rs13240869_G	rs13240869	25555	22815	20109	16017	36884	28388
rs1326322_G	rs1326322	9995	7962	2382	2008	5236	3783	5.54383	1.81183	2.47088	0.857446	yes		yes		yes		yes		yes	yes	Shared significant SNPs between DHT and ETH treatment conditions
rs1326322_T	rs1326322	927	930	813	592	2972	2190
rs13311684_A	rs13311684	2340	3388	2321	1833	18204	13535	0.476283	0.45719	-1.07011	-1.12913							yes	yes	yes	yes	Shared significant SNPs between DHT and ETH treatment conditions
rs13311684_T	rs13311684	4166	4379	3504	2959	12992	9650
rs13385191_A	rs13385191	5066	6339	4110	3387	35199	27038	0.656894	0.582541	-0.606267	-0.779567									yes	yes	Shared significant SNPs between DHT and ETH treatment conditions
rs13385191_G	rs13385191	6589	8218	6068	4919	29947	23123
rs13390494_A	rs13390494	176	191	179	128	3092	2131	0.113102	0.110629	-3.14431	-3.17619	yes	yes	yes	yes	yes	yes	yes	yes	yes	yes	Shared significant SNPs between DHT and ETH treatment conditions
rs13390494_G	rs13390494	7558	6649	6554	5432	12936	9649
rs13394027_A	rs13394027	1286	1187	1139	886	2755	2139	2.6462	2.98762	1.40392	1.579							yes	yes	yes	yes	Shared significant SNPs between DHT and ETH treatment conditions
rs13394027_G	rs13394027	2880	4338	2761	2212	20287	15688
rs13426236_A	rs13426236	2904	3004	2394	1960	2622	2065	6.93958	6.54122	2.79485	2.70956	yes	yes	yes	yes	yes	yes	yes	yes	yes	yes	Shared significant SNPs between DHT and ETH treatment conditions
rs13426236_G	rs13426236	1445	2941	1701	1352	11925	9520
rs13432426_G	rs13432426	1565	2899	2212	1395	21081	15409	0.379067	0.376338	-1.39947	-1.4099							yes	yes	yes	yes	Shared significant SNPs between DHT and ETH treatment conditions
rs13432426_T	rs13432426	4595	5997	5170	3575	19210	14316
rs137898974_A	rs137898974	14256	18427	13317	9970	53267	41179	1.12008	1.12127	0.163601	0.165136
rs137898974_T	rs137898974	11876	15874	11204	8484	50570	39041
rs140584628_A	rs140584628	98	87	143	85	164	136	1.19986	1.87116	0.262868	0.903932										yes	Specific significant SNPs under ETH treatment condition
rs140584628_G	rs140584628	1652	1544	1424	1063	3557	2704
rs1442744_C	rs1442744	4717	5253	3951	3338	7082	5679	1.72319	1.77915	0.785082	0.831185									yes	yes	Shared significant SNPs between DHT and ETH treatment conditions
rs1442744_G	rs1442744	3264	3708	2676	2258	8606	6778
rs146569428_A	rs146569428	3103	4209	2906	2154	14042	10826	1.34272	1.31827	0.42516	0.398642
rs146569428_G	rs146569428	3253	5055	3264	2494	21247	16167
rs147181250_G	rs147181250	591	1169	707	483	4320	3410	0.56102	0.500993	-0.833877	-0.997139									yes	yes	Shared significant SNPs between DHT and ETH treatment conditions
rs147181250_T	rs147181250	1009	1542	1119	850	3525	2915
rs1472962_A	rs1472962	5236	4744	4804	3901	13102	10193	1.12878	1.19425	0.174762	0.25611
rs1472962_G	rs1472962	6587	6786	5990	5010	19748	15442
rs1472963_C	rs1472963	3869	5624	4040	3280	16878	14494	0.498143	0.452537	-1.00537	-1.14389							yes	yes	yes	yes	Shared significant SNPs between DHT and ETH treatment conditions
rs1472963_T	rs1472963	4432	4726	4387	3441	7996	7138
rs1475365_A	rs1475365	6011	6057	5169	4073	9100	6578	1.10257	1.1924	0.140873	0.253873
rs1475365_C	rs1475365	12758	12761	9934	8105	20694	15734
rs1486940_A	rs1486940	98	216	114	92	921	761	1.15357	1.07246	0.206106	0.100919
rs1486940_C	rs1486940	84	209	114	88	967	797
rs1486941_A	rs1486941	1289	2284	1351	1066	10125	8122	0.998346	0.975089	-0.0023885	-0.0363949
rs1486941_G	rs1486941	1734	3025	1813	1484	13704	10658
rs1486943_A	rs1486943	5187	8171	5507	4075	46489	34762	1.07049	1.10175	0.0982679	0.139791
rs1486943_G	rs1486943	1306	2050	1356	987	12229	9571
rs1493112_A	rs1493112	23	17	17	14	219	156	0.449097	0.322102	-1.1549	-1.63441						yes	yes	yes	yes	yes	Shared significant SNPs between DHT and ETH treatment conditions
rs1493112_G	rs1493112	882	709	947	780	3829	2875
rs1495525_C	rs1495525	4104	3618	3457	2975	3709	2902	4.87647	4.50407	2.28584	2.17123			yes	yes	yes	yes	yes	yes	yes	yes	Shared significant SNPs between DHT and ETH treatment conditions
rs1495525_T	rs1495525	249	266	287	189	1222	926
rs1561198_A	rs1561198	8274	10300	7367	5028	25095	18464	1.22856	1.23577	0.296972	0.305414
rs1561198_G	rs1561198	9355	11755	8203	5760	34861	25887
rs1561586_C	rs1561586	2802	3096	1738	1195	14873	11558	1.0588	0.840912	0.0824255	-0.249973
rs1561586_T	rs1561586	2476	3247	2048	1480	14995	11824
rs1561589_C	rs1561589	7199	9705	6580	5201	30343	23663	1.18179	1.17509	0.240974	0.232777
rs1561589_T	rs1561589	7440	11200	7305	5635	38602	30894
rs1623866_A	rs1623866	5908	7448	5714	4423	19640	16415	1.05501	1.09538	0.0772569	0.131426
rs1623866_G	rs1623866	7481	8837	6691	5259	25593	21044
rs1635554_C	rs1635554	2473	2374	1968	1720	6747	5585	1.56503	1.57318	0.646194	0.653687									yes	yes	Shared significant SNPs between DHT and ETH treatment conditions
rs1635554_T	rs1635554	1007	1370	980	781	5088	4136
rs1635557_A	rs1635557	8201	12542	8843	6370	42365	32532	1.00209	1.02309	0.00301802	0.0329287
rs1635557_C	rs1635557	6960	10070	7163	5137	35242	26740
rs1684958_C	rs1684958	6704	13577	7390	5923	82476	63445	0.912688	0.879223	-0.131806	-0.1857
rs1684958_G	rs1684958	5828	12128	6610	5543	66290	51052
rs1684963_A	rs1684963	9145	11238	6667	5786	33282	25341	0.76925	0.98693	-0.378475	-0.0189807
rs1684963_T	rs1684963	18186	20898	10320	8397	49006	37619
rs1689712_C	rs1689712	2107	3711	2047	1774	19238	16648	0.938548	0.862636	-0.0914972	-0.213176
rs1689712_G	rs1689712	2910	5836	3383	2751	26944	22651
rs168999_C	rs168999	6806	12116	7095	5635	60214	45619	0.692461	0.672326	-0.530196	-0.572768
rs168999_T	rs168999	7772	11216	7538	5883	42325	32539
rs17021972_A	rs17021972	4237	3939	3744	2910	6723	5218	0.725265	0.768348	-0.463421	-0.380167
rs17021972_G	rs17021972	21949	20059	17804	14388	25178	19333
rs17122571_A	rs17122571	7898	9629	7807	5523	26795	19958	0.932643	0.901631	-0.100603	-0.149391
rs17122571_G	rs17122571	6675	7868	6424	4968	20821	15424
rs17181170_A	rs17181170	8214	8598	6277	5133	23451	18149	1.97582	2.02881	0.982448	1.02063								yes	yes	yes	Shared significant SNPs between DHT and ETH treatment conditions
rs17181170_G	rs17181170	5401	7936	4764	3784	35987	27234
rs1741275_C	rs1741275	14683	15023	13012	10878	43138	34525	2.52317	2.87487	1.33524	1.5235							yes	yes	yes	yes	Shared significant SNPs between DHT and ETH treatment conditions
rs1741275_G	rs1741275	4943	7139	4533	3736	43243	34058
rs1741708_G	rs1741708	7271	7108	5564	4404	27246	20459	1.36261	1.25181	0.446371	0.324015
rs1741708_T	rs1741708	1092	853	865	600	4867	3786
rs17435847_A	rs17435847	62	109	80	51	736	536	0.274949	0.233686	-1.86277	-2.09736				yes	yes	yes	yes	yes	yes	yes	Shared significant SNPs between DHT and ETH treatment conditions
rs17435847_G	rs17435847	1856	1495	1625	1240	3701	2854
rs17689987_C	rs17689987	5814	5716	4551	3792	8279	6299	1.86771	1.85972	0.901267	0.895089									yes	yes	Shared significant SNPs between DHT and ETH treatment conditions
rs17689987_T	rs17689987	4351	4947	3759	2985	12312	9520
rs1772153_C	rs1772153	10095	12104	8704	6986	43316	34048	0.774791	0.75179	-0.368121	-0.411598
rs1772153_T	rs1772153	6169	6466	5098	4117	19144	15029
rs1772154_C	rs1772154	8958	9900	7152	5400	23940	18991	0.949994	0.828737	-0.0740098	-0.271014
rs1772154_T	rs1772154	6706	7082	6027	4507	16533	13284
rs1772156_C	rs1772156	5274	5361	3477	2638	18337	14280	1.42407	1.22121	0.510021	0.288316
rs1772156_T	rs1772156	2352	2944	1988	1520	12869	9997
rs17746508_A	rs17746508	9021	12301	8971	6263	49149	39281	0.756988	0.732143	-0.401658	-0.449802
rs17746508_C	rs17746508	16183	19484	15088	11281	62605	50018
rs1775145_A	rs1775145	757	589	696	648	1025	804	2.63866	3.03116	1.39981	1.59987						yes	yes	yes	yes	yes	Shared significant SNPs between DHT and ETH treatment conditions
rs1775145_C	rs1775145	396	575	422	376	1813	1469
rs1775146_A	rs1775146	3086	3417	2802	2376	9950	8407	1.20377	1.23958	0.267559	0.309853
rs1775146_G	rs1775146	3187	3973	2923	2571	13175	11009
rs1775148_C	rs1775148	2644	3224	2475	1853	7769	5899	0.463493	0.362161	-1.10938	-1.4653							yes	yes	yes	yes	Shared significant SNPs between DHT and ETH treatment conditions
rs1775148_T	rs1775148	2008	2018	2238	1582	2579	1801
rs1793959_A	rs1793959	1758	1634	1308	944	5482	4282	1.1258	1.02573	0.170952	0.0366527
rs1793959_G	rs1793959	4911	5834	4229	3470	19276	15165
rs1799068_A	rs1799068	102	70	139	99	66	54	5.8992	10.8202	2.56052	3.43565	yes	yes	yes	yes	yes	yes	yes	yes	yes	yes	Shared significant SNPs between DHT and ETH treatment conditions
rs1799068_C	rs1799068	2001	2437	1715	1520	9789	7979
rs1832775_A	rs1832775	943	1083	896	652	4663	3524	0.858764	0.937055	-0.219666	-0.0937947
rs1832775_G	rs1832775	2627	2822	2207	1612	10715	8201
rs1859013_C	rs1859013	15834	15775	13554	11073	25216	20053	1.77279	1.86748	0.826018	0.901092									yes	yes	Shared significant SNPs between DHT and ETH treatment conditions
rs1859013_T	rs1859013	13225	14668	11519	9095	39297	31316
rs1970811_A	rs1970811	7	11	5	2	56	52	0.679701	0.375952	-0.557029	-1.41138								yes		yes	Specific significant SNPs under ETH treatment condition
rs1970811_G	rs1970811	957	1381	937	642	5591	4172
rs1971152_C	rs1971152	15348	15323	12857	9654	31120	23248	1.36826	1.34446	0.452343	0.427029
rs1971152_G	rs1971152	10618	11051	9138	7017	29824	22651
rs1972011_C	rs1972011	13810	14735	11361	8997	31308	24159	0.945162	0.886584	-0.0813665	-0.17367
rs1972011_T	rs1972011	8421	8563	7344	5604	17385	13767
rs1983891_C	rs1983891	11830	10997	10984	9403	17078	12848	1.35313	1.35786	0.436302	0.441336
rs1983891_T	rs1983891	6869	6417	6557	5304	13420	10143
rs2002015_A	rs2002015	71	93	101	72	326	219	0.640964	0.634339	-0.641685	-0.656674									yes	yes	Shared significant SNPs between DHT and ETH treatment conditions
rs2002015_C	rs2002015	1309	1447	1687	1254	3277	2564
rs201011574_A	rs201011574	2141	2582	1872	1484	9314	7778	1.33233	1.2621	0.413956	0.335828
rs201011574_T	rs201011574	1934	2729	1920	1530	11921	10238
rs2014202_A	rs2014202	10293	12493	9584	7283	13189	10388	1.42022	1.38214	0.50611	0.466899
rs2014202_G	rs2014202	7287	8249	6751	5097	12791	10087
rs2024433_C	rs2024433	9025	10531	8089	6451	8965	6840	1.2753	1.29634	0.350835	0.374449
rs2024433_G	rs2024433	2698	2971	2356	1807	3282	2561
rs2025645_C	rs2025645	37819	33232	33647	26310	36389	28943	1.34518	1.50792	0.427798	0.592556										yes	Specific significant SNPs under ETH treatment condition
rs2025645_T	rs2025645	24077	25369	21335	15925	33805	27175
rs2028398_C	rs2028398	8799	14184	9109	6571	74718	59840	0.88011	0.894371	-0.184245	-0.161055
rs2028398_T	rs2028398	9530	12504	8594	6373	63843	51250
rs2043953_C	rs2043953	279	511	338	287	2172	1625	0.756955	0.834103	-0.40172	-0.261702
rs2043953_T	rs2043953	369	725	492	311	2190	1732
rs2087343_C	rs2087343	3738	5683	4071	3108	16265	13717	0.60239	0.608154	-0.731231	-0.717491									yes	yes	Shared significant SNPs between DHT and ETH treatment conditions
rs2087343_T	rs2087343	5590	7233	5521	4252	13485	11353
rs2104506_A	rs2104506	9810	9586	8380	6713	12541	9865	1.17698	1.16578	0.235084	0.221296
rs2104506_C	rs2104506	5654	5701	4822	4078	8557	6864
rs2125770_A	rs2125770	797	706	791	585	2921	2165	0.762847	0.933964	-0.390533	-0.0985604
rs2125770_G	rs2125770	4977	4945	4153	3243	14353	11185
rs2125771_A	rs2125771	40	71	65	37	1079	872	0.487906	0.475969	-1.03533	-1.07106							yes	yes	yes	yes	Shared significant SNPs between DHT and ETH treatment conditions
rs2125771_G	rs2125771	421	401	435	319	4153	2928
rs2133190_A	rs2133190	3150	3823	3059	2406	16103	12802	0.350943	0.38522	-1.51069	-1.37624							yes	yes	yes	yes	Shared significant SNPs between DHT and ETH treatment conditions
rs2133190_G	rs2133190	16730	16935	12859	11109	27350	21662
rs2133191_A	rs2133191	4479	5563	4258	3566	21509	16964	0.708355	0.686031	-0.497456	-0.543654
rs2133191_G	rs2133191	1764	1937	1647	1343	5646	4430
rs2136486_C	rs2136486	36357	23740	11541	9524	23747	18452	1.10248	2.15827	0.140755	1.10988								yes		yes	Specific significant SNPs under ETH treatment condition
rs2136486_G	rs2136486	63922	35057	9560	7731	42076	32615
rs2148342_A	rs2148342	5256	5023	4219	3395	8344	7084	1.25093	1.21885	0.322998	0.285524
rs2148342_G	rs2148342	6007	6358	5193	4192	12801	10430
rs2191139_C	rs2191139	711	685	642	523	1875	1462	2.05658	2.28305	1.04025	1.19096							yes	yes	yes	yes	Shared significant SNPs between DHT and ETH treatment conditions
rs2191139_T	rs2191139	80	81	79	47	455	339
rs2201092_C	rs2201092	7209	7908	6791	5097	16872	13060	0.885818	0.860582	-0.174917	-0.216615
rs2201092_T	rs2201092	8508	8171	7789	5717	16591	12653
rs2220407_C	rs2220407	14656	15054	12673	9523	62623	50063	0.451253	0.39962	-1.14799	-1.3233							yes	yes	yes	yes	Shared significant SNPs between DHT and ETH treatment conditions
rs2220407_T	rs2220407	19181	15549	15817	12995	32292	26356
rs2236506_A	rs2236506	8851	9805	7588	6185	9133	7267	0.931501	0.958914	-0.102371	-0.0605268
rs2236506_G	rs2236506	9167	10141	7556	6279	9066	6810
rs2236507_C	rs2236507	3010	3329	2613	2112	5468	4393	1.51589	1.50549	0.600167	0.590236									yes	yes	Shared significant SNPs between DHT and ETH treatment conditions
rs2236507_G	rs2236507	2166	2577	1884	1655	6418	4791
rs2236508_A	rs2236508	4298	5207	4359	3098	12006	9124	1.1404	1.1951	0.189537	0.257128
rs2236508_G	rs2236508	3971	4788	3771	2771	12522	9666
rs2236510_C	rs2236510	669	793	682	558	1101	894	2.48023	2.96617	1.31047	1.5686							yes	yes	yes	yes	Shared significant SNPs between DHT and ETH treatment conditions
rs2236510_T	rs2236510	434	634	419	326	1975	1573
rs2253823_C	rs2253823	4900	6358	4422	3563	19196	15341	0.809145	0.820637	-0.30553	-0.285185
rs2253823_T	rs2253823	6093	7893	5614	4217	19122	15566
rs2253829_C	rs2253829	726	777	530	464	1315	996	1.52162	1.89935	0.605608	0.925508									yes	yes	Shared significant SNPs between DHT and ETH treatment conditions
rs2253829_G	rs2253829	438	419	233	220	1063	930
rs2257437_A	rs2257437	18385	20032	16545	12682	22934	17087	2.06569	2.13904	1.04662	1.09696							yes	yes	yes	yes	Shared significant SNPs between DHT and ETH treatment conditions
rs2257437_G	rs2257437	6223	7423	5845	4195	16674	12553
rs2257885_A	rs2257885	6980	8917	6195	4926	15089	11710	1.20254	1.32637	0.266085	0.407487
rs2257885_G	rs2257885	9280	9769	6743	5368	21848	16876
rs2258056_C	rs2258056	11909	13755	12539	9375	25696	19906	0.485265	0.514621	-1.04316	-0.958417							yes		yes	yes	Shared significant SNPs between DHT and ETH treatment conditions
rs2258056_T	rs2258056	23473	23745	21217	16700	23080	17680
rs2262569_A	rs2262569	670	442	443	348	1040	782	1.21782	1.17384	0.284296	0.231241
rs2262569_G	rs2262569	2051	1859	1572	1327	4557	3324
rs2263805_C	rs2263805	15594	15547	16123	12541	32023	24591	1.27246	2.03816	0.347625	1.02727								yes		yes	Specific significant SNPs under ETH treatment condition
rs2263805_T	rs2263805	12028	14288	8862	6270	33523	26766
rs2263806_A	rs2263806	8523	9484	7502	5446	25198	20092	0.976553	0.872867	-0.0342294	-0.196167
rs2263806_G	rs2263806	10128	11719	9836	7640	30043	23590
rs2279589_A	rs2279589	6227	7413	5547	4224	11299	8901	0.822433	0.803799	-0.28203	-0.315093
rs2279589_G	rs2279589	9145	10890	8213	6445	13607	10786
rs2280002_A	rs2280002	175	174	107	86	335	285	0.438768	0.532837	-1.18847	-0.908235							yes		yes	yes	Shared significant SNPs between DHT and ETH treatment conditions
rs2280002_G	rs2280002	22223	15109	9128	7272	15425	12680
rs2280003_C	rs2280003	236	225	198	128	2761	2148	0.221042	0.795419	-2.17761	-0.330213			yes		yes		yes		yes		Specific significant SNPs under DHT treatment condition
rs2280003_T	rs2280003	803	562	141	117	1811	1329
rs2289081_C	rs2289081	14350	15929	13045	9939	29717	23142	0.899304	0.901832	-0.15312	-0.14907
rs2289081_G	rs2289081	13826	15076	12464	9432	25412	19957
rs2297433_C	rs2297433	96	204	93	91	836	705	0.492934	0.512436	-1.02053	-0.964557							yes		yes	yes	Shared significant SNPs between DHT and ETH treatment conditions
rs2297433_T	rs2297433	138	226	117	105	552	408
rs2297438_A	rs2297438	5496	5413	5189	4032	6212	4677	0.765414	0.783517	-0.385688	-0.351963
rs2297438_G	rs2297438	15680	15052	14078	11252	13193	10236
rs2297440_C	rs2297440	933	1147	856	722	2575	2278	0.761151	0.766736	-0.393745	-0.383199
rs2297440_T	rs2297440	1197	1439	1088	901	2432	2250
rs2297441_A	rs2297441	288	227	261	262	261	232	3.69997	4.83067	1.88751	2.27222				yes	yes	yes	yes	yes	yes	yes	Shared significant SNPs between DHT and ETH treatment conditions
rs2297441_G	rs2297441	968	1128	877	741	3940	3384
rs2315009_C	rs2315009	7844	10685	7734	5779	34519	27931	0.375678	0.357898	-1.41243	-1.48238							yes	yes	yes	yes	Shared significant SNPs between DHT and ETH treatment conditions
rs2315009_G	rs2315009	11303	10799	9102	7664	15467	12418
rs2316974_A	rs2316974	23736	21219	13965	10756	41341	34221	0.699146	1.92344	-0.516334	0.943693										yes	Specific significant SNPs under ETH treatment condition
rs2316974_G	rs2316974	74280	37918	11395	9015	65406	54719
rs2337711_A	rs2337711	3463	4695	3293	2525	14758	11703	0.874708	1.03053	-0.193127	0.0433906
rs2337711_G	rs2337711	3133	3203	2139	1695	9985	8008
rs2353014_C	rs2353014	4113	5175	3738	2867	24748	19299	0.781129	0.505336	-0.356367	-0.984684										yes	Specific significant SNPs under ETH treatment condition
rs2353014_T	rs2353014	1636	1041	1594	1148	5265	3953
rs2353580_C	rs2353580	5447	6678	4637	3464	23342	18330	1.02902	0.941607	0.0412704	-0.0868034
rs2353580_T	rs2353580	1767	1625	1438	1032	6606	5304
rs2360737_A	rs2360737	2998	3172	3933	2762	6387	4771	1.38848	2.00864	0.473504	1.00622								yes		yes	Specific significant SNPs under ETH treatment condition
rs2360737_G	rs2360737	16856	18925	15248	11421	51334	38355
rs2363893_A	rs2363893	37481	37884	39565	29243	81186	63745	2.25063	2.67979	1.17033	1.42212							yes	yes	yes	yes	Shared significant SNPs between DHT and ETH treatment conditions
rs2363893_G	rs2363893	12707	20421	14156	9994	76638	59269
rs2395779_C	rs2395779	3814	4322	3737	3100	8533	7528	0.907941	0.908966	-0.13933	-0.137702
rs2395779_T	rs2395779	1108	1098	1011	840	2147	1813
rs2405940_G	rs2405940	4884	7299	4184	3564	35902	28519	0.297829	0.233508	-1.74744	-2.09845				yes	yes	yes	yes	yes	yes	yes	Shared significant SNPs between DHT and ETH treatment conditions
rs2405940_T	rs2405940	8533	8006	7206	6114	14454	11412
rs2405943_C	rs2405943	954	1000	936	608	1420	1280	0.95005	0.919832	-0.0739241	-0.120558
rs2405943_T	rs2405943	1002	1018	939	694	1312	1342
rs2427530_A	rs2427530	40	32	42	34	114	83	0.988313	1.47292	-0.0169595	0.558676
rs2427530_G	rs2427530	1519	1481	1265	889	4537	3550
rs2427531_C	rs2427531	473	627	428	382	1202	934	0.478865	0.453608	-1.06231	-1.14048							yes	yes	yes	yes	Shared significant SNPs between DHT and ETH treatment conditions
rs2427531_G	rs2427531	589	621	503	441	614	511
rs2427532_A	rs2427532	35354	29733	29905	22487	35638	29035	2.37237	2.50092	1.24633	1.32246							yes	yes	yes	yes	Shared significant SNPs between DHT and ETH treatment conditions
rs2427532_G	rs2427532	22576	25404	21294	15191	62838	49522
rs2427533_C	rs2427533	7785	8114	7717	5878	16419	13221	0.614516	0.663219	-0.702478	-0.592443									yes	yes	Shared significant SNPs between DHT and ETH treatment conditions
rs2427533_T	rs2427533	20904	20839	18532	14487	27021	20919
rs2427534_A	rs2427534	1584	2372	1724	1303	7727	5913	0.721701	0.742571	-0.470527	-0.4294
rs2427534_G	rs2427534	1726	2430	1738	1362	5954	4458
rs2450479_A	rs2450479	4561	9165	5179	4144	46768	35537	0.754397	0.721731	-0.406603	-0.470467
rs2450479_C	rs2450479	3234	5024	3285	2730	21909	16506
rs2450995_A	rs2450995	7970	10756	8005	5827	43097	32512	0.547815	0.537277	-0.868239	-0.896263									yes	yes	Shared significant SNPs between DHT and ETH treatment conditions
rs2450995_G	rs2450995	15927	16562	13550	10852	41259	30834
rs2452571_A	rs2452571	7288	7709	6194	5397	13426	10217	0.685343	0.695095	-0.545101	-0.524719
rs2452571_G	rs2452571	12686	9301	9153	7229	13105	9986
rs2452576_A	rs2452576	2043	1899	1678	1308	10185	7545	0.706451	0.70809	-0.501338	-0.497995
rs2452576_C	rs2452576	12117	13155	10751	8299	45548	34390
rs2452577_A	rs2452577	26	20	19	9	75	84	1.44161	1.32221	0.527679	0.402951
rs2452577_G	rs2452577	1830	1772	1332	987	10654	7891
rs2452582_A	rs2452582	23488	22457	18639	16082	16402	12188	4.91745	4.81187	2.29791	2.2666			yes	yes	yes	yes	yes	yes	yes	yes	Shared significant SNPs between DHT and ETH treatment conditions
rs2452582_C	rs2452582	8131	10216	7995	6077	31334	23851
rs2452584_A	rs2452584	716	972	681	559	842	689	1.31292	1.34343	0.392779	0.425924
rs2452584_G	rs2452584	888	1126	804	649	1364	1053
rs2452589_C	rs2452589	5002	8019	5158	3961	34614	26475	0.534887	0.527509	-0.902694	-0.922733									yes	yes	Shared significant SNPs between DHT and ETH treatment conditions
rs2452589_T	rs2452589	7239	8623	6566	4872	22935	17404
rs2452597_A	rs2452597	2266	2945	2026	1605	10844	8926	0.654997	0.60434	-0.61044	-0.726567									yes	yes	Shared significant SNPs between DHT and ETH treatment conditions
rs2452597_G	rs2452597	4701	5941	4400	3634	14764	11772
rs2452599_C	rs2452599	18680	17076	11972	9907	22266	18530	0.80664	0.643129	-0.310004	-0.636819										yes	Specific significant SNPs under ETH treatment condition
rs2452599_T	rs2452599	13263	12252	10293	9250	13103	10442
rs2452601_A	rs2452601	2194	1927	1972	1605	4935	3777	1.06882	1.25789	0.0960208	0.331007
rs2452601_G	rs2452601	9330	9512	7723	6177	24040	18490
rs2456274_G	rs2456274	1446	2228	1264	979	8987	7751	0.585041	0.502551	-0.77339	-0.992658									yes	yes	Shared significant SNPs between DHT and ETH treatment conditions
rs2456274_T	rs2456274	1658	2409	1506	1390	5888	5016
rs2474694_C	rs2474694	1049	2239	1304	1015	10694	8663	0.771869	0.790415	-0.373572	-0.339317
rs2474694_T	rs2474694	2006	3917	2327	1811	15072	12227
rs2510773_C	rs2510773	2566	2987	2010	1651	11364	8509	0.855612	0.859947	-0.224971	-0.217681
rs2510773_T	rs2510773	4330	4479	3233	2563	15325	11648
rs2510776_A	rs2510776	17318	17465	14690	12007	24722	19722	2.3643	2.60969	1.24141	1.38388							yes	yes	yes	yes	Shared significant SNPs between DHT and ETH treatment conditions
rs2510776_G	rs2510776	12015	14563	10684	7798	44619	35042
rs2510777_C	rs2510777	1477	1784	1283	969	7036	5260	0.747297	0.582225	-0.420247	-0.780351										yes	Specific significant SNPs under ETH treatment condition
rs2510777_T	rs2510777	223	162	183	144	619	430
rs2510779_C	rs2510779	815	999	649	518	2478	1942	1.46672	1.25007	0.552592	0.322011
rs2510779_T	rs2510779	299	272	246	184	1182	857
rs2543776_A	rs2543776	2699	3883	2737	2110	11626	9724	0.761032	0.740167	-0.39397	-0.434078
rs2543776_G	rs2543776	3766	4665	3489	2922	11508	9485
rs2543781_C	rs2543781	3028	3354	2529	1941	19088	14649	0.830599	0.76743	-0.267775	-0.381893
rs2543781_G	rs2543781	2964	2915	2455	1987	14658	11157
rs2555013_A	rs2555013	17283	23417	18038	12371	59194	45446	1.12773	1.06515	0.173425	0.0910605
rs2555013_G	rs2555013	8945	11006	9048	6720	32869	25261
rs260400_C	rs260400	611	1071	566	463	5365	4158	0.697486	0.632487	-0.519764	-0.660892										yes	Specific significant SNPs under ETH treatment condition
rs260400_T	rs260400	3219	4776	3035	2450	18147	13953
rs260401_C	rs260401	774	1503	841	665	8661	6832	1.00469	1.01632	0.00675127	0.0233516
rs260401_G	rs260401	1074	2008	1095	926	11778	9398
rs260408_G	rs260408	2233	1854	2321	1778	1104	848	1.50768	1.58006	0.592328	0.659978									yes	yes	Shared significant SNPs between DHT and ETH treatment conditions
rs260408_T	rs260408	11728	12881	12967	10374	10943	7016
rs2611471_C	rs2611471	2886	4183	3100	2336	12334	9743	0.512071	0.481965	-0.965583	-1.053								yes	yes	yes	Shared significant SNPs between DHT and ETH treatment conditions
rs2611471_G	rs2611471	3460	3777	3321	2613	6476	5163
rs2611486_A	rs2611486	4445	5695	4127	3088	20284	15861	1.18338	1.2124	0.242911	0.277862
rs2611486_G	rs2611486	3993	5810	3708	2993	22663	18148
rs2611489_A	rs2611489	3325	3269	3129	2254	9442	7077	1.13225	1.28118	0.179194	0.357473
rs2611489_G	rs2611489	9653	11094	8392	6434	32812	25576
rs2611491_A	rs2611491	1279	2145	1283	1048	9035	7087	1.1384	1.05454	0.187003	0.07661
rs2611491_C	rs2611491	391	801	489	363	3457	2713
rs2611492_C	rs2611492	6089	7711	6190	4186	34295	26889	1.5148	1.35556	0.599131	0.438885									yes		Specific significant SNPs under DHT treatment condition
rs2611492_G	rs2611492	3150	5763	4231	2859	31971	24744
rs2611493_A	rs2611493	1781	2467	1983	1447	4945	4005	2.43552	2.55117	1.28423	1.35116							yes	yes	yes	yes	Shared significant SNPs between DHT and ETH treatment conditions
rs2611493_G	rs2611493	825	1426	947	731	6472	4810
rs2611502_C	rs2611502	1742	2727	1793	1401	10354	7755	0.848862	0.832489	-0.236398	-0.264496
rs2611502_T	rs2611502	1822	2847	1970	1449	9076	6962
rs2611504_C	rs2611504	1911	3307	1888	1553	15559	12559	0.680021	0.691003	-0.55635	-0.533236
rs2611504_T	rs2611504	3065	4413	2815	2144	15487	12383
rs2611505_A	rs2611505	1103	1943	1306	1004	8842	7003	0.844042	0.743543	-0.244614	-0.427511
rs2611505_C	rs2611505	1188	2111	1549	1278	7850	6581
rs2611506_A	rs2611506	968	1003	870	618	1419	1330	1.00689	0.90008	0.00990818	-0.151874
rs2611506_G	rs2611506	919	992	898	705	1371	1310
rs263202_A	rs263202	6079	9538	6762	4686	34202	25490	0.864135	0.933007	-0.210672	-0.100041
rs263202_G	rs263202	5396	6979	4879	3588	23372	17927
rs263204_A	rs263204	15	22	24	14	1061	780	0.241259	0.279226	-2.05134	-1.8405			yes		yes	yes	yes	yes	yes	yes	Shared significant SNPs between DHT and ETH treatment conditions
rs263204_G	rs263204	223	268	242	190	3329	2597
rs2647405_A	rs2647405	943	764	718	554	3867	3214	0.461198	0.432705	-1.11654	-1.20854							yes	yes	yes	yes	Shared significant SNPs between DHT and ETH treatment conditions
rs2647405_G	rs2647405	9525	8378	7661	6539	18922	15450
rs2647406_A	rs2647406	8634	10378	8312	6140	30806	24788	0.982898	1.00737	-0.024887	0.0105907
rs2647406_G	rs2647406	11990	14639	11115	8566	42668	33868
rs2647408_A	rs2647408	7193	7779	6701	5468	15488	12378	1.57768	1.64102	0.657808	0.714596									yes	yes	Shared significant SNPs between DHT and ETH treatment conditions
rs2647408_C	rs2647408	5953	6756	5497	4426	20716	16547
rs2647410_C	rs2647410	3430	3229	2996	2386	7692	6166	1.88326	1.88708	0.913229	0.916158									yes	yes	Shared significant SNPs between DHT and ETH treatment conditions
rs2647410_T	rs2647410	928	988	870	675	4156	3338
rs2647411_A	rs2647411	1734	1739	1876	1344	6177	4790	1.28052	1.53836	0.356726	0.621392										yes	Specific significant SNPs under ETH treatment condition
rs2647411_G	rs2647411	2582	3228	2597	1837	12959	10224
rs2647417_A	rs2647417	5375	6417	5178	3912	25666	19533	0.484572	0.503022	-1.04522	-0.991306							yes		yes	yes	Shared significant SNPs between DHT and ETH treatment conditions
rs2647417_G	rs2647417	14319	14207	11539	9546	29945	22989
rs2657613_A	rs2657613	3596	4328	3361	2821	8688	7204	2.40229	2.44542	1.26441	1.29008							yes	yes	yes	yes	Shared significant SNPs between DHT and ETH treatment conditions
rs2657613_G	rs2657613	1444	2381	1575	1253	9608	8103
rs2657615_A	rs2657615	10599	10302	5559	4234	6586	5221	2.89386	1.58596	1.53299	0.665359							yes		yes	yes	Shared significant SNPs between DHT and ETH treatment conditions
rs2657615_G	rs2657615	2515	2992	2622	2039	5010	3921
rs2657626_C	rs2657626	6814	8190	6481	4729	20338	16076	1.28302	1.36875	0.359541	0.452857
rs2657626_T	rs2657626	2671	3525	2516	1802	10725	8448
rs2657629_A	rs2657629	16974	12114	11645	8967	20574	16621	3.34264	3.29882	1.74099	1.72195					yes	yes	yes	yes	yes	yes	Shared significant SNPs between DHT and ETH treatment conditions
rs2657629_C	rs2657629	6217	7553	5450	4189	32099	25350
rs2657633_A	rs2657633	5143	7439	5438	3823	20638	16234	0.358599	0.280562	-1.47956	-1.83361						yes	yes	yes	yes	yes	Shared significant SNPs between DHT and ETH treatment conditions
rs2657633_G	rs2657633	16203	13430	15042	11940	17129	13253
rs2738778_C	rs2738778	7685	8446	6817	5123	14463	10736	1.00437	1.03416	0.00628439	0.0484609
rs2738778_T	rs2738778	5129	6016	4646	3368	9925	7495
rs2738785_C	rs2738785	992	1741	909	872	10078	7422	0.228929	0.195509	-2.12703	-2.35469		yes	yes	yes	yes	yes	yes	yes	yes	yes	Shared significant SNPs between DHT and ETH treatment conditions
rs2738785_T	rs2738785	10961	10879	9040	7689	18090	13814
rs2740356_C	rs2740356	6176	11281	7744	5927	53221	41262	0.208931	0.201312	-2.2589	-2.31249			yes	yes	yes	yes	yes	yes	yes	yes	Shared significant SNPs between DHT and ETH treatment conditions
rs2740356_T	rs2740356	23640	23123	21016	16775	30053	22739
rs2740358_A	rs2740358	605	1124	730	559	4383	3716	0.714653	0.652462	-0.484685	-0.616033										yes	Specific significant SNPs under ETH treatment condition
rs2740358_G	rs2740358	792	1289	989	740	3967	3138
rs2740360_A	rs2740360	18839	18111	14348	11274	36521	28156	1.74843	1.64761	0.806062	0.720379									yes	yes	Shared significant SNPs between DHT and ETH treatment conditions
rs2740360_G	rs2740360	13255	14846	11777	8873	48633	37064
rs2740361_A	rs2740361	7740	7829	6594	5369	35161	28083	0.629062	0.702503	-0.668726	-0.509424									yes		Specific significant SNPs under DHT treatment condition
rs2740361_G	rs2740361	17079	17970	13184	10902	49813	39714
rs2748940_C	rs2748940	1502	1569	1183	925	5859	4585	4.39397	3.81182	2.13552	1.93048			yes		yes	yes	yes	yes	yes	yes	Shared significant SNPs between DHT and ETH treatment conditions
rs2748940_T	rs2748940	23	35	24	20	478	358
rs2748946_A	rs2748946	1114	899	1449	1112	1309	1029	1.09566	1.23338	0.131799	0.302612
rs2748946_G	rs2748946	3035	2683	3642	2833	4175	3144
rs2748950_A	rs2748950	10746	11748	10532	8432	34069	29016	1.20006	1.32633	0.263103	0.40744
rs2748950_G	rs2748950	13331	16876	12629	10204	54278	46491
rs2748952_A	rs2748952	285	264	253	189	965	767	0.858868	0.914976	-0.219492	-0.128194
rs2748952_G	rs2748952	1862	2112	1681	1297	5978	4725
rs2748954_G	rs2748954	2465	2230	1280	1021	2037	1618	1.13724	0.8214	0.185541	-0.283843
rs2748954_T	rs2748954	891	922	666	560	927	685
rs2750480_A	rs2750480	5393	5680	4662	3869	11609	9584	1.18571	1.13734	0.245746	0.185663
rs2750480_G	rs2750480	3196	3700	3006	2512	8478	7107
rs2750481_A	rs2750481	12898	14475	10631	7626	40316	32024	1.46318	1.25497	0.549104	0.327656
rs2750481_G	rs2750481	8485	11955	8980	6583	43546	34047
rs2750482_C	rs2750482	7536	6868	2896	2431	12331	9460	1.59287	0.778831	0.671632	-0.360618									yes		Specific significant SNPs under DHT treatment condition
rs2750482_T	rs2750482	4976	5253	4574	3256	13973	10640
rs276697_A	rs276697	17241	24558	17822	11613	57496	46067	0.814621	0.829406	-0.295799	-0.26985
rs276697_G	rs276697	23882	25908	19742	14564	56501	44630
rs2777941_A	rs2777941	24411	22766	17766	14665	19892	15703	2.10244	2.13523	1.07206	1.09439							yes	yes	yes	yes	Shared significant SNPs between DHT and ETH treatment conditions
rs2777941_C	rs2777941	9479	9417	7206	5629	16872	13132
rs28396713_A	rs28396713	11425	7249	6159	4844	11159	8921	1.60154	1.24902	0.679459	0.320792									yes		Specific significant SNPs under DHT treatment condition
rs28396713_G	rs28396713	10904	9273	8529	6874	19611	15560
rs2839737_G	rs2839737	335	722	359	290	3690	2901	1.25495	1.2343	0.327629	0.303688
rs2839737_T	rs2839737	181	439	211	167	2621	2106
rs28416634_A	rs28416634	5195	7558	5320	4031	27100	21223	1.08154	1.09002	0.113089	0.124355
rs28416634_G	rs28416634	5433	7999	5565	4199	31391	23728
rs2842551_A	rs2842551	643	669	759	481	1207	976	2.49192	3.01174	1.31726	1.5906						yes	yes	yes	yes	yes	Shared significant SNPs between DHT and ETH treatment conditions
rs2842551_G	rs2842551	1449	1878	1550	1008	7574	6037
rs2842553_A	rs2842553	6787	10369	7316	5328	44596	35482	0.263896	0.24064	-1.92196	-2.05505				yes	yes	yes	yes	yes	yes	yes	Shared significant SNPs between DHT and ETH treatment conditions
rs2842553_T	rs2842553	22649	21396	19320	15834	30214	23719
rs2842554_G	rs2842554	31227	30984	25000	20893	43425	35234	2.67626	2.73383	1.42022	1.45092							yes	yes	yes	yes	Shared significant SNPs between DHT and ETH treatment conditions
rs2842554_T	rs2842554	12716	14616	11135	8602	51028	41032
rs2842555_A	rs2842555	52	73	179	101	103	85	1.05126	3.14625	0.0721174	1.65363						yes		yes		yes	Specific significant SNPs under ETH treatment condition
rs2842555_G	rs2842555	7181	5537	5055	3927	11033	8421
rs2842558_C	rs2842558	6655	10797	7474	5423	38631	29226	0.393008	0.379675	-1.34737	-1.39716							yes	yes	yes	yes	Shared significant SNPs between DHT and ETH treatment conditions
rs2842558_T	rs2842558	15379	17058	14185	10789	28291	21711
rs2842559_C	rs2842559	1717	3269	2123	1575	13795	11110	0.130525	0.132318	-2.93761	-2.91792	yes	yes	yes	yes	yes	yes	yes	yes	yes	yes	Shared significant SNPs between DHT and ETH treatment conditions
rs2842559_G	rs2842559	6220	6294	4977	4147	4473	3691
rs2842560_C	rs2842560	4457	7716	4729	3597	32638	24492	0.472187	0.405003	-1.08257	-1.304							yes	yes	yes	yes	Shared significant SNPs between DHT and ETH treatment conditions
rs2842560_T	rs2842560	7891	8895	7599	5934	21223	16378
rs2842561_G	rs2842561	2557	2411	1864	1367	10825	7942	0.758046	0.66598	-0.399643	-0.58645										yes	Specific significant SNPs under ETH treatment condition
rs2842561_T	rs2842561	214	160	151	120	607	446
rs2843546_A	rs2843546	726	1006	674	553	3174	2384	0.351036	0.341585	-1.51031	-1.54968							yes	yes	yes	yes	Shared significant SNPs between DHT and ETH treatment conditions
rs2843546_C	rs2843546	1425	1634	1283	971	1896	1557
rs2843547_A	rs2843547	8991	13128	9307	7087	49825	36993	0.767693	0.771151	-0.381399	-0.374914
rs2843547_G	rs2843547	9105	11749	8740	6753	36561	26826
rs2843550_C	rs2843550	5880	9070	5962	4547	36463	27659	0.318954	0.295189	-1.64858	-1.76029					yes	yes	yes	yes	yes	yes	Shared significant SNPs between DHT and ETH treatment conditions
rs2843550_T	rs2843550	10058	10207	8602	6783	15485	12216
rs2843551_A	rs2843551	3541	3638	3731	2918	4767	3917	3.36192	3.93743	1.74929	1.97726					yes	yes	yes	yes	yes	yes	Shared significant SNPs between DHT and ETH treatment conditions
rs2843551_C	rs2843551	1380	1913	1470	1083	7249	5835
rs2843554_G	rs2843554	1068	1220	1035	734	7332	5827	3.32036	2.97739	1.73134	1.57405					yes		yes	yes	yes	yes	Shared significant SNPs between DHT and ETH treatment conditions
rs2843554_T	rs2843554	38	37	39	26	788	641
rs2843555_C	rs2843555	5766	6375	4871	3742	15961	12486	1.31889	1.27623	0.39933	0.35189
rs2843555_T	rs2843555	2803	3501	2594	1996	10899	8460
rs2843556_A	rs2843556	8576	9215	9096	6797	17893	14485	0.415249	0.374402	-1.26795	-1.41734							yes	yes	yes	yes	Shared significant SNPs between DHT and ETH treatment conditions
rs2843556_C	rs2843556	21616	20010	24029	17234	17246	14105
rs2843566_A	rs2843566	1425	2561	1569	1159	11126	8844	0.837759	0.820831	-0.255392	-0.284843
rs2843566_G	rs2843566	2235	3493	2251	1794	13920	10567
rs2843567_C	rs2843567	1290	2555	1502	1195	11476	9092	0.268191	0.263483	-1.89867	-1.92422					yes	yes	yes	yes	yes	yes	Shared significant SNPs between DHT and ETH treatment conditions
rs2843567_G	rs2843567	1826	2014	1544	1235	3108	2476
rs28451380_C	rs28451380	2687	3944	2790	2237	18290	14004	0.448623	0.337145	-1.15643	-1.56856							yes	yes	yes	yes	Shared significant SNPs between DHT and ETH treatment conditions
rs28451380_G	rs28451380	4463	4791	5280	4122	11282	9001
rs28544135_A	rs28544135	2224	3448	2307	1767	18199	14357	0.829985	0.861651	-0.268842	-0.214825
rs28544135_G	rs28544135	3526	5365	3400	2746	23778	18672
rs28642896_C	rs28642896	8519	10523	7853	5839	26359	21838	1.05117	1.0736	0.0719965	0.102454
rs28642896_T	rs28642896	4073	5025	3900	2582	13393	10844
rs28740868_A	rs28740868	11192	12005	10084	7729	17603	14065	1.56854	1.49281	0.649423	0.57803									yes		Specific significant SNPs under DHT treatment condition
rs28740868_G	rs28740868	6307	7052	6053	4704	16078	12538
rs2913111_C	rs2913111	1702	3130	1883	1549	15880	13054	0.726696	0.713494	-0.460577	-0.487027
rs2913111_T	rs2913111	2154	3815	2443	1911	14359	11756
rs2913112_C	rs2913112	2903	3610	2581	1752	9716	7508	1.14219	1.15617	0.191807	0.209352
rs2913112_T	rs2913112	1008	1152	846	577	3678	2862
rs2913113_C	rs2913113	2233	2367	1285	1062	8913	6933	1.01406	0.793316	0.0201469	-0.334032
rs2913113_T	rs2913113	2420	3372	2027	1667	11200	8598
rs2919286_A	rs2919286	7087	7778	5394	3952	17575	13712	1.18548	1.07742	0.245468	0.10758
rs2919286_G	rs2919286	3667	4076	2955	2373	10892	8431
rs2919290_A	rs2919290	3073	3697	2946	2285	13173	11573	1.0905	1.11542	0.124985	0.157589
rs2919290_T	rs2919290	10477	12903	9879	7749	51454	41977
rs2926494_A	rs2926494	28	23	23	19	448	306	0.297492	0.418328	-1.74908	-1.25729					yes		yes	yes	yes	yes	Shared significant SNPs between DHT and ETH treatment conditions
rs2926494_G	rs2926494	2840	3024	1906	1521	14513	10992
rs2937999_C	rs2937999	4124	4979	3618	2900	30967	23642	0.793449	0.84156	-0.333791	-0.248862
rs2937999_G	rs2937999	6152	8215	5498	4168	38283	29559
rs2938001_A	rs2938001	5372	6229	4946	3468	30721	23479	0.889989	0.905666	-0.168141	-0.14295
rs2938001_G	rs2938001	6476	7810	5755	4355	33659	25646
rs2938004_C	rs2938004	2114	2338	1816	1216	9932	7457	3.12069	3.43238	1.64187	1.77921					yes	yes	yes	yes	yes	yes	Shared significant SNPs between DHT and ETH treatment conditions
rs2938004_T	rs2938004	29	44	29	16	487	373
rs2938005_A	rs2938005	2769	4383	2867	2494	17992	14308	1.00775	1.4138	0.0111377	0.499575
rs2938005_G	rs2938005	4201	5776	2976	2431	25783	20174
rs2938006_A	rs2938006	2923	4295	2871	2162	20587	16283	1.03107	1.06732	0.0441434	0.0939948
rs2938006_G	rs2938006	5583	9234	5513	4301	42617	34221
rs2946993_A	rs2946993	1077	1296	895	709	7373	5756	0.925954	1.04481	-0.110988	0.0632377
rs2946993_G	rs2946993	3051	4123	2454	1826	19927	16413
rs2946994_C	rs2946994	6619	9188	7065	5325	26848	22411	1.22355	1.26418	0.291073	0.338202
rs2946994_G	rs2946994	6438	10639	7583	5206	35075	28708
rs2946996_C	rs2946996	1296	2071	1226	1018	8693	6580	0.960436	0.954235	-0.0582384	-0.0675836
rs2946996_T	rs2946996	1352	2062	1272	1032	8401	6521
rs2949368_A	rs2949368	767	956	835	546	4542	3627	0.775116	0.880895	-0.367515	-0.182957
rs2949368_G	rs2949368	6567	8081	6065	4216	29482	24302
rs2949369_A	rs2949369	4832	7782	4817	3417	22023	17169	1.2763	1.28127	0.351969	0.357579
rs2949369_G	rs2949369	3899	6070	3729	2757	22183	17471
rs2949371_A	rs2949371	81	149	78	78	3151	2198	0.885267	0.840165	-0.175816	-0.251256
rs2949371_G	rs2949371	262	369	274	199	7640	5594
rs2949372_A	rs2949372	5463	6777	5109	3500	40663	31572	1.02706	1.05653	0.0385237	0.0793274
rs2949372_G	rs2949372	10090	14519	9478	7027	82863	64314
rs2955626_C	rs2955626	884	765	870	679	907	714	1.24414	1.49208	0.315153	0.577324
rs2955626_G	rs2955626	696	632	578	462	991	662
rs3012063_C	rs3012063	32246	20062	23153	17522	16640	12548	1.19918	1.2152	0.26205	0.281198
rs3012063_T	rs3012063	29690	17935	20406	15936	17881	13821
rs3012064_C	rs3012064	4342	6105	3895	3185	26320	21378	1.08755	1.0269	0.121087	0.038289
rs3012064_T	rs3012064	5516	7807	5381	4203	36310	29776
rs3012065_C	rs3012065	1602	1817	1433	1127	5348	4476	0.927502	0.812927	-0.108578	-0.298802
rs3012065_T	rs3012065	317	284	293	219	864	727
rs3012066_A	rs3012066	115	104	54	49	665	503	0.552726	0.50047	-0.855364	-0.998645									yes	yes	Shared significant SNPs between DHT and ETH treatment conditions
rs3012066_C	rs3012066	133	113	70	58	400	321
rs3012074_A	rs3012074	32	49	24	24	899	644	0.36342	0.320557	-1.46029	-1.64135						yes	yes	yes	yes	yes	Shared significant SNPs between DHT and ETH treatment conditions
rs3012074_G	rs3012074	1547	1789	1325	988	13192	10041
rs3012075_A	rs3012075	30303	28300	27242	22627	12919	10201	2.66998	2.86674	1.41683	1.51941							yes	yes	yes	yes	Shared significant SNPs between DHT and ETH treatment conditions
rs3012075_G	rs3012075	19183	22009	17933	14527	24239	18882
rs3101227_A	rs3101227	1470	1395	1331	953	9135	6477	0.825693	0.915273	-0.276323	-0.127726
rs3101227_C	rs3101227	5180	5814	4611	3265	28335	20767
rs3123078_C	rs3123078	3533	4864	3588	2751	15529	13594	0.974189	0.947768	-0.0377267	-0.0773946
rs3123078_T	rs3123078	2553	3604	2674	2088	11089	9672
rs3208007_C	rs3208007	6495	7279	5846	4904	11729	8764	2.96695	2.95345	1.56898	1.5624							yes	yes	yes	yes	Shared significant SNPs between DHT and ETH treatment conditions
rs3208007_T	rs3208007	3520	5872	4021	3033	22273	17080
rs3208008_A	rs3208008	5176	6382	5347	4162	14531	12126	0.802903	0.805099	-0.316703	-0.312762
rs3208008_C	rs3208008	4147	4857	4053	3330	8920	7763
rs330999_A	rs330999	1841	1668	1607	1251	6859	5127	1.10734	1.19635	0.147092	0.258644
rs330999_T	rs330999	3425	3427	2924	2246	14580	11280
rs331000_A	rs331000	2682	4469	3027	2196	15567	11996	0.33759	0.314496	-1.56665	-1.66889						yes	yes	yes	yes	yes	Shared significant SNPs between DHT and ETH treatment conditions
rs331000_G	rs331000	5816	6709	5545	4355	9362	7156
rs331004_A	rs331004	124	113	116	79	1306	938	0.322615	0.331589	-1.63211	-1.59253					yes	yes	yes	yes	yes	yes	Shared significant SNPs between DHT and ETH treatment conditions
rs331004_G	rs331004	4643	4340	3994	3139	15495	11843
rs331007_A	rs331007	3492	5268	3606	2791	19145	14969	0.242464	0.217184	-2.04416	-2.20301			yes	yes	yes	yes	yes	yes	yes	yes	Shared significant SNPs between DHT and ETH treatment conditions
rs331007_G	rs331007	8400	9241	8013	6446	9353	7415
rs34030408_C	rs34030408	3956	4314	3641	2852	7108	5753	0.777267	0.682332	-0.363518	-0.551454
rs34030408_T	rs34030408	3613	3627	3628	2847	4803	3943
rs34251386_A	rs34251386	10504	10258	9220	7211	14680	11158	1.40356	1.51377	0.489091	0.598148										yes	Specific significant SNPs under ETH treatment condition
rs34251386_G	rs34251386	13776	14620	11927	8946	27649	21784
rs34320230_C	rs34320230	11465	9468	7217	6164	9076	7911	3.54301	3.61625	1.82497	1.8545					yes	yes	yes	yes	yes	yes	Shared significant SNPs between DHT and ETH treatment conditions
rs34320230_T	rs34320230	2706	3199	2091	1583	8866	7852
rs34403066_A	rs34403066	3588	4081	3057	2481	7346	6020	2.85882	2.72669	1.51542	1.44715							yes	yes	yes	yes	Shared significant SNPs between DHT and ETH treatment conditions
rs34403066_G	rs34403066	1238	2112	1332	1073	8879	6981
rs34483887_C	rs34483887	4414	3657	1479	1219	12846	10013	0.74695	0.343719	-0.420916	-1.5407								yes		yes	Specific significant SNPs under ETH treatment condition
rs34483887_T	rs34483887	5462	6246	4762	3686	13739	10758
rs34507709_G	rs34507709	2089	2035	1982	1340	15414	11782	1.02986	0.723575	0.0424439	-0.466786
rs34507709_T	rs34507709	472	389	535	435	3277	2521
rs34582151_C	rs34582151	950	1036	775	621	2673	2116	2.00836	2.08557	1.00602	1.06044							yes	yes	yes	yes	Shared significant SNPs between DHT and ETH treatment conditions
rs34582151_G	rs34582151	684	912	580	483	4169	3435
rs34640965_C	rs34640965	3011	3552	2643	2081	7367	5589	1.08435	1.10922	0.116833	0.149539
rs34640965_T	rs34640965	4415	5309	3923	2938	11850	8953
rs34675530_A	rs34675530	6218	10248	6850	4867	43599	35832	0.634963	0.650194	-0.655255	-0.621059									yes	yes	Shared significant SNPs between DHT and ETH treatment conditions
rs34675530_C	rs34675530	12205	14732	10663	8227	46299	37473
rs34695572_A	rs34695572	2211	3351	2342	1697	17739	14026	0.908924	1.01698	-0.137769	0.0242856
rs34695572_G	rs34695572	2518	4040	2424	1797	18954	14878
rs34766416_A	rs34766416	22416	22295	17095	12251	59501	46274	1.05182	0.911531	0.0728812	-0.133637
rs34766416_G	rs34766416	17006	19194	15335	11846	50743	39052
rs34796934_A	rs34796934	1710	2012	1583	1123	5255	4126	0.386486	0.359756	-1.37151	-1.47491							yes	yes	yes	yes	Shared significant SNPs between DHT and ETH treatment conditions
rs34796934_G	rs34796934	3150	3203	2639	2291	3572	2647
rs34913635_C	rs34913635	93	171	138	84	2993	2501	0.178024	0.144255	-2.48986	-2.79331	yes	yes	yes	yes	yes	yes	yes	yes	yes	yes	Shared significant SNPs between DHT and ETH treatment conditions
rs34913635_G	rs34913635	499	431	558	373	1824	1530
rs35010507_A	rs35010507	466	556	428	313	2648	2103	0.960791	1.07322	-0.0577059	0.101941
rs35010507_G	rs35010507	1069	1317	865	675	6055	4614
rs35044129_A	rs35044129	1613	1916	1508	1220	4362	3708	0.876812	0.903381	-0.189661	-0.146593
rs35044129_T	rs35044129	2241	2729	2141	1604	5460	4507
rs35046559_A	rs35046559	7368	7554	6052	4932	8454	6810	0.939399	0.957561	-0.0901901	-0.0625641
rs35046559_G	rs35046559	9820	10099	7822	6545	10562	8571
rs35060373_C	rs35060373	548	507	491	335	4729	3618	2.29637	1.84805	1.19936	0.886007							yes		yes	yes	Shared significant SNPs between DHT and ETH treatment conditions
rs35060373_T	rs35060373	37	68	57	36	915	799
rs35101190_A	rs35101190	4740	7498	5108	3668	25183	20042	0.771238	0.781226	-0.374752	-0.356188
rs35101190_G	rs35101190	5522	7695	5302	4107	21380	16722
rs35186116_A	rs35186116	400	381	428	270	1796	1374	0.679669	0.860734	-0.557095	-0.216361
rs35186116_G	rs35186116	8414	9674	7830	4872	28089	21485
rs35201382_C	rs35201382	44999	32504	34589	29272	33297	25330	1.30274	1.12699	0.381547	0.17248
rs35201382_T	rs35201382	13910	10189	12505	10483	13368	10376
rs35326077_G	rs35326077	4813	6489	4151	2874	17037	13266	1.12461	0.902055	0.169423	-0.148713
rs35326077_T	rs35326077	536	501	479	322	1757	1353
rs35328964_C	rs35328964	27596	24524	22307	18321	33470	25332	1.83661	1.88436	0.877046	0.914071									yes	yes	Shared significant SNPs between DHT and ETH treatment conditions
rs35328964_T	rs35328964	16214	15818	13975	10525	37308	28993
rs35330412_C	rs35330412	63118	40704	4247	3726	18622	14042	1.14587	1.16865	0.196448	0.224848
rs35330412_T	rs35330412	45161	32239	3268	2636	15972	12151
rs35375589_A	rs35375589	2252	3877	2488	1971	11468	8978	2.2534	2.17585	1.17211	1.12158							yes	yes	yes	yes	Shared significant SNPs between DHT and ETH treatment conditions
rs35375589_G	rs35375589	477	1201	644	517	6360	5206
rs35641135_C	rs35641135	2588	3848	2603	1837	10165	7920	0.329004	0.286554	-1.60382	-1.80312					yes	yes	yes	yes	yes	yes	Shared significant SNPs between DHT and ETH treatment conditions
rs35641135_T	rs35641135	2098	2083	1733	1555	2154	1705
rs35716372_A	rs35716372	13781	17999	14061	9951	57846	46689	0.794518	0.772068	-0.331848	-0.373201
rs35716372_G	rs35716372	16998	19165	16739	11565	52669	42284
rs35728204_C	rs35728204	15500	15460	12739	10201	47349	37434	1.0279	1.02642	0.0397001	0.0376159
rs35728204_T	rs35728204	12432	13469	10908	8339	40921	31926
rs35964087_C	rs35964087	2755	3104	2587	2016	7272	5742	0.588916	0.579829	-0.763866	-0.7863									yes	yes	Shared significant SNPs between DHT and ETH treatment conditions
rs35964087_T	rs35964087	4449	4479	3916	3193	6513	5165
rs36072221_A	rs36072221	13736	17779	14098	10140	58161	44235	0.736457	0.708013	-0.441326	-0.498152
rs36072221_G	rs36072221	20260	21714	18662	14835	56826	43845
rs365118_C	rs365118	3181	3499	2848	2038	14547	10969	1.4801	1.92046	0.565698	0.941453										yes	Specific significant SNPs under ETH treatment condition
rs365118_T	rs365118	95	79	57	40	553	418
rs371318_A	rs371318	43760	26929	36791	27018	23540	17725	0.733402	0.734677	-0.447323	-0.444818
rs371318_G	rs371318	31967	20192	26920	20154	12754	9637
rs3747744_A	rs3747744	4286	4146	3500	3022	12453	9316	1.25594	1.3557	0.32877	0.439039
rs3747744_G	rs3747744	6616	7598	5660	4511	25887	19854
rs3747973_C	rs3747973	17247	16447	14494	12839	21231	16817	4.05141	4.72847	2.01842	2.24137			yes	yes	yes	yes	yes	yes	yes	yes	Shared significant SNPs between DHT and ETH treatment conditions
rs3747973_T	rs3747973	5225	7034	4735	3647	30884	23873
rs3755015_A	rs3755015	14534	13377	14833	11478	25368	19726	2.90452	3.63491	1.5383	1.86192						yes	yes	yes	yes	yes	Shared significant SNPs between DHT and ETH treatment conditions
rs3755015_G	rs3755015	5808	8962	5871	4641	37421	28279
rs3760511_A	rs3760511	3226	5382	3770	2630	18195	15350	1.04747	1.07284	0.0669053	0.101437
rs3760511_C	rs3760511	2808	4513	2993	2310	16262	13749
rs3761123_C	rs3761123	11578	10597	7745	6124	28038	21168	0.755505	0.624374	-0.404486	-0.679518										yes	Specific significant SNPs under ETH treatment condition
rs3761123_T	rs3761123	15994	16370	13765	10733	30733	23450
rs3761124_A	rs3761124	988	998	934	737	756	574	0.790628	0.794147	-0.338929	-0.332522
rs3761124_G	rs3761124	13336	12029	11443	9681	7129	6199
rs3781394_C	rs3781394	1052	1462	905	757	5932	4772	0.960662	0.988915	-0.0578999	-0.016082
rs3781394_T	rs3781394	1501	1974	1285	971	7941	6333
rs3781415_A	rs3781415	4679	9484	6093	4537	39346	30302	1.31493	1.42045	0.394987	0.506347
rs3781415_G	rs3781415	2202	4771	2688	2085	25298	19271
rs3781419_A	rs3781419	2266	3963	2473	1874	16227	12481	1.15688	1.19401	0.210238	0.255815
rs3781419_C	rs3781419	3339	6329	3643	2806	28494	22352
rs3781422_A	rs3781422	6096	9426	6691	4996	48221	38163	0.989843	0.98353	-0.0147281	-0.0239595
rs3781422_T	rs3781422	10945	17464	12212	9221	87240	68735
rs3781433_C	rs3781433	2101	2881	1931	1388	7799	6005	0.92283	0.894036	-0.115863	-0.161596
rs3781433_T	rs3781433	5430	8455	5597	3856	19409	15529
rs3781442_C	rs3781442	28454	29402	25960	20839	19836	15474	0.844685	0.873953	-0.243514	-0.194372
rs3781442_T	rs3781442	83584	81760	71197	57939	47420	37700
rs3781444_C	rs3781444	131	223	153	115	1704	1285	0.931629	0.696818	-0.102173	-0.521145
rs3781444_T	rs3781444	103	125	154	89	1041	782
rs3781445_C	rs3781445	6013	9583	6457	4588	37244	27765	0.884369	0.860903	-0.17728	-0.216077
rs3781445_T	rs3781445	10724	15822	11463	8019	56471	42109
rs3781446_A	rs3781446	5668	8963	6281	4419	28868	22174	1.02637	1.00914	0.0375537	0.0131257
rs3781446_G	rs3781446	9464	13827	9993	7394	47293	36671
rs3786877_C	rs3786877	10927	11851	9566	7538	28756	21673	2.09524	2.03323	1.06711	1.02377							yes	yes	yes	yes	Shared significant SNPs between DHT and ETH treatment conditions
rs3786877_T	rs3786877	5217	7600	5341	4296	32857	24949
rs3787090_A	rs3787090	7206	9170	7093	5527	29333	23751	0.625514	0.606177	-0.676887	-0.72219									yes	yes	Shared significant SNPs between DHT and ETH treatment conditions
rs3787090_G	rs3787090	9631	10431	8892	7092	22259	18501
rs3787091_A	rs3787091	1927	2469	1966	1491	8413	6355	1.078	1.08716	0.10836	0.120569
rs3787091_C	rs3787091	2953	4144	3140	2356	14495	11002
rs3787092_A	rs3787092	14839	13543	11518	9456	13728	10698	1.5342	1.4626	0.617485	0.548535									yes		Specific significant SNPs under DHT treatment condition
rs3787092_G	rs3787092	11852	12550	10466	8429	18033	14110
rs3800284_C	rs3800284	4809	3888	2707	2433	5217	4121	0.879556	0.87778	-0.185153	-0.188068
rs3800284_G	rs3800284	9769	7869	5769	4723	9296	7356
rs3800285_A	rs3800285	200	147	178	127	194	163	1.69694	2.09791	0.762937	1.06895								yes	yes	yes	Shared significant SNPs between DHT and ETH treatment conditions
rs3800285_G	rs3800285	1665	1674	1319	1040	3282	2570
rs3801294_A	rs3801294	6244	10606	6857	5377	49761	41842	0.0829301	0.0713952	-3.59196	-3.80803	yes	yes	yes	yes	yes	yes	yes	yes	yes	yes	Shared significant SNPs between DHT and ETH treatment conditions
rs3801294_G	rs3801294	12016	8345	8510	7308	4707	3797
rs3805263_A	rs3805263	74	74	73	39	517	399	0.323937	0.316725	-1.62622	-1.6587					yes	yes	yes	yes	yes	yes	Shared significant SNPs between DHT and ETH treatment conditions
rs3805263_G	rs3805263	2561	2737	2287	1713	5931	4667
rs3805285_C	rs3805285	8591	10431	7947	6202	28316	23465	1.01938	0.947238	0.02769	-0.0782005
rs3805285_T	rs3805285	7271	8759	7289	5566	24439	20078
rs3822957_C	rs3822957	3635	5039	3415	2508	18715	14822	0.387804	0.347341	-1.3666	-1.52557							yes	yes	yes	yes	Shared significant SNPs between DHT and ETH treatment conditions
rs3822957_T	rs3822957	4130	3202	3049	2327	5889	4706
rs3857468_C	rs3857468	11854	14573	10699	7983	49173	36001	1.94862	1.97575	0.962454	0.982401									yes	yes	Shared significant SNPs between DHT and ETH treatment conditions
rs3857468_T	rs3857468	6324	9923	6324	4702	57105	42131
rs3870364_A	rs3870364	4020	4786	3785	3086	14152	10784	0.675941	0.654522	-0.56503	-0.611487										yes	Specific significant SNPs under ETH treatment condition
rs3870364_G	rs3870364	5641	6097	5240	4240	12666	9819
rs3870365_C	rs3870365	17602	18133	14555	11796	23768	18073	2.52287	2.63766	1.33506	1.39926							yes	yes	yes	yes	Shared significant SNPs between DHT and ETH treatment conditions
rs3870365_G	rs3870365	7873	10040	7229	5332	29389	22781
rs394680_A	rs394680	901	1015	948	643	5928	4536	2.05418	2.42038	1.03857	1.27524							yes	yes	yes	yes	Shared significant SNPs between DHT and ETH treatment conditions
rs394680_C	rs394680	28	16	15	13	227	222
rs3968480_A	rs3968480	1980	2587	1784	1429	6551	5071	2.1961	2.23579	1.13494	1.16078							yes	yes	yes	yes	Shared significant SNPs between DHT and ETH treatment conditions
rs3968480_G	rs3968480	1307	2496	1374	1100	11272	8734
rs401592_A	rs401592	922	1535	1043	769	5000	4395	0.89092	1.02413	-0.166633	0.034405
rs401592_G	rs401592	1194	1518	997	766	5139	4272
rs4075003_C	rs4075003	9546	11597	9134	6695	32297	25627	1.16579	1.21577	0.22131	0.281873
rs4075003_T	rs4075003	10314	13973	10232	7137	42998	33956
rs4076054_A	rs4076054	7021	11217	8089	5459	36543	28890	1.2748	1.25112	0.350268	0.323215
rs4076054_G	rs4076054	7449	11879	8292	6230	49920	38620
rs4077456_A	rs4077456	764	1383	923	666	5504	4393	1.30654	1.26126	0.385755	0.334864
rs4077456_G	rs4077456	414	809	520	402	4096	3190
rs4077457_C	rs4077457	3278	6390	3803	3086	32243	26228	0.795909	0.790535	-0.329325	-0.339098
rs4077457_T	rs4077457	6206	10189	6797	5248	44334	36210
rs4083914_C	rs4083914	1161	1501	1028	891	6499	5008	0.526176	0.74036	-0.926382	-0.4337									yes		Specific significant SNPs under DHT treatment condition
rs4083914_G	rs4083914	2670	2653	1452	1273	6738	5344
rs410157_A	rs410157	3083	5079	3495	2598	16674	14463	0.228761	0.226053	-2.12809	-2.14526			yes	yes	yes	yes	yes	yes	yes	yes	Shared significant SNPs between DHT and ETH treatment conditions
rs410157_G	rs410157	5560	5845	4519	4103	5394	4619
rs4109292_C	rs4109292	2299	3637	2658	1943	10811	8838	0.763759	0.816077	-0.388811	-0.293222
rs4109292_T	rs4109292	10198	15551	11166	7688	35677	29622
rs41278842_A	rs41278842	9221	9880	7785	6325	15948	13497	3.11018	3.16796	1.637	1.66355					yes	yes	yes	yes	yes	yes	Shared significant SNPs between DHT and ETH treatment conditions
rs41278842_G	rs41278842	2985	4457	2968	2274	18663	15852
rs41501644_A	rs41501644	6959	9828	7624	5274	27179	20744	0.744722	0.735468	-0.425225	-0.443266
rs41501644_T	rs41501644	9213	10926	9143	6589	24437	18690
rs417171_C	rs417171	1477	2082	1447	1134	12230	9971	4.53311	3.22015	2.1805	1.68713			yes		yes	yes	yes	yes	yes	yes	Shared significant SNPs between DHT and ETH treatment conditions
rs417171_T	rs417171	29	28	29	29	923	693
rs423887_A	rs423887	3000	2352	2036	1593	2658	2058	2.88867	2.70049	1.53041	1.43322							yes	yes	yes	yes	Shared significant SNPs between DHT and ETH treatment conditions
rs423887_G	rs423887	1898	2188	1588	1327	5796	4467
rs425961_A	rs425961	2059	2305	1702	1321	6942	5536	0.969627	1.21072	-0.0444986	0.275868
rs425961_G	rs425961	2160	2682	1531	1147	7430	5920
rs4267963_C	rs4267963	916	1914	1032	912	11394	8897	0.435309	0.405749	-1.19989	-1.30134							yes	yes	yes	yes	Shared significant SNPs between DHT and ETH treatment conditions
rs4267963_T	rs4267963	2957	3987	2941	2367	12763	9653
rs4278470_A	rs4278470	5708	6336	5277	4128	16268	12697	1.10792	1.1349	0.147853	0.182566
rs4278470_C	rs4278470	4862	5679	4472	3542	15758	12276
rs429249_C	rs429249	5347	5987	5222	3990	10717	8712	1.70444	1.83361	0.769299	0.874685									yes	yes	Shared significant SNPs between DHT and ETH treatment conditions
rs429249_T	rs429249	5393	8765	6093	4225	22568	17164
rs4304716_A	rs4304716	2	7	3	3	12	10	1.11154	1.14803	0.152563	0.199164
rs4304716_G	rs4304716	2437	2814	2010	1559	8252	6570
rs4306255_A	rs4306255	3542	4902	3270	2265	13845	10917	1.04854	0.950789	0.0683817	-0.0728027
rs4306255_G	rs4306255	4051	5812	4017	3046	16968	13276
rs437948_C	rs437948	9018	5292	3976	3058	8905	6963	2.64738	1.56693	1.40457	0.647938							yes		yes	yes	Shared significant SNPs between DHT and ETH treatment conditions
rs437948_G	rs437948	3498	4343	3592	2682	12507	9643
rs4430796_A	rs4430796	1453	1906	1113	868	8682	6703	1.06705	0.980694	0.0936241	-0.0281246
rs4430796_G	rs4430796	2094	3272	1876	1497	14546	11184
rs4448631_C	rs4448631	2132	1924	3051	2152	1648	1287	1.18154	0.753773	0.240674	-0.407798
rs4448631_T	rs4448631	1452	1116	2954	2144	1168	997
rs4453662_A	rs4453662	1375	1329	1317	871	4930	3818	0.382491	0.386832	-1.3865	-1.37022							yes	yes	yes	yes	Shared significant SNPs between DHT and ETH treatment conditions
rs4453662_G	rs4453662	10314	8397	8174	6511	12904	10040
rs4463804_C	rs4463804	8993	11353	7997	6538	33505	25891	1.07409	1.09997	0.103114	0.13746
rs4463804_T	rs4463804	7479	9636	6860	5139	30085	23479
rs4486572_A	rs4486572	29178	18279	19119	14818	33121	26539	0.676791	0.663238	-0.563217	-0.592402										yes	Specific significant SNPs under ETH treatment condition
rs4486572_G	rs4486572	34225	22621	23249	18408	27210	21465
rs4512771_A	rs4512771	1801	1153	578	421	5388	4380	1.33097	0.677922	0.412476	-0.560809
rs4512771_C	rs4512771	4006	3369	2843	2105	18518	14410
rs4527381_C	rs4527381	5046	4303	4094	3182	11449	9444	2.40197	2.21788	1.26422	1.14918							yes	yes	yes	yes	Shared significant SNPs between DHT and ETH treatment conditions
rs4527381_T	rs4527381	106	71	95	56	540	396
rs4554834_A	rs4554834	4288	6687	4762	3468	32577	25326	0.95913	0.924719	-0.0602023	-0.112913
rs4554834_C	rs4554834	3317	5162	3759	2823	24128	18784
rs4581397_A	rs4581397	128	142	118	106	717	558	0.523836	0.636328	-0.932813	-0.652157									yes	yes	Shared significant SNPs between DHT and ETH treatment conditions
rs4581397_G	rs4581397	1286	1550	1072	868	3905	3078
rs458746_C	rs458746	4270	6022	4215	3266	25630	19121	0.543953	0.427779	-0.878446	-1.22506								yes	yes	yes	Shared significant SNPs between DHT and ETH treatment conditions
rs458746_T	rs458746	3168	2714	3038	2304	7672	5945
rs461251_C	rs461251	1074	1599	908	737	6755	5361	1.01845	0.988298	0.0263727	-0.0169824
rs461251_T	rs461251	492	622	426	297	2973	2238
rs461521_G	rs461521	1346	1488	1216	930	5678	4562	0.261279	0.163592	-1.93634	-2.61183		yes		yes	yes	yes	yes	yes	yes	yes	Shared significant SNPs between DHT and ETH treatment conditions
rs461521_T	rs461521	101	62	87	99	77	66
rs4630240_A	rs4630240	140	158	117	122	810	681	1.05134	1.07565	0.0722303	0.105207
rs4630240_G	rs4630240	978	1304	997	797	6334	5513
rs4630241_A	rs4630241	933	1320	833	653	6570	4858	0.718903	0.747966	-0.47613	-0.418955
rs4630241_G	rs4630241	1501	1901	1231	943	7068	5392
rs4630243_C	rs4630243	3631	6087	3810	3089	26169	19835	0.778144	0.779747	-0.36189	-0.358922
rs4630243_T	rs4630243	4944	7113	4990	3722	25334	19627
rs4631302_A	rs4631302	11449	11649	10115	8361	18713	15319	1.44975	1.57905	0.535803	0.659054										yes	Specific significant SNPs under ETH treatment condition
rs4631302_G	rs4631302	13817	15497	11991	9526	34675	27833
rs4631830_C	rs4631830	1794	2217	1624	1322	6101	4741	1.16949	1.02813	0.225879	0.0400224
rs4631830_T	rs4631830	1794	2189	1847	1485	7017	5567
rs4634469_A	rs4634469	2801	3185	2875	1955	18647	15258	0.701161	0.709963	-0.512182	-0.494184
rs4634469_C	rs4634469	8961	10944	8895	6789	42953	35755
rs4699299_C	rs4699299	2553	3056	2245	1748	9021	7335	0.54624	0.483208	-0.872394	-1.04928								yes	yes	yes	Shared significant SNPs between DHT and ETH treatment conditions
rs4699299_T	rs4699299	3333	2947	2725	2267	5440	4466
rs4699533_A	rs4699533	13634	17033	13788	9712	45284	34895	1.02709	1.044	0.0385603	0.0621278
rs4699533_G	rs4699533	15319	20093	15533	11053	52806	41824
rs4699540_A	rs4699540	22	37	30	31	246	172	0.456025	0.649903	-1.13281	-0.621704							yes		yes	yes	Shared significant SNPs between DHT and ETH treatment conditions
rs4699540_G	rs4699540	3105	3243	2706	2030	11501	8974
rs4699567_A	rs4699567	11897	11904	11071	9336	12628	10361	4.99221	4.60992	2.31968	2.20474			yes	yes	yes	yes	yes	yes	yes	yes	Shared significant SNPs between DHT and ETH treatment conditions
rs4699567_G	rs4699567	2444	3867	3101	2478	15885	13004
rs4711677_A	rs4711677	2057	2062	2155	1801	2155	1910	1.36357	1.52516	0.447394	0.608962										yes	Specific significant SNPs under ETH treatment condition
rs4711677_G	rs4711677	2536	2726	2406	2100	3942	3168
rs4714476_C	rs4714476	21768	24200	19755	14649	53662	42582	0.819758	0.785144	-0.28673	-0.34897
rs4714476_T	rs4714476	23561	25455	21676	16570	46687	37439
rs4714479_A	rs4714479	20355	19291	17232	13449	36812	28619	0.696445	0.696181	-0.521919	-0.522466
rs4714479_G	rs4714479	29119	25304	23282	18661	35024	27326
rs4714480_C	rs4714480	10711	12776	9214	7256	34128	25860	0.80393	0.825297	-0.314859	-0.277015
rs4714480_T	rs4714480	10659	11231	8330	6637	25722	19325
rs4714481_C	rs4714481	1612	1717	1435	1214	1849	1438	0.897234	0.937168	-0.156443	-0.0936197
rs4714481_T	rs4714481	1655	1838	1432	1225	1774	1326
rs4714482_A	rs4714482	4965	5450	4459	3508	13249	10742	1.20544	1.30388	0.269558	0.382812
rs4714482_G	rs4714482	5654	6967	5026	3860	19311	15538
rs4714483_A	rs4714483	8078	9247	6622	5735	12597	9999	2.16717	2.1505	1.11581	1.10467							yes	yes	yes	yes	Shared significant SNPs between DHT and ETH treatment conditions
rs4714483_G	rs4714483	4966	6635	4611	3674	18326	14157
rs4714484_A	rs4714484	1574	1187	1470	1102	2342	1745	1.66567	2.03729	0.7361	1.02665								yes	yes	yes	Shared significant SNPs between DHT and ETH treatment conditions
rs4714484_G	rs4714484	2915	3123	2545	2012	8344	6423
rs4714485_G	rs4714485	1069	1452	949	785	2938	2416	1.40957	1.31288	0.49526	0.392736
rs4714485_T	rs4714485	245	319	213	204	963	738
rs4714487_C	rs4714487	1438	1210	1240	971	2616	2225	1.01647	1.02771	0.0235718	0.0394384
rs4714487_T	rs4714487	42	45	54	25	99	66
rs4714489_A	rs4714489	9978	11342	9615	7756	27930	23406	1.11711	1.18811	0.159772	0.248663
rs4714489_G	rs4714489	7952	8914	7048	5860	24659	20721
rs4727386_A	rs4727386	651	499	90	48	3383	2648	0.585569	0.0308828	-0.77209	-5.01705		yes		yes		yes		yes	yes	yes	Shared significant SNPs between DHT and ETH treatment conditions
rs4727386_G	rs4727386	90	73	219	145	276	225
rs4729402_C	rs4729402	2400	2526	2248	1953	4201	3687	2.58284	2.82861	1.36896	1.50009							yes	yes	yes	yes	Shared significant SNPs between DHT and ETH treatment conditions
rs4729402_T	rs4729402	1737	2667	1934	1407	9413	8097
rs4729403_C	rs4729403	5458	9752	6081	4729	49984	38671	0.248479	0.244412	-2.0088	-2.03261			yes	yes	yes	yes	yes	yes	yes	yes	Shared significant SNPs between DHT and ETH treatment conditions
rs4729403_G	rs4729403	6574	6778	5143	4506	10778	8605
rs4802297_C	rs4802297	2554	2959	2420	2115	4865	4164	2.87624	2.98268	1.52418	1.57661							yes	yes	yes	yes	Shared significant SNPs between DHT and ETH treatment conditions
rs4802297_G	rs4802297	1355	2157	1507	1194	8590	7358
rs4803899_A	rs4803899	8042	8901	7017	5559	25070	20198	0.875772	0.784601	-0.191373	-0.34997
rs4803899_T	rs4803899	7366	7987	7031	5681	20121	15864
rs4803934_C	rs4803934	1302	2164	1372	1086	17371	13652	0.479813	0.419092	-1.05946	-1.25466							yes	yes	yes	yes	Shared significant SNPs between DHT and ETH treatment conditions
rs4803934_G	rs4803934	4113	4382	3763	3164	20514	16210
rs4809221_A	rs4809221	51973	39271	10554	7802	25172	18373	0.699283	0.966677	-0.516051	-0.0488949
rs4809221_G	rs4809221	72272	47496	9659	7470	22395	16906
rs4809321_G	rs4809321	6261	8192	6155	4523	19567	15681	0.79115	0.793735	-0.337977	-0.33327
rs4809321_T	rs4809321	14112	17213	13506	9688	34269	26517
rs4809323_A	rs4809323	150	231	130	88	1405	1136	0.628974	0.558276	-0.668929	-0.84095									yes	yes	Shared significant SNPs between DHT and ETH treatment conditions
rs4809323_G	rs4809323	253	339	206	176	1454	1072
rs4809327_C	rs4809327	3620	4254	3314	2716	4422	3343	1.69831	1.6894	0.764097	0.756511									yes	yes	Shared significant SNPs between DHT and ETH treatment conditions
rs4809327_T	rs4809327	3409	4091	3287	2509	7000	5518
rs4809328_C	rs4809328	4795	6432	4504	3664	27709	21631	0.351734	0.345464	-1.50744	-1.53339							yes	yes	yes	yes	Shared significant SNPs between DHT and ETH treatment conditions
rs4809328_T	rs4809328	12802	12549	10348	8403	22140	17025
rs4809329_C	rs4809329	3142	3448	2867	2384	3854	3035	2.07318	2.327	1.05185	1.21847							yes	yes	yes	yes	Shared significant SNPs between DHT and ETH treatment conditions
rs4809329_T	rs4809329	2244	2660	1930	1547	5895	4692
rs4830418_A	rs4830418	17234	19707	14745	11420	58388	44869	0.819678	0.816211	-0.286871	-0.292987
rs4830418_T	rs4830418	21132	23954	18270	13855	57966	45260
rs4830420_A	rs4830420	36239	26658	18220	13470	54791	43686	0.583027	0.406511	-0.778365	-1.29863								yes	yes	yes	Shared significant SNPs between DHT and ETH treatment conditions
rs4830420_G	rs4830420	46186	43425	35963	28753	45713	36401
rs4830659_G	rs4830659	9715	12526	9417	7289	48298	36630	1.11346	1.07249	0.155045	0.100964
rs4830659_T	rs4830659	6925	8546	6849	5251	37923	28118
rs4830660_A	rs4830660	3193	4342	3172	2347	9949	7709	1.2625	1.28857	0.336279	0.365775
rs4830660_G	rs4830660	1971	2628	1879	1421	7733	5906
rs4844288_C	rs4844288	5003	5670	5000	3602	11538	8787	0.762642	0.737005	-0.390923	-0.440253
rs4844288_T	rs4844288	4879	5090	4757	3544	8271	6231
rs4844289_A	rs4844289	1894	2024	1544	1196	6118	4727	1.02018	1.06804	0.0288178	0.094966
rs4844289_G	rs4844289	2739	3148	2145	1766	9389	7201
rs4844292_C	rs4844292	5126	6087	4336	3577	10392	8045	0.804714	0.760397	-0.313452	-0.395175
rs4844292_T	rs4844292	6214	6650	5295	4333	9579	7465
rs4907792_C	rs4907792	9930	9784	5408	4389	19106	15130	4.48555	3.12804	2.16529	1.64526			yes		yes	yes	yes	yes	yes	yes	Shared significant SNPs between DHT and ETH treatment conditions
rs4907792_T	rs4907792	1010	1432	918	766	10193	8220
rs4919707_C	rs4919707	6027	6709	5298	4048	19356	14905	1.75659	1.63842	0.81278	0.712307									yes	yes	Shared significant SNPs between DHT and ETH treatment conditions
rs4919707_T	rs4919707	1503	1776	1491	1091	8782	6686
rs4919737_A	rs4919737	2906	3735	3006	2132	17906	13975	0.847993	0.893505	-0.237876	-0.162453
rs4919737_G	rs4919737	6875	9678	6953	5080	36776	29946
rs4919740_A	rs4919740	292	269	309	235	853	699	1.40882	2.01434	0.494486	1.01031								yes		yes	Specific significant SNPs under ETH treatment condition
rs4919740_G	rs4919740	809	962	693	500	3909	2956
rs4919742_A	rs4919742	876	1359	813	667	4451	3770	1.0851	1.16522	0.117833	0.220608
rs4919742_G	rs4919742	1423	2136	1249	962	8004	6309
rs4935090_A	rs4935090	3805	4541	3871	2659	12473	10199	1.20625	1.0531	0.270534	0.0746432
rs4935090_T	rs4935090	934	863	927	669	3402	2504
rs4935162_C	rs4935162	3312	3567	2901	2173	8087	6215	1.38056	1.44304	0.46525	0.529115
rs4935162_G	rs4935162	2518	3259	2390	1665	9401	7020
rs4935573_A	rs4935573	1654	1868	1295	1068	5855	4579	0.637262	0.578102	-0.650042	-0.790603									yes	yes	Shared significant SNPs between DHT and ETH treatment conditions
rs4935573_G	rs4935573	2646	3011	2232	1943	5981	4694
rs4951023_A	rs4951023	3215	2756	3039	2270	7890	5847	2.00472	2.30656	1.0034	1.20574							yes	yes	yes	yes	Shared significant SNPs between DHT and ETH treatment conditions
rs4951023_G	rs4951023	4237	5926	4330	3214	25662	19295
rs4951261_C	rs4951261	14081	14696	12209	9597	32173	26583	1.99539	2.08821	0.996674	1.06227								yes	yes	yes	Shared significant SNPs between DHT and ETH treatment conditions
rs4951261_A	rs4951261	2209	2669	2036	1491	10826	8914
rs4962416_C	rs4962416	14220	22338	15419	11476	75894	60288	0.921406	0.946622	-0.11809	-0.0791392
rs4962416_T	rs4962416	7413	10901	7630	5584	34979	28223
rs4962418_A	rs4962418	20093	26819	18184	14199	112476	85680	1.0618	1.11464	0.0865083	0.156582
rs4962418_G	rs4962418	7906	10613	6810	5357	47034	35968
rs4962419_A	rs4962419	5083	6990	4806	3364	21778	17276	1.0682	0.841376	0.0951884	-0.249178
rs4962419_G	rs4962419	1828	2538	2172	1567	8501	6595
rs4962709_A	rs4962709	61	59	55	41	841	673	0.485629	0.543154	-1.04207	-0.880567							yes		yes	yes	Shared significant SNPs between DHT and ETH treatment conditions
rs4962709_G	rs4962709	1145	1723	1156	815	9307	7490
rs4962719_A	rs4962719	4122	6356	4449	3122	28622	22280	0.829612	0.84075	-0.269491	-0.250252
rs4962719_G	rs4962719	5581	8021	5744	4018	30883	24253
rs4962725_C	rs4962725	2669	5795	3402	2498	29965	22910	0.789659	0.77732	-0.340698	-0.36342
rs4962725_T	rs4962725	2653	4753	3155	2246	21277	16252
rs4968095_A	rs4968095	1831	2200	1733	1215	8356	6387	1.10073	1.18976	0.138457	0.250667
rs4968095_G	rs4968095	3057	4390	2767	2159	16730	12775
rs4975741_A	rs4975741	996	390	698	551	683	568	6.67245	8.15563	2.73822	3.0278	yes	yes	yes	yes	yes	yes	yes	yes	yes	yes	Shared significant SNPs between DHT and ETH treatment conditions
rs4975741_C	rs4975741	1446	1427	1225	909	9945	7522
rs4975758_C	rs4975758	526	504	463	327	4023	3258	3.04347	2.98684	1.60572	1.57862					yes		yes	yes	yes	yes	Shared significant SNPs between DHT and ETH treatment conditions
rs4975758_G	rs4975758	88	97	99	52	2199	1769
rs4975759_A	rs4975759	1556	2884	2011	1515	13107	10851	1.25976	1.38432	0.333154	0.469182
rs4975759_G	rs4975759	799	1592	954	749	8721	7327
rs504323_A	rs504323	859	921	816	564	4868	3666	0.361905	0.32329	-1.46632	-1.6291						yes	yes	yes	yes	yes	Shared significant SNPs between DHT and ETH treatment conditions
rs504323_G	rs504323	4684	4442	4327	3515	8904	6879
rs55669402_C	rs55669402	8916	10555	7973	6065	31474	24122	1.41305	1.31731	0.498816	0.397591
rs55669402_T	rs55669402	2996	3654	3004	2156	15220	11584
rs55784506_A	rs55784506	2257	2998	1836	1498	9241	7272	0.31339	0.257668	-1.67397	-1.95641					yes	yes	yes	yes	yes	yes	Shared significant SNPs between DHT and ETH treatment conditions
rs55784506_G	rs55784506	4547	5234	4119	3457	5468	4224
rs55914512_G	rs55914512	2180	2514	1408	1128	8400	6549	0.990093	0.80755	-0.0143643	-0.308377
rs55914512_T	rs55914512	2201	2811	1785	1507	8871	6845
rs55958994_C	rs55958994	9007	9192	6387	4989	28287	21747	0.574659	0.488429	-0.799223	-1.03378								yes	yes	yes	Shared significant SNPs between DHT and ETH treatment conditions
rs55958994_T	rs55958994	2337	2302	1894	1513	4260	3100
rs55971080_C	rs55971080	2818	3795	2716	2129	18048	14795	1.54357	1.43145	0.626276	0.517482									yes		Specific significant SNPs under DHT treatment condition
rs55971080_T	rs55971080	1217	1864	1335	1064	12829	10476
rs55999178_A	rs55999178	1225	1696	1294	990	4307	3573	1.13274	1.23555	0.179811	0.305156
rs55999178_G	rs55999178	966	1283	912	704	3781	3114
rs56095813_C	rs56095813	12121	15182	11363	8891	45436	36362	0.83711	0.728472	-0.25651	-0.457055
rs56095813_T	rs56095813	7530	7200	6915	5583	20499	16340
rs56207534_C	rs56207534	939	1232	888	728	6069	4746	1.31758	1.1834	0.397887	0.242936
rs56207534_G	rs56207534	467	533	488	353	3719	2879
rs56244335_A	rs56244335	33302	19687	23276	17832	30101	23971	1.76376	1.99108	0.818653	0.993551									yes	yes	Shared significant SNPs between DHT and ETH treatment conditions
rs56244335_T	rs56244335	19562	18399	15459	10980	38169	30605
rs56276813_G	rs56276813	434	609	398	297	3161	2512	0.703605	0.595801	-0.507163	-0.747098										yes	Specific significant SNPs under ETH treatment condition
rs56276813_T	rs56276813	31	36	30	23	130	128
rs56377341_C	rs56377341	29005	39804	31707	21269	100668	78860	0.868861	0.922243	-0.202803	-0.116781
rs56377341_T	rs56377341	18980	25221	19367	12812	55929	44420
rs56921499_A	rs56921499	2134	1690	1538	1171	7081	5832	0.412559	0.401333	-1.27733	-1.31713							yes	yes	yes	yes	Shared significant SNPs between DHT and ETH treatment conditions
rs56921499_G	rs56921499	8563	6956	6167	5105	11879	9771
rs57263518_A	rs57263518	2462	3534	2800	1915	14567	12014	1.06173	1.16747	0.0864233	0.223381
rs57263518_G	rs57263518	3962	5954	4180	2875	25523	20946
rs57858801_A	rs57858801	9923	11386	7919	5900	31431	25146	0.979755	0.911084	-0.0295069	-0.134345
rs57858801_T	rs57858801	10357	13242	9166	7138	33668	27275
rs587607_C	rs587607	4387	7359	4212	3488	41590	31548	0.623846	0.547158	-0.680737	-0.86997									yes	yes	Shared significant SNPs between DHT and ETH treatment conditions
rs587607_T	rs587607	5864	6453	5265	4073	27570	20773
rs5933761_C	rs5933761	4661	5361	3734	2911	10285	8182	1.16757	0.95714	0.223504	-0.0631976
rs5933761_T	rs5933761	4789	4937	4410	3460	11673	9271
rs5933764_C	rs5933764	436	578	377	313	1555	1205	0.656343	0.415599	-0.607478	-1.26674								yes	yes	yes	Shared significant SNPs between DHT and ETH treatment conditions
rs5933764_T	rs5933764	77	83	109	69	156	130
rs5933765_A	rs5933765	651	540	648	529	1791	1400	0.75794	0.922842	-0.399844	-0.115844
rs5933765_G	rs5933765	7833	7332	6940	5426	17134	13686
rs5933767_A	rs5933767	3279	4192	3040	2348	7725	6471	2.21604	2.13916	1.14799	1.09705							yes	yes	yes	yes	Shared significant SNPs between DHT and ETH treatment conditions
rs5933767_G	rs5933767	1893	3097	2059	1563	11223	9190
rs5934693_C	rs5934693	7119	10066	7113	5457	34818	28334	0.65996	0.588967	-0.599549	-0.763741									yes	yes	Shared significant SNPs between DHT and ETH treatment conditions
rs5934693_T	rs5934693	9350	10709	9456	7123	27081	21926
rs5934694_C	rs5934694	5368	6709	5491	4065	16907	12868	1.07745	1.03384	0.107618	0.0480156
rs5934694_T	rs5934694	3690	4454	3913	2827	12189	9454
rs5934695_C	rs5934695	10195	9839	7515	6608	10304	8321	2.99788	2.93591	1.58394	1.55381					yes		yes	yes	yes	yes	Shared significant SNPs between DHT and ETH treatment conditions
rs5934695_T	rs5934695	8661	12193	8803	6066	31440	24907
rs5934697_C	rs5934697	17130	17034	14631	11273	40710	32541	1.16934	1.18499	0.225695	0.244876
rs5934697_G	rs5934697	17197	19466	15622	11747	51090	40506
rs5934698_A	rs5934698	9502	10155	7614	5935	17985	14749	1.85337	1.92338	0.89015	0.943642									yes	yes	Shared significant SNPs between DHT and ETH treatment conditions
rs5934698_G	rs5934698	8401	11666	7710	5447	33844	26888
rs5934702_A	rs5934702	2966	3613	2610	1794	6710	5153	1.05411	0.910983	0.0760212	-0.134504
rs5934702_G	rs5934702	1381	1559	1314	958	3120	2471
rs5934703_A	rs5934703	9903	12668	9299	7142	40895	32497	0.859318	0.877751	-0.218737	-0.188116
rs5934703_G	rs5934703	11057	13327	10072	7420	38223	30131
rs5934705_C	rs5934705	18935	15979	13618	10712	47741	38278	1.35796	1.03684	0.441439	0.0521877
rs5934705_T	rs5934705	6825	7646	7361	5747	26334	21637
rs5979186_G	rs5979186	8233	10187	6551	5098	46364	36622	0.720138	0.606651	-0.473655	-0.72106										yes	Specific significant SNPs under ETH treatment condition
rs5979186_T	rs5979186	10264	11545	9390	7067	39185	31682
rs5980744_C	rs5980744	13109	10318	5550	4441	12542	9693	2.82598	1.84335	1.49875	0.882331							yes		yes	yes	Shared significant SNPs between DHT and ETH treatment conditions
rs5980744_T	rs5980744	4291	5598	3678	2634	14520	11148
rs60063444_C	rs60063444	9538	12513	9385	7262	45197	34852	0.90262	0.914556	-0.14781	-0.128856
rs60063444_T	rs60063444	12884	16201	12475	9306	53916	41611
rs6010620_A	rs6010620	8840	10686	7785	5651	22385	16729	1.39621	1.32497	0.481519	0.405961
rs6010620_G	rs6010620	6867	8654	6316	4868	24691	18592
rs6010621_G	rs6010621	947	1614	1001	761	7082	5850	1.07877	1.1435	0.109387	0.193461
rs6010621_T	rs6010621	937	1780	932	794	8083	6491
rs6010994_C	rs6010994	3166	4019	3405	2319	9996	7695	0.678763	0.606383	-0.559021	-0.7217										yes	Specific significant SNPs under ETH treatment condition
rs6010994_T	rs6010994	6167	6607	6540	4817	12002	9388
rs6011016_C	rs6011016	6788	5853	6485	5029	9154	7177	1.27195	1.44305	0.34704	0.529125
rs6011016_G	rs6011016	14528	13326	12696	9716	25750	20095
rs6011018_G	rs6011018	29072	29879	25340	19473	52740	42126	1.89775	2.01714	0.924292	1.01231								yes	yes	yes	Shared significant SNPs between DHT and ETH treatment conditions
rs6011018_T	rs6011018	21819	23381	18793	13654	76590	61329
rs6011033_A	rs6011033	4777	3686	3649	2836	7635	6441	1.0317	1.11973	0.0450254	0.163145
rs6011033_G	rs6011033	9323	7785	6652	5439	15941	13514
rs6011040_A	rs6011040	662	668	661	447	5599	4148	0.434147	0.378337	-1.20374	-1.40226							yes	yes	yes	yes	Shared significant SNPs between DHT and ETH treatment conditions
rs6011040_G	rs6011040	4698	4933	5181	3948	17332	13234
rs6011057_C	rs6011057	7337	7998	6872	5151	17131	13097	0.872101	0.84637	-0.197433	-0.240639
rs6011057_T	rs6011057	8527	8236	7843	5715	16233	12535
rs6011058_C	rs6011058	1482	2126	1478	1206	5830	4750	0.566687	0.55232	-0.819376	-0.856423									yes	yes	Shared significant SNPs between DHT and ETH treatment conditions
rs6011058_T	rs6011058	1842	2350	1793	1433	3874	3143
rs6011066_A	rs6011066	8257	9089	7829	5743	28066	22794	0.552863	0.55766	-0.855006	-0.842543									yes	yes	Shared significant SNPs between DHT and ETH treatment conditions
rs6011066_G	rs6011066	26445	26633	23549	17578	47058	38923
rs60499683_C	rs60499683	11574	10809	9570	7951	10339	8816	4.17592	4.12601	2.06209	2.04475			yes	yes	yes	yes	yes	yes	yes	yes	Shared significant SNPs between DHT and ETH treatment conditions
rs60499683_T	rs60499683	4737	6857	5112	3787	21666	18163
rs6062301_C	rs6062301	10262	11146	9594	7402	23336	18067	0.545223	0.507114	-0.875081	-0.979617									yes	yes	Shared significant SNPs between DHT and ETH treatment conditions
rs6062301_T	rs6062301	22827	21696	21209	16686	26393	20470
rs6062302_C	rs6062302	8545	10842	8797	7115	40872	33041	0.979632	0.973351	-0.0296882	-0.0389678
rs6062302_T	rs6062302	3119	3708	3351	2370	14372	11248
rs6062304_A	rs6062304	1514	1689	1517	1101	9530	7435	1.95574	2.03884	0.967713	1.02775								yes	yes	yes	Shared significant SNPs between DHT and ETH treatment conditions
rs6062304_T	rs6062304	276	264	260	168	3170	2422
rs6062490_C	rs6062490	4258	5982	4421	3354	13552	11974	0.408678	0.391552	-1.29096	-1.35272							yes	yes	yes	yes	Shared significant SNPs between DHT and ETH treatment conditions
rs6062490_G	rs6062490	6715	7535	6124	5190	7848	6775
rs6062497_C	rs6062497	9337	10260	7901	6684	20321	15659	0.47716	0.477314	-1.06745	-1.06699							yes	yes	yes	yes	Shared significant SNPs between DHT and ETH treatment conditions
rs6062497_T	rs6062497	5846	5446	4611	3779	5581	4285
rs6062509_G	rs6062509	25507	24698	19766	16863	28798	21837	3.60943	3.59869	1.85177	1.84747					yes	yes	yes	yes	yes	yes	Shared significant SNPs between DHT and ETH treatment conditions
rs6062509_T	rs6062509	11097	13698	10052	7943	50959	38228
rs6062510_C	rs6062510	2133	2991	2040	1616	8988	7013	0.240333	0.225905	-2.0569	-2.14622			yes	yes	yes	yes	yes	yes	yes	yes	Shared significant SNPs between DHT and ETH treatment conditions
rs6062510_G	rs6062510	12938	13775	11140	9185	11408	8749
rs6089953_A	rs6089953	5915	7849	5239	4426	30409	23955	0.741813	0.736202	-0.430873	-0.441826
rs6089953_G	rs6089953	6684	7998	5820	4649	24254	18980
rs6089961_A	rs6089961	4608	5056	4342	3629	8605	6545	1.52868	1.65644	0.612284	0.728088									yes	yes	Shared significant SNPs between DHT and ETH treatment conditions
rs6089961_G	rs6089961	3424	4000	3207	2462	10113	7643
rs6122154_C	rs6122154	6819	7482	5954	4703	15151	11962	1.14755	1.36484	0.198555	0.448737
rs6122154_T	rs6122154	8328	9030	6201	4707	21048	16713
rs6122157_G	rs6122157	1177	1772	1152	870	6429	5180	0.916086	0.787558	-0.126445	-0.344542
rs6122157_T	rs6122157	386	408	372	267	1581	1294
rs6122158_A	rs6122158	113	121	127	89	554	454	0.547542	0.57181	-0.86896	-0.806391									yes	yes	Shared significant SNPs between DHT and ETH treatment conditions
rs6122158_G	rs6122158	3842	3072	3516	2491	9326	6853
rs6122159_G	rs6122159	263	414	302	242	1531	1418	0.485449	0.369002	-1.04261	-1.4383							yes	yes	yes	yes	Shared significant SNPs between DHT and ETH treatment conditions
rs6122159_T	rs6122159	452	258	360	294	736	585
rs61597100_A	rs61597100	7220	8412	6771	4756	29972	23820	0.807495	0.754131	-0.308475	-0.407113
rs61597100_C	rs61597100	8943	10045	8582	6366	29556	23289
rs61662529_A	rs61662529	198	163	118	123	860	598	0.418169	0.388109	-1.25784	-1.36547							yes	yes	yes	yes	Shared significant SNPs between DHT and ETH treatment conditions
rs61662529_G	rs61662529	4981	3903	3572	2886	8369	6488
rs61847060_A	rs61847060	1901	2405	1766	1330	5071	4009	0.803604	0.745957	-0.315444	-0.422835
rs61847060_G	rs61847060	3358	3717	3193	2321	6861	5203
rs62335825_C	rs62335825	7640	10685	8021	5872	40274	29986	0.990598	0.983262	-0.0136285	-0.0243518
rs62335825_G	rs62335825	7467	9055	7148	5515	36362	26857
rs62335827_C	rs62335827	4259	5450	4107	2914	13350	10489	1.61529	1.63073	0.69179	0.705519									yes	yes	Shared significant SNPs between DHT and ETH treatment conditions
rs62335827_T	rs62335827	1891	2866	1927	1413	10275	8244
rs62335831_A	rs62335831	3732	5310	3889	3007	13648	11593	1.88826	1.9067	0.917055	0.931081									yes	yes	Shared significant SNPs between DHT and ETH treatment conditions
rs62335831_G	rs62335831	1955	3992	2345	1865	15866	13556
rs62337065_C	rs62337065	4756	7146	4706	3694	32991	25854	1.1508	1.15807	0.202631	0.211723
rs62337065_G	rs62337065	2614	4191	2625	2106	21366	17025
rs62477950_A	rs62477950	86	146	94	57	1142	834	0.261937	0.223215	-1.93271	-2.16349				yes	yes	yes	yes	yes	yes	yes	Shared significant SNPs between DHT and ETH treatment conditions
rs62477950_G	rs62477950	238	348	232	219	733	586
rs62650858_C	rs62650858	20560	24733	23234	17080	83133	62720	1.39205	1.64401	0.477215	0.717219										yes	Specific significant SNPs under ETH treatment condition
rs62650858_T	rs62650858	8754	13069	9386	6742	54742	41046
rs63739861_A	rs63739861	700	527	336	266	1876	1467	0.563637	0.310291	-0.827161	-1.68831						yes		yes	yes	yes	Shared significant SNPs between DHT and ETH treatment conditions
rs63739861_C	rs63739861	3729	3334	3401	2905	6027	4854
rs6431544_A	rs6431544	5	9	27	11	51	47	0.295624	1.05772	-1.75816	0.0809621					yes		yes		yes		Specific significant SNPs under DHT treatment condition
rs6431544_G	rs6431544	1799	1846	1537	1120	4308	3344
rs6432107_C	rs6432107	5075	8146	5851	4212	41218	31958	0.335547	0.315781	-1.57541	-1.663						yes	yes	yes	yes	yes	Shared significant SNPs between DHT and ETH treatment conditions
rs6432107_T	rs6432107	14262	14261	12720	10212	29915	23075
rs6453845_G	rs6453845	3279	3736	2879	2321	6183	4709	1.99686	2.1763	0.997735	1.12188								yes	yes	yes	Shared significant SNPs between DHT and ETH treatment conditions
rs6453845_T	rs6453845	1760	2556	1693	1207	7261	5789
rs6458228_A	rs6458228	38813	25263	9458	7483	16894	12819	1.13915	1.05633	0.187962	0.0790635
rs6458228_C	rs6458228	5327	4680	1619	1264	3087	2264
rs6465644_G	rs6465644	12643	11895	10231	8556	7734	5967	8.48002	8.46558	3.08407	3.08161	yes	yes	yes	yes	yes	yes	yes	yes	yes	yes	Shared significant SNPs between DHT and ETH treatment conditions
rs6465644_T	rs6465644	5453	9572	6223	4477	36949	28328
rs6465647_A	rs6465647	139	140	226	158	457	341	1.85219	2.83817	0.88923	1.50496								yes	yes	yes	Shared significant SNPs between DHT and ETH treatment conditions
rs6465647_G	rs6465647	223	268	236	198	1460	1116
rs6465648_A	rs6465648	27	40	44	37	123	96	1.2565	1.87634	0.32941	0.907923										yes	Specific significant SNPs under ETH treatment condition
rs6465648_G	rs6465648	1088	1209	1091	802	5390	4127
rs6465649_A	rs6465649	6822	11790	7890	5459	34061	26132	0.628693	0.606136	-0.669573	-0.722287									yes	yes	Shared significant SNPs between DHT and ETH treatment conditions
rs6465649_G	rs6465649	13313	15302	12035	9391	33205	25750
rs6465654_A	rs6465654	545	925	635	422	3282	2650	0.267919	0.270938	-1.90013	-1.88396					yes	yes	yes	yes	yes	yes	Shared significant SNPs between DHT and ETH treatment conditions
rs6465654_G	rs6465654	691	797	565	498	929	708
rs6465658_C	rs6465658	3400	6281	3479	2915	37898	28731	0.315982	0.276079	-1.66208	-1.85684					yes	yes	yes	yes	yes	yes	Shared significant SNPs between DHT and ETH treatment conditions
rs6465658_G	rs6465658	3362	2747	2385	2049	7328	5457
rs6508980_A	rs6508980	593	479	436	350	1603	1369	1.04359	0.96713	0.0615607	-0.0482181
rs6508980_G	rs6508980	2777	3859	2881	2166	9992	8392
rs6508981_C	rs6508981	1005	1495	1094	842	6506	5082	0.578473	0.569575	-0.789679	-0.812041									yes	yes	Shared significant SNPs between DHT and ETH treatment conditions
rs6508981_T	rs6508981	1446	1877	1473	1160	5057	3934
rs6525478_A	rs6525478	1685	1551	1440	1170	2248	1758	1.18177	1.5065	0.240946	0.591203										yes	Specific significant SNPs under ETH treatment condition
rs6525478_G	rs6525478	4064	3875	2749	2272	6495	5119
rs6525481_C	rs6525481	8233	8814	7109	5976	6789	5600	3.26	3.28957	1.70487	1.7179					yes	yes	yes	yes	yes	yes	Shared significant SNPs between DHT and ETH treatment conditions
rs6525481_G	rs6525481	3776	4884	3617	2907	11403	8931
rs6530326_A	rs6530326	2882	4058	2963	2184	9201	7163	1.08238	1.11701	0.114206	0.159648
rs6530326_G	rs6530326	3313	4536	3338	2340	11375	8721
rs6530329_A	rs6530329	2238	3727	2589	1761	7964	6930	0.753772	0.69666	-0.407801	-0.521473
rs6530329_T	rs6530329	3303	4016	3348	2478	7403	6573
rs6530330_C	rs6530330	4310	4740	3906	2957	14822	11309	0.796702	0.804074	-0.327889	-0.314599
rs6530330_G	rs6530330	4368	4838	3956	2965	11986	9182
rs6530331_A	rs6530331	1275	1729	1333	906	4880	3727	0.822785	0.999147	-0.281413	-0.00123158
rs6530331_G	rs6530331	4609	5125	3390	2571	12889	10138
rs6530332_A	rs6530332	335	201	270	220	325	273	0.921713	1.15127	-0.11761	0.20323
rs6530332_G	rs6530332	5593	5153	4455	3496	6130	5029
rs6530333_C	rs6530333	15070	17653	13714	10981	45922	38058	1.60163	1.67537	0.67954	0.744478									yes	yes	Shared significant SNPs between DHT and ETH treatment conditions
rs6530333_T	rs6530333	12094	16397	11544	8844	62839	52902
rs6532491_C	rs6532491	768	705	768	516	5933	4353	1.32114	1.2182	0.401786	0.284746
rs6532491_T	rs6532491	75	69	81	55	768	561
rs6532495_C	rs6532495	25533	19448	20543	16762	27017	21254	3.63043	3.41061	1.86014	1.77003					yes	yes	yes	yes	yes	yes	Shared significant SNPs between DHT and ETH treatment conditions
rs6532495_T	rs6532495	2416	1945	2204	1676	9689	7388
rs6532496_C	rs6532496	622	578	512	428	5226	4200	2.27567	2.29806	1.18629	1.20042							yes	yes	yes	yes	Shared significant SNPs between DHT and ETH treatment conditions
rs6532496_T	rs6532496	106	173	102	100	2569	2087
rs6532497_C	rs6532497	2061	2842	1809	1490	13207	10427	0.920143	0.883793	-0.12007	-0.178219
rs6532497_T	rs6532497	1582	1758	1261	1088	8513	6431
rs655370_C	rs655370	426	539	417	302	1505	1169	1.16467	1.30093	0.219917	0.379547
rs655370_G	rs655370	352	467	294	247	1498	1140
rs6555018_G	rs6555018	3181	4502	3341	2556	17014	13035	0.783844	0.803697	-0.351362	-0.315276
rs6555018_T	rs6555018	2982	4105	3090	2248	12456	9350
rs6557259_A	rs6557259	15795	15874	12646	10377	24700	18672	0.526644	0.50751	-0.925101	-0.978493									yes	yes	Shared significant SNPs between DHT and ETH treatment conditions
rs6557259_G	rs6557259	24896	23856	19759	16939	19990	15149
rs6557261_A	rs6557261	5286	6690	4643	3593	15876	12980	1.22944	1.4052	0.298005	0.490778
rs6557261_G	rs6557261	3803	4828	2814	2360	14142	11436
rs6557265_C	rs6557265	4420	3431	3436	2869	8350	6839	1.01299	1.14064	0.0186159	0.189839
rs6557265_T	rs6557265	707	436	470	334	1191	987
rs6557266_C	rs6557266	3219	3310	2464	1969	7558	5898	2.1339	0.888732	1.09349	-0.17018							yes		yes		Specific significant SNPs under DHT treatment condition
rs6557266_T	rs6557266	173	161	353	211	849	624
rs6557268_C	rs6557268	2086	2745	1947	1475	15419	13051	0.682322	0.501359	-0.551475	-0.996085										yes	Specific significant SNPs under ETH treatment condition
rs6557268_T	rs6557268	133	129	147	106	592	464
rs6557269_C	rs6557269	6281	5734	6645	5483	13488	10389	1.68527	1.65452	0.752979	0.72641									yes	yes	Shared significant SNPs between DHT and ETH treatment conditions
rs6557269_T	rs6557269	1291	1066	1303	1106	4396	3451
rs6557270_A	rs6557270	11022	11082	11176	8865	26817	21082	0.579177	0.657208	-0.787925	-0.605579									yes	yes	Shared significant SNPs between DHT and ETH treatment conditions
rs6557270_G	rs6557270	6372	5651	5270	4288	8466	6578
rs6578999_G	rs6578999	3296	6202	3653	2833	29811	25298	0.700944	0.687166	-0.512628	-0.54127
rs6578999_T	rs6578999	4087	6470	4284	3228	24282	19605
rs6579000_C	rs6579000	13211	22794	15032	11308	100337	78383	0.711073	0.71514	-0.491931	-0.483703
rs6579000_T	rs6579000	5069	7962	5659	3976	26090	20383
rs6579001_A	rs6579001	18405	26711	19559	12531	94055	73278	0.956785	0.919352	-0.063733	-0.121311
rs6579001_G	rs6579001	10250	14695	10955	7430	49887	38748
rs6579002_A	rs6579002	133	116	146	89	1241	971	0.563798	0.716042	-0.826749	-0.481883									yes		Specific significant SNPs under DHT treatment condition
rs6579002_G	rs6579002	868	1073	803	593	5425	4136
rs6579003_A	rs6579003	2186	3888	2630	1886	11798	10584	1.46492	1.56628	0.550824	0.647346										yes	Specific significant SNPs under ETH treatment condition
rs6579003_C	rs6579003	738	1329	772	653	5898	5243
rs6580663_A	rs6580663	5315	5788	4814	3739	11500	8915	2.02351	2.31205	1.01686	1.20917							yes	yes	yes	yes	Shared significant SNPs between DHT and ETH treatment conditions
rs6580663_G	rs6580663	5126	7625	4859	3523	26360	19755
rs6624537_A	rs6624537	2147	2438	1977	1453	9941	7518	0.441256	0.393406	-1.18031	-1.34591							yes	yes	yes	yes	Shared significant SNPs between DHT and ETH treatment conditions
rs6624537_G	rs6624537	10882	10951	10070	8160	20734	15921
rs6624538_C	rs6624538	2238	2583	2037	1741	2494	1938	1.56934	1.57884	0.650161	0.658866									yes	yes	Shared significant SNPs between DHT and ETH treatment conditions
rs6624538_T	rs6624538	1591	2110	1659	1227	2901	2373
rs6624539_C	rs6624539	4497	3962	3969	3112	11616	9079	1.60262	1.6963	0.680434	0.762393									yes	yes	Shared significant SNPs between DHT and ETH treatment conditions
rs6624539_T	rs6624539	2941	2709	2495	1975	12399	9764
rs6624541_A	rs6624541	9564	8661	6413	5074	16535	13172	0.649519	0.759257	-0.622556	-0.39734									yes		Specific significant SNPs under DHT treatment condition
rs6624541_G	rs6624541	17248	14867	9750	7557	19186	14820
rs6624542_C	rs6624542	4884	5628	4863	3663	10979	8132	2.3515	2.49562	1.23358	1.3194							yes	yes	yes	yes	Shared significant SNPs between DHT and ETH treatment conditions
rs6624542_T	rs6624542	3345	5274	3719	2665	20263	15260
rs6624543_C	rs6624543	9720	10027	9526	6918	16884	12850	1.12816	1.24708	0.173976	0.318557
rs6624543_G	rs6624543	12921	13467	11077	8706	25548	19297
rs6625760_A	rs6625760	3434	3994	3089	2535	16564	13798	0.513803	0.542131	-0.960712	-0.883286									yes	yes	Shared significant SNPs between DHT and ETH treatment conditions
rs6625760_G	rs6625760	13653	11202	9813	7757	28120	23213
rs6625761_A	rs6625761	4527	5472	4089	3204	11883	9301	1.28409	1.34788	0.360751	0.43069
rs6625761_G	rs6625761	2288	3064	2094	1603	8176	6292
rs6638968_A	rs6638968	10834	12474	10348	7441	46149	35612	0.408778	0.403663	-1.29061	-1.30878							yes	yes	yes	yes	Shared significant SNPs between DHT and ETH treatment conditions
rs6638968_C	rs6638968	20277	18707	16765	13081	31581	24111
rs6640522_A	rs6640522	59	86	95	100	1039	797	0.60934	0.918396	-0.714681	-0.122812									yes		Specific significant SNPs under DHT treatment condition
rs6640522_G	rs6640522	560	598	608	456	5022	3945
rs6640523_C	rs6640523	523	867	517	414	3480	2859	0.839432	0.806932	-0.252514	-0.309481
rs6640523_T	rs6640523	600	860	575	456	3100	2560
rs6640530_C	rs6640530	13492	12883	11738	9488	16832	13250	3.03448	3.33292	1.60145	1.73679					yes	yes	yes	yes	yes	yes	Shared significant SNPs between DHT and ETH treatment conditions
rs6640530_T	rs6640530	5067	6509	5106	3389	21966	17355
rs6673687_A	rs6673687	207950	126448	142958	115478	35084	27429	0.650331	0.62796	-0.620754	-0.671255									yes	yes	Shared significant SNPs between DHT and ETH treatment conditions
rs6673687_T	rs6673687	107154	69650	77687	64630	12168	9483
rs66754298_C	rs66754298	322	518	395	222	3155	2530	0.112147	0.0629445	-3.15653	-3.98978	yes	yes	yes	yes	yes	yes	yes	yes	yes	yes	Shared significant SNPs between DHT and ETH treatment conditions
rs66754298_G	rs66754298	37	39	56	42	29	29
rs6705971_A	rs6705971	440	365	393	308	1614	1274	0.634919	0.774469	-0.655355	-0.368721									yes		Specific significant SNPs under DHT treatment condition
rs6705971_C	rs6705971	6297	6458	4983	4090	16216	12799
rs6713555_A	rs6713555	13088	20877	14400	9385	58715	46231	0.300081	0.280533	-1.73658	-1.83376					yes	yes	yes	yes	yes	yes	Shared significant SNPs between DHT and ETH treatment conditions
rs6713555_G	rs6713555	27896	27441	22113	18821	28745	22484
rs6714157_A	rs6714157	10618	14135	10133	7396	42135	33601	0.451866	0.363309	-1.14603	-1.46073							yes	yes	yes	yes	Shared significant SNPs between DHT and ETH treatment conditions
rs6714157_G	rs6714157	19483	16690	17468	13721	27478	21721
rs67289834_C	rs67289834	4900	6229	4167	3019	29913	23072	0.354291	0.320059	-1.49699	-1.64359						yes	yes	yes	yes	yes	Shared significant SNPs between DHT and ETH treatment conditions
rs67289834_T	rs67289834	7592	7602	6253	4596	14417	11202
rs6731005_C	rs6731005	6221	6272	4835	3967	13679	10983	0.905977	0.843839	-0.142453	-0.24496
rs6731005_T	rs6731005	5752	5880	4963	3864	11508	9288
rs6733416_C	rs6733416	10108	9136	8252	6485	11830	9114	4.13977	4.30074	2.04955	2.10458			yes	yes	yes	yes	yes	yes	yes	yes	Shared significant SNPs between DHT and ETH treatment conditions
rs6733416_T	rs6733416	767	719	645	460	3741	2949
rs6743030_C	rs6743030	291	412	397	293	9887	7858	1.41069	1.64421	0.496399	0.717391										yes	Specific significant SNPs under ETH treatment condition
rs6743030_T	rs6743030	102	211	133	112	5773	4639
rs67468102_C	rs67468102	9557	11406	8153	6401	24340	18406	1.75931	1.76733	0.815006	0.821571									yes	yes	Shared significant SNPs between DHT and ETH treatment conditions
rs67468102_G	rs67468102	6096	8838	5773	4387	29776	22801
rs6757376_C	rs6757376	3114	4477	3238	2458	18056	13536	0.362454	0.366763	-1.46413	-1.44708							yes	yes	yes	yes	Shared significant SNPs between DHT and ETH treatment conditions
rs6757376_G	rs6757376	5884	6679	5088	4257	10982	8128
rs6760842_C	rs6760842	3174	3346	2589	1943	10237	7889	1.06792	0.838557	0.0948078	-0.25402
rs6760842_T	rs6760842	274	234	277	177	894	617
rs67609008_C	rs67609008	6928	10047	6362	4806	34236	25709	0.715967	0.713274	-0.482035	-0.487472
rs67609008_T	rs67609008	6391	7734	5355	4052	20488	15511
rs67616625_A	rs67616625	20695	25121	19979	13700	65187	50967	1.0061	1.03196	0.00878063	0.0453908
rs67616625_G	rs67616625	21095	24801	18941	13833	65892	51350
rs6791387_A	rs6791387	2440	2279	2063	1718	11127	8392	0.691665	0.751726	-0.531854	-0.411721
rs6791387_G	rs6791387	6518	6223	5381	4076	20538	15866
rs6817664_C	rs6817664	265	357	265	200	756	653	0.625583	0.569751	-0.676728	-0.811597									yes	yes	Shared significant SNPs between DHT and ETH treatment conditions
rs6817664_T	rs6817664	313	376	290	277	530	452
rs6822544_C	rs6822544	3270	5917	3726	2919	26811	20923	0.447869	0.42395	-1.15885	-1.23803							yes	yes	yes	yes	Shared significant SNPs between DHT and ETH treatment conditions
rs6822544_T	rs6822544	5799	7318	5723	4504	17665	13528
rs6829381_A	rs6829381	153	188	228	171	951	746	0.846113	1.37687	-0.241077	0.461391
rs6829381_G	rs6829381	1926	1961	1589	1206	9437	7010
rs684232_A	rs684232	1609	719	874	608	3408	2592	1.08392	0.706522	0.116261	-0.501193
rs684232_G	rs684232	2231	2108	2269	1979	6835	5384
rs6845201_G	rs6845201	14561	12316	7859	6374	31512	23189	1.24081	0.95452	0.311287	-0.0671532
rs6845201_T	rs6845201	6590	7294	5370	4152	19975	14827
rs6853490_A	rs6853490	2070	1216	1410	1141	1876	1435	2.68061	3.18509	1.42256	1.67133						yes	yes	yes	yes	yes	Shared significant SNPs between DHT and ETH treatment conditions
rs6853490_G	rs6853490	7931	8064	5863	4586	24115	18925
rs6861778_G	rs6861778	4244	4766	3419	2794	20598	15777	0.986983	1.59262	-0.0189026	0.671404										yes	Specific significant SNPs under ETH treatment condition
rs6861778_T	rs6861778	1721	1202	662	536	6394	4789
rs6863044_C	rs6863044	5767	5133	4945	3655	17594	13765	2.14596	2.25451	1.10163	1.17281							yes	yes	yes	yes	Shared significant SNPs between DHT and ETH treatment conditions
rs6863044_T	rs6863044	133	106	101	77	796	666
rs6868970_A	rs6868970	5009	6462	4646	3472	25412	20046	1.10847	1.1507	0.148575	0.202506
rs6868970_G	rs6868970	6860	10222	6607	4883	41500	32506
rs6874717_G	rs6874717	5807	7311	4763	3938	17511	13806	1.06135	0.986129	0.0859016	-0.020152
rs6874717_T	rs6874717	3681	5185	3669	2665	12442	9809
rs6876836_C	rs6876836	4388	6722	4449	3533	21901	16572	1.20289	1.18656	0.266508	0.246788
rs6876836_T	rs6876836	3540	6389	4184	2951	23033	17366
rs6883630_A	rs6883630	14	34	22	23	229	146	0.738861	0.919677	-0.436625	-0.120801
rs6883630_G	rs6883630	1577	1534	1305	1056	9893	7739
rs6887855_A	rs6887855	6954	11045	6924	5697	55137	41244	1.08489	1.05821	0.117555	0.0816281
rs6887855_G	rs6887855	6783	12142	7327	6046	61502	46501
rs6890484_C	rs6890484	7025	11419	7610	5824	48905	37968	0.848046	0.853788	-0.237785	-0.228051
rs6890484_G	rs6890484	4935	8067	5361	4048	29089	22783
rs6892153_A	rs6892153	4418	7967	5184	3853	35433	27693	1.23148	1.25698	0.300387	0.329961
rs6892153_G	rs6892153	3466	6982	4131	3182	36100	28254
rs6894487_C	rs6894487	13342	17597	13350	10131	58337	47241	0.728478	0.664172	-0.457043	-0.59037										yes	Specific significant SNPs under ETH treatment condition
rs6894487_T	rs6894487	10340	10925	10085	7668	29491	23571
rs6903077_A	rs6903077	11147	13983	10430	7724	31946	25194	1.94569	2.26701	0.960278	1.18079								yes	yes	yes	Shared significant SNPs between DHT and ETH treatment conditions
rs6903077_G	rs6903077	6286	8887	5368	3948	37453	29055
rs6905047_C	rs6905047	6646	7616	5807	4477	21614	16794	1.43417	1.29993	0.520213	0.378436
rs6905047_T	rs6905047	1034	1276	1088	759	5085	3823
rs6907476_C	rs6907476	4794	5166	4298	3008	9954	7484	0.545016	0.537226	-0.875628	-0.8964									yes	yes	Shared significant SNPs between DHT and ETH treatment conditions
rs6907476_T	rs6907476	1680	1728	1440	1084	1795	1446
rs6907823_A	rs6907823	3596	3273	3496	2845	6103	4840	0.470533	0.553933	-1.08763	-0.852217							yes		yes	yes	Shared significant SNPs between DHT and ETH treatment conditions
rs6907823_C	rs6907823	13290	12281	10831	9192	10713	8465
rs6917029_C	rs6917029	1319	2046	1320	1083	8366	6605	0.528155	0.504824	-0.920967	-0.986148									yes	yes	Shared significant SNPs between DHT and ETH treatment conditions
rs6917029_G	rs6917029	1831	2247	1709	1377	5397	4295
rs6917270_A	rs6917270	4402	6060	4795	3659	13359	11430	0.580501	0.591	-0.784629	-0.758771									yes	yes	Shared significant SNPs between DHT and ETH treatment conditions
rs6917270_G	rs6917270	3760	3986	3329	2816	5779	4918
rs6917538_C	rs6917538	12640	11490	9491	8083	11125	8559	1.41311	1.33069	0.498877	0.412175
rs6917538_T	rs6917538	2145	1926	1817	1360	2622	2063
rs6920495_A	rs6920495	27561	27773	24214	18574	50502	40137	0.997451	0.984041	-0.00368284	-0.0232089
rs6920495_G	rs6920495	11798	12015	10588	8082	22036	16952
rs6927516_A	rs6927516	446	306	376	287	449	394	2.19823	2.47102	1.13634	1.30511							yes	yes	yes	yes	Shared significant SNPs between DHT and ETH treatment conditions
rs6927516_G	rs6927516	1827	1985	1700	1267	5212	4146
rs6931160_C	rs6931160	549	400	472	367	1586	1299	0.630816	0.615681	-0.664708	-0.699745									yes	yes	Shared significant SNPs between DHT and ETH treatment conditions
rs6931160_G	rs6931160	4890	3782	4375	3498	9184	7511
rs6932847_A	rs6932847	10386	10619	10711	7970	25573	19569	0.4765	0.454219	-1.06945	-1.13854							yes	yes	yes	yes	Shared significant SNPs between DHT and ETH treatment conditions
rs6932847_G	rs6932847	14882	12631	13964	11392	15780	12167
rs6934121_C	rs6934121	23188	20395	17436	15089	12293	9655	1.5811	1.59083	0.660932	0.669784									yes	yes	Shared significant SNPs between DHT and ETH treatment conditions
rs6934121_T	rs6934121	18932	16556	14684	11748	15574	12630
rs6935446_A	rs6935446	6314	7504	7025	4960	26182	18509	0.843785	1.08556	-0.245052	0.118443
rs6935446_G	rs6935446	12686	12529	9467	7416	39642	28956
rs6935737_C	rs6935737	6410	8305	6497	4445	24991	19370	0.739487	0.708948	-0.435404	-0.496248
rs6935737_G	rs6935737	8070	9689	8066	5715	22417	17319
rs6942367_A	rs6942367	190	229	217	135	248	228	2.52567	2.67639	1.33666	1.42029							yes	yes	yes	yes	Shared significant SNPs between DHT and ETH treatment conditions
rs6942367_G	rs6942367	301	466	341	244	1172	979
rs6946915_C	rs6946915	7698	9185	7051	5706	35822	27899	0.788384	0.680685	-0.34303	-0.55494
rs6946915_G	rs6946915	10124	10524	10303	7863	34711	26839
rs6951277_A	rs6951277	20173	23197	18331	13460	53038	44233	0.343378	0.54749	-1.54213	-0.869096							yes		yes	yes	Shared significant SNPs between DHT and ETH treatment conditions
rs6951277_G	rs6951277	81563	66881	38821	28327	60915	51453
rs6965016_A	rs6965016	63	85	59	29	899	696	0.106052	0.0962858	-3.23716	-3.37653	yes	yes	yes	yes	yes	yes	yes	yes	yes	yes	Shared significant SNPs between DHT and ETH treatment conditions
rs6965016_C	rs6965016	3033	2371	1872	1458	3534	2490
rs6967926_C	rs6967926	7776	6043	5155	4331	4480	3755	4.98413	5.09773	2.31734	2.34985		yes	yes	yes	yes	yes	yes	yes	yes	yes	Shared significant SNPs between DHT and ETH treatment conditions
rs6967926_T	rs6967926	541	597	490	298	1887	1478
rs6977321_A	rs6977321	844	860	672	580	3066	2351	2.64166	3.2715	1.40145	1.70995						yes	yes	yes	yes	yes	Shared significant SNPs between DHT and ETH treatment conditions
rs6977321_G	rs6977321	724	1130	547	501	8422	6435
rs705308_G	rs705308	4646	5058	3646	3207	5898	4823	6.40032	6.12415	2.67814	2.61451	yes	yes	yes	yes	yes	yes	yes	yes	yes	yes	Shared significant SNPs between DHT and ETH treatment conditions
rs705308_T	rs705308	151	143	125	94	1187	899
rs7070301_G	rs7070301	1982	2690	2066	1640	8481	7314	1.04403	1.12043	0.0621701	0.164046
rs7070301_T	rs7070301	1537	2558	1674	1283	7655	6447
rs7071471_C	rs7071471	1653	2486	1585	1199	13901	10819	0.664712	0.500931	-0.589198	-0.997315									yes	yes	Shared significant SNPs between DHT and ETH treatment conditions
rs7071471_T	rs7071471	568	493	549	386	2363	1779
rs7075009_G	rs7075009	12837	12485	8226	6718	37536	29482	0.644421	0.499235	-0.633924	-1.00221								yes	yes	yes	Shared significant SNPs between DHT and ETH treatment conditions
rs7075009_T	rs7075009	24499	20303	18541	15315	42112	33655
rs7075697_C	rs7075697	6458	6292	5385	4297	8928	6986	4.12558	4.26126	2.0446	2.09128			yes	yes	yes	yes	yes	yes	yes	yes	Shared significant SNPs between DHT and ETH treatment conditions
rs7075697_G	rs7075697	2387	3769	2462	1843	16939	13098
rs7077275_C	rs7077275	18228	24751	18827	13881	108970	81509	0.495838	0.573041	-1.01206	-0.803291							yes		yes	yes	Shared significant SNPs between DHT and ETH treatment conditions
rs7077275_T	rs7077275	24379	22880	18205	12851	58792	44391
rs7081189_C	rs7081189	13379	8282	3587	2685	20204	15703	2.70343	1.08663	1.43479	0.11986							yes		yes		Specific significant SNPs under DHT treatment condition
rs7081189_T	rs7081189	4433	6691	4295	3067	25531	20058
rs7081532_A	rs7081532	10984	11800	8672	6846	30777	23639	1.23795	1.16856	0.307948	0.224728
rs7081532_G	rs7081532	7813	9172	6830	5383	28270	21763
rs7083961_C	rs7083961	8861	13767	9595	7134	56259	45693	0.847777	0.870408	-0.238244	-0.200237
rs7083961_T	rs7083961	9684	13366	9748	7045	48722	40097
rs708723_C	rs708723	2933	3549	2760	2092	6121	5378	0.63636	0.678921	-0.652085	-0.558684									yes		Specific significant SNPs under DHT treatment condition
rs708723_T	rs708723	1294	1273	1002	793	1514	1379
rs7088225_C	rs7088225	2281	2751	2100	1789	6750	5808	1.53334	1.4883	0.616681	0.573664									yes		Specific significant SNPs under DHT treatment condition
rs7088225_T	rs7088225	1636	2605	1782	1491	8501	7224
rs7090326_A	rs7090326	30046	34943	28783	19224	63362	50839	1.10458	1.09845	0.143503	0.135466
rs7090326_T	rs7090326	25868	28809	24185	16415	58909	47335
rs7090603_A	rs7090603	3182	4993	3962	2811	15452	11934	1.32021	1.27561	0.400772	0.351183
rs7090603_G	rs7090603	1703	2861	2159	1697	11549	8529
rs7098889_C	rs7098889	4037	4894	3497	2617	14493	11953	0.940293	0.857512	-0.0888181	-0.221771
rs7098889_T	rs7098889	2425	2902	2307	1699	8151	6693
rs7107385_A	rs7107385	12117	16273	12634	9232	45155	35229	1.26588	1.28605	0.340141	0.362949
rs7107385_G	rs7107385	19823	28275	20680	15522	97073	74582
rs7109474_A	rs7109474	1717	3329	2188	1578	13207	10664	1.32365	1.36098	0.404518	0.444643
rs7109474_G	rs7109474	1090	2509	1373	1135	12205	9604
rs7114836_A	rs7114836	204	371	224	190	1595	1312	1.03962	1.05463	0.0560521	0.0767392
rs7114836_G	rs7114836	256	521	282	258	2126	1871
rs7121039_C	rs7121039	6231	11227	7270	5269	44292	34485	0.865999	0.862088	-0.207563	-0.214092
rs7121039_G	rs7121039	4437	7537	5146	3589	26417	20711
rs7121452_C	rs7121452	4923	5034	3690	2718	15883	12450	1.4767	1.16168	0.562378	0.21621
rs7121452_T	rs7121452	268	238	270	156	1291	861
rs7123180_A	rs7123180	3166	5990	4084	3145	23034	18194	1.30326	1.27173	0.38213	0.346794
rs7123180_G	rs7123180	828	1815	1180	901	8342	6726
rs7123299_A	rs7123299	29663	23190	20508	15719	41547	31700	3.94918	3.5581	1.98155	1.83111					yes	yes	yes	yes	yes	yes	Shared significant SNPs between DHT and ETH treatment conditions
rs7123299_G	rs7123299	3812	6416	4036	3031	28644	22088
rs7123312_A	rs7123312	172	320	192	127	1938	1489	1.42229	1.01651	0.508215	0.0236251
rs7123312_G	rs7123312	78	139	107	89	1236	930
rs7123418_A	rs7123418	1834	3458	2440	1726	12853	9886	1.20854	1.21174	0.27327	0.277077
rs7123418_C	rs7123418	613	1262	809	632	5421	4168
rs7125284_A	rs7125284	2481	4085	2688	2023	14382	11177	0.95426	0.958164	-0.0675461	-0.0616562
rs7125284_T	rs7125284	1858	2855	1917	1471	10005	7649
rs7126629_A	rs7126629	18169	26653	18791	12415	66160	51967	1.01693	0.991966	0.0242175	-0.011637
rs7126629_C	rs7126629	17670	22978	17148	11953	61821	48048
rs7126857_C	rs7126857	16525	19188	12807	9568	54901	42748	1.0358	0.941306	0.050743	-0.0872649
rs7126857_T	rs7126857	12949	19887	13553	8765	50439	39762
rs7127162_C	rs7127162	1860	3622	1962	1613	18278	15252	0.784644	0.77903	-0.34989	-0.36025
rs7127162_T	rs7127162	1935	3281	1982	1521	13896	11584
rs7127900_A	rs7127900	6198	10138	6886	4913	38117	30067	1.24298	1.31293	0.313802	0.392789
rs7127900_G	rs7127900	3416	5714	3445	2742	26912	20443
rs7133156_G	rs7133156	8392	11531	8062	6361	38939	30490	1.13163	1.11178	0.178399	0.152877
rs7133156_T	rs7133156	8577	12636	8904	6679	46433	36628
rs71455920_A	rs71455920	11171	17863	12072	8766	72902	55123	0.623858	0.362782	-0.680711	-1.46283								yes	yes	yes	Shared significant SNPs between DHT and ETH treatment conditions
rs71455920_C	rs71455920	10139	12017	15960	11708	35234	26505
rs71601224_C	rs71601224	3343	3152	3414	2716	8559	6612	1.70726	1.60451	0.771679	0.682129									yes	yes	Shared significant SNPs between DHT and ETH treatment conditions
rs71601224_T	rs71601224	387	376	441	329	1736	1312
rs7247241_C	rs7247241	2185	3354	2322	1762	10377	8227	1.18954	1.16433	0.2504	0.219504
rs7247241_T	rs7247241	2043	3201	2307	1653	11630	9268
rs7248215_A	rs7248215	16667	15743	13506	9786	25604	20081	1.89715	2.06535	0.923836	1.04638								yes	yes	yes	Shared significant SNPs between DHT and ETH treatment conditions
rs7248215_G	rs7248215	10459	13199	8786	6541	34887	27330
rs7250689_C	rs7250689	11289	10093	9734	7583	17779	13616	1.932	2.05538	0.950096	1.03941								yes	yes	yes	Shared significant SNPs between DHT and ETH treatment conditions
rs7250689_T	rs7250689	2856	3128	2660	1906	9598	7306
rs72828938_C	rs72828938	6863	11326	7203	5575	53506	41122	0.780247	0.787234	-0.357997	-0.345136
rs72828938_T	rs72828938	8141	11578	7859	6053	45674	35367
rs72853920_C	rs72853920	42675	26136	30412	23661	29629	22951	1.69571	1.74715	0.761892	0.805008									yes	yes	Shared significant SNPs between DHT and ETH treatment conditions
rs72853920_T	rs72853920	21878	15492	16446	12461	27672	21360
rs72853948_A	rs72853948	25364	29943	24085	17669	52346	40277	1.65207	1.58792	0.724271	0.667137									yes	yes	Shared significant SNPs between DHT and ETH treatment conditions
rs72853948_G	rs72853948	23947	31997	24945	18560	86568	66807
rs72853954_C	rs72853954	4876	7346	4545	3628	30422	23826	0.900006	0.896936	-0.151993	-0.156923
rs72853954_T	rs72853954	3457	4070	2935	2191	17004	13359
rs72853960_G	rs72853960	2885	3226	2172	1571	11521	8848	0.978272	0.853206	-0.0316931	-0.229033
rs72853960_T	rs72853960	1088	1109	925	628	4120	3064
rs72853963_A	rs72853963	11865	12345	6943	5127	21788	16091	1.50166	1.32185	0.586562	0.402556									yes		Specific significant SNPs under DHT treatment condition
rs72853963_G	rs72853963	8748	9938	6147	4428	25112	18650
rs7301750_A	rs7301750	7757	9665	7793	5812	43357	33867	0.595582	0.541454	-0.747627	-0.885089									yes	yes	Shared significant SNPs between DHT and ETH treatment conditions
rs7301750_G	rs7301750	7399	8076	7375	5904	23006	17966
rs7301912_C	rs7301912	1126	1930	1241	1005	8948	7112	0.202014	0.180461	-2.30748	-2.47024		yes	yes	yes	yes	yes	yes	yes	yes	yes	Shared significant SNPs between DHT and ETH treatment conditions
rs7301912_G	rs7301912	2385	2418	2099	1849	2846	2262
rs7302252_G	rs7302252	1198	1811	1189	976	4572	3605	0.93422	0.835595	-0.0981665	-0.259124
rs7302252_T	rs7302252	1343	2026	1510	1205	4721	3822
rs73039726_C	rs73039726	3429	6176	4156	3009	24192	18283	0.750516	0.777628	-0.414045	-0.362848
rs73039726_T	rs73039726	4378	7902	5487	3483	23271	17489
rs73106451_A	rs73106451	11976	14889	11768	9125	47475	36204	1.44367	1.48681	0.529739	0.572218
rs73106451_C	rs73106451	6752	9681	6893	5357	41697	31336
rs73108429_A	rs73108429	705	954	616	529	2937	2186	0.788489	0.763492	-0.342838	-0.389315
rs73108429_G	rs73108429	1045	1469	1003	792	3401	2680
rs73108440_A	rs73108440	5397	6998	8729	5729	28729	23016	1.2225	1.9106	0.28984	0.934029										yes	Specific significant SNPs under ETH treatment condition
rs73108440_G	rs73108440	3333	5656	3659	2756	25149	19272
rs73108453_A	rs73108453	8991	13245	8492	6663	51712	42618	0.612158	0.588916	-0.708025	-0.763867									yes	yes	Shared significant SNPs between DHT and ETH treatment conditions
rs73108453_G	rs73108453	13633	15871	11817	9271	42265	35016
rs73108466_A	rs73108466	511	633	489	406	2675	2212	1.08902	1.1885	0.123032	0.249142
rs73108466_G	rs73108466	1623	2239	1495	1249	9672	8128
rs73110464_C	rs73110464	15063	17504	12964	9991	46428	35457	0.686057	0.580143	-0.543599	-0.78552										yes	Specific significant SNPs under ETH treatment condition
rs73110464_T	rs73110464	12058	13260	12270	8952	24994	18786
rs73110471_A	rs73110471	3140	4098	2884	2293	15882	13427	1.07294	1.09453	0.101567	0.130312
rs73110471_G	rs73110471	3083	3971	2737	2209	16781	13919
rs73407554_C	rs73407554	868	1816	865	705	10735	8575	1.02481	0.832862	0.0353522	-0.26385
rs73407554_G	rs73407554	700	1831	947	783	10039	7736
rs7361098_A	rs7361098	16641	13449	4040	3175	19978	14932	4.4645	1.64711	2.1585	0.719937			yes		yes		yes		yes	yes	Shared significant SNPs between DHT and ETH treatment conditions
rs7361098_G	rs7361098	2965	4047	2455	1923	19836	15017
rs7395734_C	rs7395734	3777	6006	3592	2830	27580	21718	0.945469	0.906292	-0.0808973	-0.141952
rs7395734_T	rs7395734	3378	5147	3327	2548	22997	17838
rs7398573_A	rs7398573	8641	12028	9046	6869	37422	28010	0.390176	0.390483	-1.3578	-1.35667							yes	yes	yes	yes	Shared significant SNPs between DHT and ETH treatment conditions
rs7398573_G	rs7398573	13629	14853	11917	10015	20365	15036
rs7405696_C	rs7405696	3090	4123	3000	2380	13237	10936	1.05546	1.05393	0.0778729	0.07578
rs7405696_G	rs7405696	2906	3769	2780	2214	12953	10701
rs74163317_C	rs74163317	1450	1467	1372	968	2830	2305	2.20365	1.99771	1.13989	0.998345							yes		yes	yes	Shared significant SNPs between DHT and ETH treatment conditions
rs74163317_G	rs74163317	711	1370	998	670	3996	3278
rs745180_A	rs745180	2493	1890	1820	1459	1987	1616	0.621259	0.66012	-0.686733	-0.599199									yes	yes	Shared significant SNPs between DHT and ETH treatment conditions
rs745180_C	rs745180	2344	1888	1634	1351	1194	974
rs745548_A	rs745548	15013	15752	15808	11785	35983	27223	1.15864	1.43629	0.212431	0.522346
rs745548_C	rs745548	16655	18405	14245	11028	47721	35696
rs7481129_A	rs7481129	1617	1752	1518	1168	4319	3512	1.02966	0.980185	0.0421718	-0.0288738
rs7481129_C	rs7481129	1001	1076	1010	737	2802	2183
rs750599_A	rs750599	629	1222	715	577	4522	3716	0.813729	1.31304	-0.297379	0.392909
rs750599_G	rs750599	413	554	235	194	1913	1675
rs7513115_A	rs7513115	4570	5598	4356	3538	28637	21984	0.849002	0.947937	-0.23616	-0.0771362
rs7513115_G	rs7513115	6637	8006	5690	4513	35252	26736
rs7522056_A	rs7522056	22361	21329	19238	15302	42416	34493	3.09099	3.20877	1.62807	1.68202					yes	yes	yes	yes	yes	yes	Shared significant SNPs between DHT and ETH treatment conditions
rs7522056_G	rs7522056	9941	15647	10633	7884	72493	59102
rs75236700_A	rs75236700	1698	2401	1630	1127	9413	7245	0.472317	0.455329	-1.08217	-1.13502							yes	yes	yes	yes	Shared significant SNPs between DHT and ETH treatment conditions
rs75236700_G	rs75236700	3023	3464	2567	1961	7170	5391
rs7536285_C	rs7536285	1579	1865	1355	1002	5326	3920	1.31009	1.23287	0.38967	0.302015
rs7536285_T	rs7536285	149	171	145	92	633	490
rs755304_A	rs755304	2875	2983	2456	1990	5328	4148	0.637486	1.18699	-0.649533	0.247307									yes		Specific significant SNPs under DHT treatment condition
rs755304_G	rs755304	5406	3870	2053	1619	5254	4030
rs7568458_A	rs7568458	3307	3769	3109	2299	7883	6061	1.4523	1.69555	0.53834	0.761758										yes	Specific significant SNPs under ETH treatment condition
rs7568458_T	rs7568458	3430	5290	3438	2183	13653	10503
rs757211_A	rs757211	297	556	331	278	3018	2631	0.928138	1.1015	-0.107589	0.139469
rs757211_G	rs757211	826	1409	725	634	7521	6397
rs758643_C	rs758643	1317	1411	1335	1021	3951	2933	1.27314	1.19068	0.348393	0.251786
rs758643_T	rs758643	22	17	22	14	84	45
rs7587231_C	rs7587231	4565	5084	4244	3219	11216	8696	3.2925	3.47348	1.71918	1.79638					yes	yes	yes	yes	yes	yes	Shared significant SNPs between DHT and ETH treatment conditions
rs7587231_T	rs7587231	120	170	129	83	1068	858
rs7593496_A	rs7593496	969	1076	1020	950	1559	1312	2.7883	3.75287	1.47939	1.908						yes	yes	yes	yes	yes	Shared significant SNPs between DHT and ETH treatment conditions
rs7593496_C	rs7593496	758	1109	755	567	3990	3156
rs7600820_A	rs7600820	22	34	55	34	159	135	1.37397	2.55229	0.458353	1.35179								yes		yes	Specific significant SNPs under ETH treatment condition
rs7600820_G	rs7600820	471	517	497	346	4229	3050
rs7605975_C	rs7605975	1638	1530	1405	986	855	805	3.82112	2.46813	1.93399	1.30342					yes		yes	yes	yes	yes	Shared significant SNPs between DHT and ETH treatment conditions
rs7605975_T	rs7605975	500	573	712	528	1124	1012
rs76275158_C	rs76275158	1533	2388	1031	869	9924	7835	1.19697	0.777029	0.259382	-0.36396
rs76275158_T	rs76275158	1129	2225	1410	1026	9666	7801
rs7659399_A	rs7659399	22695	20571	17220	13675	28789	21698	0.855489	0.824648	-0.225179	-0.27815
rs7659399_G	rs7659399	16997	15445	13476	10575	18579	13837
rs76810013_C	rs76810013	3222	3140	2458	1889	11749	9611	0.730961	0.61694	-0.452134	-0.696799										yes	Specific significant SNPs under ETH treatment condition
rs76810013_T	rs76810013	1287	995	994	820	3124	2414
rs7681843_A	rs7681843	4947	5993	4178	3092	16015	12337	0.525931	0.46102	-0.927054	-1.1171								yes	yes	yes	Shared significant SNPs between DHT and ETH treatment conditions
rs7681843_G	rs7681843	1078	1093	939	706	1664	1295
rs7690296_A	rs7690296	4623	6372	4681	3466	30176	23747	0.587109	0.582467	-0.7683	-0.779752									yes	yes	Shared significant SNPs between DHT and ETH treatment conditions
rs7690296_G	rs7690296	8469	8839	7315	5619	28066	21938
rs76955183_C	rs76955183	2912	4014	2848	1973	18989	15159	1.08237	0.910847	0.114191	-0.13472
rs76955183_T	rs76955183	684	621	629	439	3819	3073
rs7740380_A	rs7740380	18	19	34	14	176	137	0.193575	0.264538	-2.36903	-1.91845	yes		yes		yes	yes	yes	yes	yes	yes	Shared significant SNPs between DHT and ETH treatment conditions
rs7740380_G	rs7740380	2221	2206	2261	1793	4039	3202
rs7743683_C	rs7743683	6684	7974	7542	5504	18792	14540	0.387814	0.326213	-1.36656	-1.61612						yes	yes	yes	yes	yes	Shared significant SNPs between DHT and ETH treatment conditions
rs7743683_G	rs7743683	12959	10540	13198	11035	11453	8866
rs7750498_A	rs7750498	2711	2647	2449	2016	4724	3642	1.07599	1.11135	0.105659	0.15231
rs7750498_G	rs7750498	4401	4685	4133	3214	8542	6688
rs7753653_A	rs7753653	20	26	27	22	157	136	0.372356	0.493666	-1.42525	-1.01839							yes	yes	yes	yes	Shared significant SNPs between DHT and ETH treatment conditions
rs7753653_G	rs7753653	4051	3887	3519	2842	10238	8560
rs7758002_G	rs7758002	9612	10156	8347	6764	10695	8237	1.12032	1.06621	0.163914	0.092485
rs7758002_T	rs7758002	6009	5901	5236	4319	7201	5570
rs7765254_C	rs7765254	635	672	601	373	4868	3991	0.696203	0.596872	-0.52242	-0.744507										yes	Specific significant SNPs under ETH treatment condition
rs7765254_T	rs7765254	40	48	42	33	232	182
rs7790479_C	rs7790479	3971	3934	2887	2487	9284	7363	1.45738	2.78106	0.543373	1.47563								yes		yes	Specific significant SNPs under ETH treatment condition
rs7790479_G	rs7790479	4354	2927	1408	1103	12176	9373
rs7790736_A	rs7790736	1326	2207	1408	994	9815	8218	0.561275	0.518769	-0.833221	-0.946835									yes	yes	Shared significant SNPs between DHT and ETH treatment conditions
rs7790736_G	rs7790736	2090	2807	2042	1594	7739	6507
rs7791463_A	rs7791463	15131	12361	12304	9707	18921	15068	0.452757	0.489269	-1.14319	-1.0313							yes	yes	yes	yes	Shared significant SNPs between DHT and ETH treatment conditions
rs7791463_G	rs7791463	10583	8745	7862	6439	6046	4783
rs7807218_C	rs7807218	9465	8296	9765	7935	10602	8337	4.84167	5.9682	2.2755	2.5773		yes	yes	yes	yes	yes	yes	yes	yes	yes	Shared significant SNPs between DHT and ETH treatment conditions
rs7807218_T	rs7807218	3685	5736	4151	3056	25724	19989
rs7878264_A	rs7878264	5451	7334	5378	4237	25005	19328	0.682228	0.614691	-0.551674	-0.702068										yes	Specific significant SNPs under ETH treatment condition
rs7878264_G	rs7878264	2004	2330	2028	1608	5702	4585
rs7878993_A	rs7878993	7373	8093	6472	4740	21343	17361	1.90126	1.91471	0.926954	0.937126									yes	yes	Shared significant SNPs between DHT and ETH treatment conditions
rs7878993_C	rs7878993	3768	5522	3641	2840	23622	19365
rs78865546_A	rs78865546	4876	6179	4678	3400	13319	10336	1.13575	1.10912	0.183651	0.149413
rs78865546_C	rs78865546	4515	6031	4573	3294	14410	11130
rs7891451_A	rs7891451	2028	3042	2063	1578	8251	6395	0.343361	0.335845	-1.5422	-1.57413							yes	yes	yes	yes	Shared significant SNPs between DHT and ETH treatment conditions
rs7891451_G	rs7891451	4364	5549	3940	3378	5658	4287
rs7891662_A	rs7891662	594	495	551	413	1572	1257	0.759108	0.75713	-0.397622	-0.401387
rs7891662_G	rs7891662	1342	1326	1326	1037	2920	2343
rs7896156_A	rs7896156	3964	4397	3544	2645	13863	10623	0.770931	0.802702	-0.375326	-0.317064
rs7896156_G	rs7896156	8111	8801	6924	5114	21474	16692
rs7896437_A	rs7896437	12038	16311	12323	8624	46910	36724	1.06932	1.06701	0.096694	0.0935718
rs7896437_C	rs7896437	10417	12495	9365	7566	40496	32127
rs7911198_A	rs7911198	7703	12184	8549	5710	36457	27587	1.16266	0.921525	0.217424	-0.117905
rs7911198_G	rs7911198	5695	8869	7549	5552	30476	24016
rs7914347_C	rs7914347	1692	2854	1950	1572	10061	7835	0.44439	0.441796	-1.1701	-1.17855							yes	yes	yes	yes	Shared significant SNPs between DHT and ETH treatment conditions
rs7914347_T	rs7914347	4451	5516	4375	3520	10014	7719
rs7915602_A	rs7915602	2125	3139	2178	1653	9986	8136	1.13838	1.12143	0.18698	0.165341
rs7915602_G	rs7915602	1701	2761	1895	1376	9446	7831
rs7920517_A	rs7920517	1928	1563	2130	1813	3474	2887	2.85339	3.98098	1.51268	1.99312						yes	yes	yes	yes	yes	Shared significant SNPs between DHT and ETH treatment conditions
rs7920517_G	rs7920517	1529	2231	1616	1278	10021	8472
rs7920614_A	rs7920614	1135	1840	1231	789	4552	3766	1.30275	1.32238	0.381562	0.403136
rs7920614_G	rs7920614	1168	2002	1249	845	6236	5220
rs7923776_C	rs7923776	4801	6594	4492	3548	25228	20489	0.796683	0.754721	-0.327921	-0.405985
rs7923776_T	rs7923776	13620	17327	13429	9857	55293	44169
rs79377635_A	rs79377635	5984	6958	5661	4308	28582	20933	0.84319	0.83628	-0.246071	-0.257941
rs79377635_G	rs79377635	2749	3067	2559	1961	10668	8073
rs7966139_A	rs7966139	172	270	197	147	885	740	1.32908	1.54797	0.410431	0.630377										yes	Specific significant SNPs under ETH treatment condition
rs7966139_T	rs7966139	148	315	145	148	1198	948
rs8100395_A	rs8100395	1720	2726	1976	1530	9544	7303	0.879885	0.838765	-0.184614	-0.253662
rs8100395_G	rs8100395	1197	1703	1329	1086	5410	4326
rs8102454_A	rs8102454	25557	23637	16966	12916	38755	30759	1.60043	1.52289	0.678461	0.606811									yes	yes	Shared significant SNPs between DHT and ETH treatment conditions
rs8102454_G	rs8102454	22181	24540	16751	12915	59002	46259
rs8102476_C	rs8102476	5137	6612	4940	3877	21478	16794	0.79635	0.830412	-0.328526	-0.2681
rs8102476_T	rs8102476	5252	6767	4936	3735	17348	13798
rs8105519_C	rs8105519	2718	2377	1784	1458	9794	7445	0.630625	0.428236	-0.665146	-1.22352								yes	yes	yes	Shared significant SNPs between DHT and ETH treatment conditions
rs8105519_T	rs8105519	137	124	165	93	302	253
rs8107333_A	rs8107333	107	106	88	70	1008	780	1.00647	0.815429	0.009307	-0.294368
rs8107333_G	rs8107333	381	291	361	251	3231	2371
rs8112363_C	rs8112363	2528	2769	2326	1853	6602	4949	1.33497	1.4351	0.416811	0.521153
rs8112363_T	rs8112363	2006	2352	1795	1399	7124	5504
rs8125514_A	rs8125514	13422	14375	11754	9224	35718	27493	0.803763	1.27279	-0.315158	0.347995
rs8125514_G	rs8125514	21422	15597	9582	7530	37218	28446
rs823114_A	rs823114	422	675	433	349	2479	1922	1.2528	1.27435	0.325158	0.349761
rs823114_G	rs823114	191	350	218	157	1522	1148
rs823116_A	rs823116	66	35	57	55	63	52	3.03677	4.37187	1.60254	2.12825				yes	yes	yes	yes	yes	yes	yes	Shared significant SNPs between DHT and ETH treatment conditions
rs823116_G	rs823116	1744	1447	1457	1096	6203	5063
rs823118_C	rs823118	9567	12769	8120	5983	51147	39266	0.487047	0.396248	-1.03787	-1.33552							yes	yes	yes	yes	Shared significant SNPs between DHT and ETH treatment conditions
rs823118_T	rs823118	11122	10475	9246	7356	24271	18165
rs838371_A	rs838371	1855	2090	1810	1461	5284	4621	0.54297	0.581352	-0.881056	-0.782516									yes	yes	Shared significant SNPs between DHT and ETH treatment conditions
rs838371_G	rs838371	2545	2448	2102	1753	3737	3079
rs838372_C	rs838372	7115	10852	6828	5344	49915	38373	0.875972	0.837538	-0.191044	-0.255773
rs838372_T	rs838372	5291	7601	5272	3942	31479	24297
rs847560_C	rs847560	2200	3680	2145	1795	17720	13796	0.432446	0.417873	-1.20941	-1.25886							yes	yes	yes	yes	Shared significant SNPs between DHT and ETH treatment conditions
rs847560_T	rs847560	4983	6306	4466	3518	14941	11648
rs847580_C	rs847580	2469	2200	2088	1849	3756	3209	5.00842	3.95907	2.32436	1.98516	yes		yes		yes	yes	yes	yes	yes	yes	Shared significant SNPs between DHT and ETH treatment conditions
rs847580_T	rs847580	18	22	21	21	163	132
rs865702_A	rs865702	2676	4158	2930	2169	14778	12660	1.24229	1.27657	0.313005	0.352271
rs865702_T	rs865702	2716	4340	2884	2211	18922	16162
rs874958_A	rs874958	3709	4848	3546	2510	16328	12125	1.04483	1.0693	0.0632686	0.0966697
rs874958_G	rs874958	5425	7038	4827	3746	24918	18417
rs876147_A	rs876147	10326	15742	11481	7647	51212	39990	0.8878	0.940954	-0.171693	-0.0878038
rs876147_G	rs876147	12472	15343	11198	8138	49038	38308
rs887392_C	rs887392	7336	8320	5893	4743	28595	22437	1.00195	0.876592	0.00281335	-0.190022
rs887392_T	rs887392	3148	3281	2835	2177	11936	9117
rs898343_C	rs898343	1502	1749	1250	1039	3605	2639	2.10717	1.58503	1.0753	0.664508							yes		yes	yes	Shared significant SNPs between DHT and ETH treatment conditions
rs898343_T	rs898343	65	50	64	43	265	189
rs902772_C	rs902772	2589	3933	2783	1966	16329	12070	0.357722	0.334885	-1.48309	-1.57826							yes	yes	yes	yes	Shared significant SNPs between DHT and ETH treatment conditions
rs902772_G	rs902772	1292	1252	1084	874	2228	1711
rs902773_A	rs902773	7324	9342	6375	4957	37969	29965	0.752974	0.724826	-0.409328	-0.464293
rs902773_G	rs902773	10125	11600	8559	6821	37507	29438
rs902774_A	rs902774	102	91	89	76	464	390	1.0364	1.15011	0.0515743	0.201766
rs902774_G	rs902774	3820	4909	3786	2847	21383	17767
rs902981_A	rs902981	318	380	359	233	3056	2417	0.586552	0.674579	-0.769668	-0.567941									yes		Specific significant SNPs under DHT treatment condition
rs902981_G	rs902981	4059	4443	3721	2533	21950	17245
rs903079_C	rs903079	7984	10139	9323	5981	35220	26518	1.18641	1.27887	0.246597	0.354873
rs903079_T	rs903079	9216	14436	10925	7141	53042	40289
rs909341_C	rs909341	2746	2914	2402	2001	5968	4649	1.2859	1.30722	0.362784	0.386499
rs909341_T	rs909341	2921	3478	2644	2226	8625	6731
rs912883_A	rs912883	4218	4242	3692	3132	5623	4521	1.38135	1.40291	0.466077	0.488421
rs912883_G	rs912883	1628	1721	1438	1220	3096	2452
rs913074_C	rs913074	7639	7974	6625	5702	14435	11821	0.801282	0.699616	-0.319617	-0.515366
rs913074_T	rs913074	6169	5423	5633	4796	8441	7077
rs914559_C	rs914559	2452	2973	2280	1840	7203	5598	2.23282	2.11074	1.15886	1.07775							yes	yes	yes	yes	Shared significant SNPs between DHT and ETH treatment conditions
rs914559_G	rs914559	889	1627	1047	853	7088	5396
rs923251_A	rs923251	2908	4593	3020	2183	22272	17406	1.14938	1.14101	0.200861	0.190317
rs923251_C	rs923251	3035	5429	3171	2603	28642	21975
rs9359139_C	rs9359139	2866	3055	2685	2258	3742	3236	4.63966	4.84352	2.21402	2.27606			yes	yes	yes	yes	yes	yes	yes	yes	Shared significant SNPs between DHT and ETH treatment conditions
rs9359139_G	rs9359139	707	1262	782	679	5280	4712
rs9360940_A	rs9360940	7530	7197	9341	6988	15946	12601	1.7057	2.69012	0.770367	1.42767								yes	yes	yes	Shared significant SNPs between DHT and ETH treatment conditions
rs9360940_G	rs9360940	10443	11551	8756	6636	41097	31502
rs9369290_C	rs9369290	10317	11748	9697	7583	23740	17760	0.747236	0.74629	-0.420363	-0.422192
rs9369290_T	rs9369290	11491	12475	10378	8399	19201	14493
rs937395_A	rs937395	18673	20770	16837	12949	44572	34985	2.61595	2.58363	1.38733	1.3694							yes	yes	yes	yes	Shared significant SNPs between DHT and ETH treatment conditions
rs937395_G	rs937395	4465	7625	4954	3784	34153	26208
rs9381075_A	rs9381075	5178	5759	5025	3726	18513	14034	1.08149	1.0392	0.113026	0.0554731
rs9381075_G	rs9381075	4217	4762	4174	3274	16436	12450
rs9381076_A	rs9381076	7722	7601	6807	5798	10025	7659	3.35506	4.27499	1.74634	2.09592				yes	yes	yes	yes	yes	yes	yes	Shared significant SNPs between DHT and ETH treatment conditions
rs9381076_G	rs9381076	3259	3898	2643	1980	15514	11944
rs9381080_C	rs9381080	2163	1842	2049	1772	3700	3015	0.769091	0.818508	-0.378774	-0.288932
rs9381080_G	rs9381080	2072	1821	1912	1588	2685	2329
rs9383650_A	rs9383650	1825	1693	1644	1163	5193	3850	0.999627	1.12454	-0.00053875	0.169335
rs9383650_G	rs9383650	6856	7392	5905	4173	20843	15634
rs9384082_A	rs9384082	994	817	719	568	2995	2258	0.805151	0.817491	-0.312668	-0.290726
rs9384082_G	rs9384082	4370	4212	3348	2665	11188	8830
rs9394807_A	rs9394807	3703	3070	4202	2811	3994	3025	0.148918	0.144715	-2.74741	-2.78871	yes	yes	yes	yes	yes	yes	yes	yes	yes	yes	Shared significant SNPs between DHT and ETH treatment conditions
rs9394807_G	rs9394807	6555	4177	6347	4676	975	653
rs940430_C	rs940430	1741	3392	1984	1375	10216	8462	0.770833	0.746347	-0.375509	-0.422082
rs940430_T	rs940430	2440	3855	2528	1814	9888	8184
rs940431_A	rs940431	8571	10148	6054	4646	35001	27371	0.324154	0.213561	-1.62525	-2.22728				yes	yes	yes	yes	yes	yes	yes	Shared significant SNPs between DHT and ETH treatment conditions
rs940431_G	rs940431	13240	11746	11530	9872	14862	11863
rs9443189_A	rs9443189	2024	2490	1956	1516	3942	3049	3.43897	3.63657	1.78198	1.86258					yes	yes	yes	yes	yes	yes	Shared significant SNPs between DHT and ETH treatment conditions
rs9443189_G	rs9443189	961	1437	1065	682	6963	5542
rs9447539_C	rs9447539	1650	2721	1714	1363	11999	9270	0.272214	0.26519	-1.87719	-1.9149					yes	yes	yes	yes	yes	yes	Shared significant SNPs between DHT and ETH treatment conditions
rs9447539_T	rs9447539	4057	4378	3375	2760	6355	4907
rs9479509_A	rs9479509	23652	21313	19828	15140	34077	27275	1.81999	1.80811	0.863934	0.854481									yes	yes	Shared significant SNPs between DHT and ETH treatment conditions
rs9479509_G	rs9479509	24525	28084	23075	17754	72756	57001
rs9479510_C	rs9479510	6645	7749	5786	4582	23496	17484	0.937707	0.911745	-0.0927909	-0.133298
rs9479510_G	rs9479510	7506	8554	6464	5413	24577	18324
rs951366_C	rs951366	6234	5985	4862	3896	16455	13407	1.07222	1.02055	0.100605	0.0293538
rs951366_T	rs951366	626	516	480	375	1671	1307
rs951613_A	rs951613	142	168	152	105	639	572	0.887211	1.02142	-0.172651	0.0305728
rs951613_G	rs951613	3829	3703	3091	2295	14557	11664
rs951988_C	rs951988	9514	9416	7436	6321	8753	6571	6.40573	6.38146	2.67936	2.67389	yes	yes	yes	yes	yes	yes	yes	yes	yes	yes	Shared significant SNPs between DHT and ETH treatment conditions
rs951988_G	rs951988	2883	4866	3023	2294	21187	16260
rs960417_A	rs960417	14363	16225	13853	11193	37072	28548	1.37671	1.68864	0.461226	0.75586										yes	Specific significant SNPs under ETH treatment condition
rs960417_G	rs960417	16364	14528	11692	8872	51299	39317
rs9651980_C	rs9651980	3788	4639	3206	2566	16035	12858	0.876485	0.783916	-0.190199	-0.351229
rs9651980_T	rs9651980	3186	4077	3020	2517	12230	9570
rs9664044_C	rs9664044	1571	1986	1532	1094	6563	4697	0.829859	0.907531	-0.269061	-0.13998
rs9664044_T	rs9664044	1620	2012	1431	1023	5540	4003
rs9684901_A	rs9684901	596	349	605	420	488	434	1.05423	1.43276	0.0761894	0.518796
rs9684901_C	rs9684901	9766	6983	7673	5832	10067	7638
rs9698457_A	rs9698457	20850	19067	16837	13357	26656	20256	0.678998	0.672321	-0.558521	-0.572777
rs9698457_G	rs9698457	14315	12928	11405	9365	12367	9370
rs976245_C	rs976245	85	123	127	106	58	70	6.51211	9.60449	2.70312	3.26371	yes	yes	yes	yes	yes	yes	yes	yes	yes	yes	Shared significant SNPs between DHT and ETH treatment conditions
rs976245_T	rs976245	3315	5158	3652	2774	18860	15473
rs9787697_C	rs9787697	1768	2083	1524	1158	5996	4682	0.859815	0.673808	-0.217902	-0.56959
rs9787697_T	rs9787697	110	92	93	83	287	194
rs9856752_A	rs9856752	350	465	349	293	1442	1145	1.33095	1.33855	0.412452	0.420672
rs9856752_G	rs9856752	244	345	239	219	1401	1079
rs9901746_A	rs9901746	8102	12234	9306	6523	42332	32573	1.25953	1.27765	0.33288	0.353488
rs9901746_G	rs9901746	5837	9608	6646	5020	40379	30596
rs998071_C	rs998071	3594	4270	3290	2610	17975	13369	0.69485	0.719529	-0.525226	-0.474875
rs998071_G	rs998071	5847	6490	5192	3815	19541	14665
