# Supplementary material for: Single-Nucleotide Polymorphisms Sequencing Identifies Candidate Functional Variants at Prostate Cancer Risk Loci
Source: Genes (Basel). 2019 Jul 18;10(7):547. doi: 10.3390/genes10070547 (PMC6678189; doi:10.3390/genes10070547)
Supplement: Supplementary file 1 [file genes-10-00547-s001.zip › Supplementary_files/Table_S3-Functional_analysis_of_348_SNPs.xlsx]

## Sheet: RegulomeDB
Coordinate	dbSNP ID	Regulome DB Score	95 SNPs with Regulome DB score higher or equal to 4
chr4:95548549	rs10015716	6
chr5:1936115	rs10065645	5
chr7:97709344	rs1013887	No Data
chr14:61083333	rs10147346	4	yes
chr2:20884545	rs10171934	4	yes
chr2:10725231	rs10174605	4	yes
chr2:238428255	rs10176842	5
chr2:85762760	rs10179195	5
chr2:10733187	rs10207885	6
chr7:97781798	rs10270222	5
chr7:97715318	rs10464490	4	yes
chr10:51535800	rs10763536	No Data
chr10:51490627	rs10825136	No Data
chr10:51491926	rs10825187	6
chr10:51509257	rs10825587	No Data
chr10:51539255	rs10826227	No Data
chr10:126683484	rs10901849	5
chr6:41525738	rs10947980	5
chr7:97676258	rs10953238	6
chr10:51549495	rs10993994	5
chr10:51538914	rs11006223	6
chrX:70400636	rs11094198	No Data
chr4:95583064	rs11097434	No Data
chr4:95583078	rs11097435	No Data
chr1:205712956	rs11240561	4	yes
chr10:126683856	rs11245455	4	yes
chr10:51502801	rs113082846	3a	yes
chr12:53323143	rs113094235	No Data
chr20:62368605	rs1151623	2b	yes
chr7:97845712	rs11551890	5
chr10:51499654	rs11599333	3a	yes
chr2:10730838	rs11674433	5
chr4:95549854	rs11723532	No Data
chr4:95551647	rs11725849	6
chr4:95551491	rs11734014	6
chr11:2212842	rs117520198	No Data
chr7:97797777	rs11762534	5
chr7:97817320	rs11763970	6
chr7:97825187	rs11764933	No Data
chr7:97822114	rs11765552	6
chr7:97778575	rs11767962	4	yes
chr12:53315658	rs11829997	No Data
chr12:53272112	rs11831942	4	yes
chr2:85796100	rs11891260	No Data
chr6:41510290	rs12203518	No Data
chr10:126736875	rs12246440	4	yes
chr11:102396606	rs12285347	5
chrX:51266883	rs12388771	6
chrX:9795486	rs12398289	5
chr10:51503976	rs12412140	5
chr11:2209412	rs12418303	5
chr11:2209657	rs12419444	5
chr4:95506530	rs12640669	6
chr4:95508754	rs12642449	No Data
chr4:95583137	rs12643849	No Data
chr7:97719675	rs12665986	5
chr7:97696333	rs12674083	6
chr20:62328828	rs1291205	4	yes
chr20:62329168	rs1291206	1f	yes
chr20:62330483	rs1295810	4	yes
chr19:38743961	rs12976534	4	yes
chr5:1896262	rs13177232	4	yes
chr6:76456346	rs1321162	5
chr6:153447549	rs13215402	4	yes
chr7:97719698	rs13221897	5
chr7:97657515	rs13232956	6
chr7:97694492	rs13240869	5
chr6:41512461	rs1326322	5
chr7:97680079	rs13311684	No Data
chr2:20888264	rs13385191	6
chr2:238388791	rs13390494	5
chr2:20882055	rs13394027	1f	yes
chr2:238447939	rs13426236	4	yes
chr2:238388630	rs13432426	5
chr6:153441732	rs1442744	6
chr12:53268072	rs147181250	4	yes
chr4:95592560	rs1472963	5
chr4:95472629	rs1493112	No Data
chr7:97826231	rs1495525	4	yes
chr12:48374512	rs1635554	5
chr3:87173323	rs17181170	No Data
chr17:630362	rs1741275	5
chr7:97792819	rs17435847	5
chr12:53275745	rs17689987	No Data
chr1:205756142	rs1775145	No Data
chr1:205757823	rs1775148	No Data
chr7:97707068	rs1799068	3a	yes
chrX:9803744	rs1859013	5
chr17:534524	rs2002015	1f	yes
chr12:48675782	rs2087343	4	yes
chr10:51506956	rs2125771	5
chr6:76443492	rs2133190	No Data
chr19:42001209	rs2191139	5
chr3:87198530	rs2220407	5
chr20:62323005	rs2236507	2b	yes
chr20:62368803	rs2236510	3a	yes
chr20:62373078	rs2253829	2b	yes
chr20:62346870	rs2257437	5
chr20:62328452	rs2258056	4	yes
chr4:95575322	rs2280002	2a	yes
chr20:62293459	rs2297433	5
chr20:62327581	rs2297441	4	yes
chr20:62344139	rs2315009	No Data
chr10:126714199	rs2363893	4	yes
chrX:9803543	rs2405940	5
chr20:62362115	rs2427531	4	yes
chr20:62363816	rs2427532	3a	yes
chr20:62365865	rs2427533	4	yes
chr12:48719171	rs2450995	No Data
chr4:95461558	rs2452582	5
chr4:95474419	rs2452589	No Data
chr4:95493245	rs2452597	5
chr17:618407	rs2456274	2b	yes
chr4:95462420	rs2510776	6
chr5:1888282	rs260408	2b	yes
chr10:51503558	rs2611471	2b	yes
chr10:51489214	rs2611493	4	yes
chr5:1874029	rs263204	5
chr6:76450022	rs2647405	No Data
chr6:76438253	rs2647408	6
chr6:76433824	rs2647410	No Data
chr6:76435942	rs2647417	5
chr17:623901	rs2657613	5
chr17:605859	rs2657615	6
chr17:602260	rs2657629	6
chr17:600501	rs2657633	6
chr20:62319463	rs2738785	2b	yes
chr17:626410	rs2740356	No Data
chr17:629308	rs2740360	5
chr6:76434026	rs2748940	6
chr20:62319603	rs2777941	4	yes
chr6:76456716	rs2842551	No Data
chr6:76456631	rs2842553	No Data
chr6:76455556	rs2842554	No Data
chr6:76444852	rs2842558	No Data
chr6:76442590	rs2842559	6
chr6:76434798	rs2842560	No Data
chr10:51518687	rs2843546	4	yes
chr10:51521451	rs2843550	5
chr10:51521944	rs2843551	6
chr10:51523860	rs2843554	6
chr10:51516298	rs2843556	6
chr10:51489185	rs2843567	4	yes
chr10:51489779	rs28451380	5
chr10:51517355	rs2926494	4	yes
chr10:126718349	rs2938004	4	yes
chr10:126737996	rs3012066	4	yes
chr10:126722534	rs3012074	5
chr10:126714965	rs3012075	5
chr20:62322287	rs3208007	4	yes
chr17:609505	rs331000	5
chr17:543115	rs331004	No Data
chr17:544342	rs331007	5
chr7:97785499	rs34320230	No Data
chr4:95569697	rs34403066	No Data
chr19:38750099	rs34582151	5
chr7:97697512	rs34675530	No Data
chr7:97701574	rs34796934	No Data
chr12:48672653	rs34913635	No Data
chr10:126721260	rs35060373	4	yes
chrX:70425924	rs35328964	No Data
chr5:1897243	rs35375589	5
chr7:97718377	rs35641135	No Data
chr4:95570164	rs35964087	6
chr1:205677147	rs3747973	5
chr2:85764040	rs3755015	5
chr19:38759179	rs3786877	4	yes
chr20:62316446	rs3787090	5
chr6:41558442	rs3800285	5
chr7:97822209	rs3801294	6
chr4:95504311	rs3805263	No Data
chr6:76607279	rs3822957	No Data
chr6:76605339	rs3857468	No Data
chr6:153426931	rs3870365	6
chr17:621781	rs394680	No Data
chr6:153432565	rs3968480	No Data
chr17:598239	rs410157	5
chr7:97815998	rs41278842	2b	yes
chr17:576940	rs417171	4	yes
chr17:593599	rs423887	6
chr6:153432258	rs4267963	No Data
chr17:575077	rs429249	No Data
chr17:623355	rs437948	No Data
chr2:10739127	rs4453662	3a	yes
chr3:87221369	rs4527381	3a	yes
chr10:51532366	rs4581397	5
chr17:621912	rs458746	No Data
chr17:622496	rs461521	5
chr4:95501165	rs4699299	No Data
chr4:95501166	rs4699540	No Data
chr4:95557928	rs4699567	No Data
chr6:41528213	rs4714483	2b	yes
chr6:41531222	rs4714484	5
chr7:97688439	rs4727386	6
chr7:97707730	rs4729402	5
chr7:97707840	rs4729403	5
chr19:38738129	rs4802297	3a	yes
chr19:38746566	rs4803934	3a	yes
chr20:62312496	rs4809323	5
chr20:62348189	rs4809327	No Data
chr20:62348326	rs4809328	No Data
chr20:62348459	rs4809329	No Data
chrX:9819546	rs4830420	No Data
chrX:51248782	rs4907792	4	yes
chr12:53289647	rs4919707	4	yes
chr10:51504384	rs4935573	5
chr1:205691545	rs4951023	6
chr1:205717822	rs4951261	4	yes
chr10:126621488	rs4962709	6
chr5:1854649	rs4975741	5
chr5:1891173	rs4975758	5
chr6:76294964	rs504323	No Data
chr7:97718200	rs55784506	6
chr12:53301018	rs55958994	2a	yes
chr10:51502435	rs56244335	5
chr4:95585037	rs56921499	No Data
chr17:618700	rs587607	5
chrX:9815520	rs5933764	4	yes
chrX:9818677	rs5933767	6
chrX:9795724	rs5934693	5
chrX:9796262	rs5934695	No Data
chrX:9799512	rs5934698	No Data
chrX:70420440	rs5980744	No Data
chr20:62303621	rs6011018	5
chr20:62337405	rs6011040	4	yes
chr20:62356626	rs6011058	5
chr20:62364179	rs6011066	4	yes
chr7:97665260	rs60499683	No Data
chr20:62310809	rs6062301	5
chr20:62351538	rs6062304	No Data
chr20:62318855	rs6062490	4	yes
chr20:62336257	rs6062497	3a	yes
chr20:62362562	rs6062509	4	yes
chr20:62372147	rs6062510	4	yes
chr20:62349490	rs6089961	No Data
chr20:62363095	rs6122158	5
chr20:62370731	rs6122159	2b	yes
chr2:20982994	rs61662529	6
chr5:1907971	rs62335827	4	yes
chr5:1915794	rs62335831	5
chr7:97673212	rs62477950	No Data
chr6:153430867	rs63739861	5
chr2:10733519	rs6432107	No Data
chr6:76576526	rs6453845	5
chr7:97670902	rs6465644	No Data
chr7:97704821	rs6465647	6
chr7:97714473	rs6465649	No Data
chr7:97786281	rs6465654	No Data
chr7:97816637	rs6465658	1f	yes
chr19:41989575	rs6508981	6
chrX:70429223	rs6525481	6
chrX:9814931	rs6530333	5
chr4:95580280	rs6532495	6
chr4:95580403	rs6532496	5
chr6:153412937	rs6557259	No Data
chr6:153433762	rs6557269	No Data
chr6:153433763	rs6557270	No Data
chr12:48622723	rs6580663	No Data
chrX:70396831	rs6624537	6
chrX:70405918	rs6624538	6
chrX:70407089	rs6624539	6
chrX:70413034	rs6624542	No Data
chrX:70407163	rs6625760	5
chrX:9806793	rs6638968	No Data
chrX:9818763	rs6640530	No Data
chr1:205670368	rs6673687	4	yes
chr11:2233484	rs66754298	No Data
chr2:238398181	rs6713555	4	yes
chr2:85763273	rs6714157	No Data
chr10:51501303	rs67289834	No Data
chr2:10738683	rs6733416	3a	yes
chr20:62344882	rs67468102	No Data
chr2:238400035	rs6757376	5
chr4:95582212	rs6817664	5
chr4:95582358	rs6822544	5
chr4:95544717	rs6853490	2b	yes
chr5:1892679	rs6863044	5
chr6:76503044	rs6903077	No Data
chr6:76479488	rs6907476	6
chr6:153433541	rs6907823	No Data
chr6:41548539	rs6917029	5
chr6:41548754	rs6917270	5
chr6:153441830	rs6927516	6
chr6:153430450	rs6931160	6
chr6:153448306	rs6932847	5
chr6:153448251	rs6934121	5
chr6:76615297	rs6942367	No Data
chr7:97711782	rs6951277	No Data
chr7:97807881	rs6965016	2b	yes
chr7:97715087	rs6967926	1f	yes
chr7:97774858	rs6977321	6
chr7:97695362	rs705308	No Data
chr10:51503334	rs7071471	2b	yes
chr10:51544142	rs7075009	5
chr10:51547370	rs7075697	4	yes
chr10:126697209	rs7077275	2b	yes
chr11:2232343	rs7123299	2a	yes
chr11:2226788	rs71455920	2b	yes
chr4:95568890	rs71601224	5
chr19:41999119	rs7248215	4	yes
chr19:38753624	rs7250689	1f	yes
chr11:2206428	rs72853920	5
chr11:2219936	rs72853948	5
chr12:53274726	rs7301750	No Data
chr12:53274767	rs7301912	6
chr12:53276899	rs73108453	5
chr20:62312754	rs7361098	4	yes
chr12:53276028	rs7398573	No Data
chr10:126722169	rs74163317	5
chr10:51504492	rs745180	4	yes
chr1:205735890	rs7522056	1f	yes
chr12:53276937	rs75236700	5
chr2:10740092	rs7587231	5
chr2:10738175	rs7593496	2b	yes
chr2:85772547	rs7605975	3a	yes
chr4:95595307	rs7681843	3a	yes
chr4:95561458	rs7690296	6
chr6:153440710	rs7740380	6
chr6:153432984	rs7743683	No Data
chr6:41548429	rs7753653	No Data
chr7:97713038	rs7790736	No Data
chr7:97819046	rs7791463	5
chr7:97666577	rs7807218	No Data
chrX:70400392	rs7878993	No Data
chrX:70421022	rs7891451	6
chr10:51537430	rs7914347	No Data
chr10:51532620	rs7920517	No Data
chr19:38735479	rs8102454	6
chr19:42005492	rs8105519	5
chr1:205720482	rs823116	4	yes
chr1:205723571	rs823118	No Data
chr17:609274	rs838371	3a	yes
chr7:97687985	rs847560	6
chr7:97670153	rs847580	5
chr10:51505402	rs898343	4	yes
chr12:53273772	rs902772	4	yes
chr20:62369299	rs914559	4	yes
chr6:76487268	rs9359139	6
chr6:76512088	rs9360940	No Data
chr2:238378748	rs937395	5
chr6:41517563	rs9381076	5
chr6:41517483	rs9394807	5
chr7:97716494	rs940431	No Data
chr6:76495881	rs9443189	No Data
chr6:76452836	rs9447539	6
chr6:153427264	rs9479509	5
chr7:97762473	rs951988	4	yes
chrX:9795213	rs976245	No Data

## Sheet: HaploReg
chr	pos (hg38)	SNPs	74 promising functional SNPs	Ref	Alt	AFR freq	AMR freq	ASN freq	EUR freq	Promoter histone marks	Enhancer histone marks	DNAse	Proteins bound	Motifs changed	NHGRI/EBI GWAS hits	GRASP QTL hits	Selected eQTL hits	GENCODE genes	dbSNP func annot
4	94627399	rs10015716		G	A	0.59	0.72	0.63	0.64					Foxp3,GR,HDAC2			4 hits	PDLIM5	intronic
5	1936002	rs10065645		A	G	0.31	0.09	0.06	0.13					p53				RP11-259O2.1
7	98080033	rs1013887		T	G	0.83	0.5	0.69	0.44			IPSC,BRN,BRN		PPAR			34 hits	27kb 5' of LMTK2
14	60616616	rs10147346		G	C	0.63	0.86	0.84	0.93			8 tissues	SP1	Myb,NF-kappaB			6 hits	9.5kb 3' of U3
2	20684786	rs10171934		A	C	0.03	0.24	0.51	0.25			LIV	FOXA1,P300	CEBPA			43 hits	C2orf43
2	10585106	rs10174605		G	A	0.29	0.24	0.19	0.41			24 tissues	STAT3	BRCA1			5 hits	NOL10	intronic
2	237519613	rs10176842		T	C	0.84	0.32	0.33	0.23				POL2	12 altered motifs			4 hits	MLPH	intronic
2	85535638	rs10179195		A	G	0.69	0.46	0.38	0.48			4 tissues		7 altered motifs		1 hit	44 hits	3kb 5' of Metazoa_SRP
2	10593062	rs10207885		C	T	0.29	0.24	0.19	0.41					Pou3f2		1 hit	5 hits	AC092687.5	intronic
7	98152487	rs10270222		C	T	0.57	0.32	0.44	0.37					4 altered motifs		3 hits	41 hits	LMTK2	intronic
7	98086007	rs10464490		T	G	0.2	0.52	0.34	0.55			IPSC,GI,BRST					34 hits	21kb 5' of LMTK2
10	46060021	rs10763536		G	A	0.44	0.55	0.53	0.54								2 hits	TIMM23B
10	46105194	rs10825136		T	C	0.41	0.37	0.43	0.38			PLCNT					3 hits	TIMM23B
10	46103895	rs10825187		G	T	0.49	0.4	0.44	0.41					Ets,Spdef			3 hits	TIMM23B
10	46086564	rs10825587		C	T	0.32	0.4	0.43	0.43					SP1			5 hits	TIMM23B
10	46056566	rs10826227		T	C	0.51	0.55	0.5	0.53					7 altered motifs			5 hits	TIMM23B
10	124994916	rs10901849		A	G	0.31	0.38	0.01	0.37					AIRE			1 hit	CTBP2	intronic
6	41558001	rs10947980		A	G	0.19	0.3	0.21	0.29					LRH1,SRF		1 hit	1 hit	FOXP4	intronic
7	98046947	rs10953238		C	T	0.05	0.32	0.17	0.48			BRN,BRN		Pax-3		1 hit	30 hits	23kb 3' of Metazoa_SRP
10	46046326	rs10993994		T	C	0.32	0.58	0.56	0.61			4 tissues		ATF3,ATF6	9 hits	1 hit	5 hits	TIMM23B
10	46056907	rs11006223		G	T	0.17	0.53	0.55	0.56					HNF4			5 hits	TIMM23B
X	71180787	rs11094198		C	G	0.4	0.49	0.36	0.31		4 tissues	4 tissues						2.8kb 3' of RP5-1091N2.9
4	94661914	rs11097434		A	G	0.77	0.55	0.58	0.57		LNG			5 altered motifs			4 hits	PDLIM5	intronic
4	94661928	rs11097435		T	C	0.75	0.55	0.58	0.58		LNG			E2F			4 hits	PDLIM5	intronic
1	205743829	rs11240561		T	G	0.1	0.35	0.35	0.26	4 tissues	14 tissues	BLD,CRVX,BLD					38 hits	NUCKS1	intronic
10	124995288	rs11245455	yes	C	T	0.03	0.17	0	0.27		5 tissues	9 tissues	POL2,USF1	7 altered motifs			1 hit	CTBP2	intronic
10	46093020	rs113082846	yes	G	C	0.14	0.49	0.54	0.53	BLD, GI, THYM	BLD, SPLN, LIV	8 tissues		6 altered motifs			5 hits	TIMM23B
12	52929360	rs113094235		T	C	0.01	0.09	0	0.14		6 tissues			GATA,HEN1			1 hit	KRT8	intronic
20	63737253	rs1151623	yes	T	C	0.77	0.8	0.37	0.79	7 tissues	14 tissues	13 tissues	POL2,FOSL2	9 altered motifs			4 hits	LIME1	intronic
7	98216401	rs11551890		G	A	0.04	0.39	0.46	0.49	PANC		IPSC,BLD,MUS		Myb,PLAG1,Zfp740			40 hits	TECPR1
10	46096167	rs11599333	yes	A	C	0.48	0.46	0.45	0.47		10 tissues	6 tissues	CTCF	8 altered motifs			4 hits	TIMM23B
2	10590713	rs11674433		T	C	0.76	0.55	0.62	0.53		4 tissues						3 hits	AC092687.5	intronic
4	94628704	rs11723532		A	G	0.15	0.43	0.38	0.41								5 hits	PDLIM5	intronic
4	94630497	rs11725849		A	T	0.22	0.53	0.52	0.42		BRN			LUN-1,Osr,Zfx			4 hits	PDLIM5	intronic
4	94630341	rs11734014		C	T	0.12	0.43	0.38	0.41		BRN			5 altered motifs			4 hits	PDLIM5	intronic
11	2191613	rs117520198		G	A	0.04	0.16	0.04	0.21	BLD	7 tissues	BLD		ERalpha-a				18kb 3' of MIR4686
7	98168466	rs11762534		G	A	0.03	0.31	0.01	0.46		4 tissues	LNG,GI		4 altered motifs			35 hits	LMTK2	intronic
7	98188009	rs11763970		A	G	0.04	0.33	0.14	0.51		FAT			Hsf		1 hit	41 hits	LMTK2	intronic
7	98195876	rs11764933		G	A	0.04	0.34	0.15	0.52					5 altered motifs			43 hits	LMTK2	intronic
7	98192803	rs11765552		T	A	0.04	0.33	0.14	0.52					5 altered motifs			42 hits	LMTK2	missense
7	98149264	rs11767962	yes	C	T	0.04	0.33	0.14	0.52	GI	GI, LIV	4 tissues		4 altered motifs			43 hits	LMTK2	intronic
12	52921875	rs11829997		A	G	0.01	0.06	0	0.08		8 tissues						2 hits	KRT8	intronic
12	52878329	rs11831942	yes	T	G	0.21	0.15	0.01	0.15		14 tissues	SKIN,PANC,LNG	CTCF	HDAC2,NF-kappaB				19kb 3' of KRT8
2	85568978	rs11891260		G	C	0.92	0.45	0.38	0.47					HEY1,Rad21,Znf143			41 hits	VAMP8
6	41542553	rs12203518		G	C	0.28	0.38	0.35	0.32		LIV			ERalpha-a,Ets,Irf			1 hit	RP11-328M4.2	intronic
10	125048307	rs12246440	yes	C	T	0.23	0.12	0	0.08	4 tissues	23 tissues	52 tissues	14 bound proteins	19 altered motifs				CTBP2	intronic
11	102525876	rs12285347		T	C	0.56	0.38	0.08	0.43					HNF1,TCF4		1 hit	4 hits	MMP7	intronic
X	51524032	rs12388771		A	C	0.62	0.72	0.9	0.58					HNF4,Zbtb3				13kb 5' of RP11-56H2.2
X	9827447	rs12398289		T	C	0.84	0.85	0.88	0.7		5 tissues			Esr2,HNF4				SHROOM2	intronic
10	46091845	rs12412140		T	C	0.59	0.47	0.45	0.47	BLD, THYM, LIV	7 tissues	BLD,BLD,THYM		NF-I,p300			4 hits	TIMM23B
11	2188183	rs12418303		G	A	0.11	0.21	0.05	0.22		PANC	PANC		Bcl6b				15kb 3' of MIR4686
11	2188428	rs12419444		C	T	0.04	0.2	0.05	0.22			PLCNT					1 hit	15kb 3' of MIR4686
4	94585380	rs12640669		G	A	0.04	0.4	0.31	0.3					5 altered motifs			2 hits	PDLIM5	intronic
4	94587604	rs12642449		C	T	0.18	0.52	0.43	0.39					Ets,GR,p300		2 hits	6 hits	PDLIM5	3'-UTR
4	94661987	rs12643849		A	G	0.63	0.55	0.59	0.58		LNG			Hoxa4,Pax-4			4 hits	PDLIM5	intronic
7	98090364	rs12665986		A	G	0.62	0.35	0.57	0.38		BRST	SKIN		EBF,Irf,LUN-1			46 hits	17kb 5' of LMTK2
7	98067022	rs12674083		C	T	0.04	0.32	0.15	0.5		PLCNT			Duxl,Gfi1,Gfi1b			30 hits	40kb 5' of LMTK2
20	63697476	rs1291205	yes	C	G	0.03	0.2	0.65	0.22	9 tissues	18 tissues	22 tissues	POL2,CTCF	SIX5,SZF1-1,p300			4 hits	RTEL1	synonymous
20	63697816	rs1291206		G	A	0.03	0.19	0.65	0.22	5 tissues	18 tissues	4 tissues	POL2			2 hits	11 hits	RTEL1	intronic
20	63699131	rs1295810	yes	G	A	0.03	0.2	0.65	0.22	11 tissues	18 tissues	23 tissues	4 bound proteins	6 altered motifs			4 hits	ARFRP1	3'-UTR
19	38253322	rs12976534	yes	A	G	0.3	0.55	0.73	0.51	13 tissues	15 tissues	21 tissues	EBF1	6 altered motifs		2 hits	16 hits	PPP1R14A	intronic
5	1896149	rs13177232		C	G	0.11	0.43	0.36	0.41		MUS						1 hit	CTD-2194D22.4
6	75746630	rs1321162		T	C	0.33	0.83	0.63	0.83		4 tissues			Maf,PU.1,STAT			2 hits	2.6kb 5' of MYO6
6	153126415	rs13215402	yes	G	A	0.65	0.43	0.84	0.39		PANC			4 altered motifs			3 hits	RGS17	intronic
7	98090387	rs13221897		G	A	0.2	0.52	0.34	0.56		BRST	SKIN					33 hits	16kb 5' of LMTK2
7	98028204	rs13232956		A	G	0.29	0.36	0.33	0.37					7 altered motifs			6 hits	4.2kb 3' of Metazoa_SRP
7	98065181	rs13240869		G	A	0.04	0.33	0.15	0.5								30 hits	41kb 3' of Metazoa_SRP
6	41544724	rs1326322		G	T	0.59	0.39	0.35	0.32	CRVX, LIV, BLD	7 tissues	BLD		6 altered motifs			2 hits	RP11-328M4.2	intronic
7	98050768	rs13311684		T	A	0.72	0.53	0.69	0.41		SKIN						5 hits	27kb 3' of Metazoa_SRP
2	20688505	rs13385191		A	G	0.03	0.24	0.51	0.25		SKIN, GI, BLD			Esr2	1 hit	21 hits	52 hits	C2orf43	intronic
2	237480149	rs13390494		G	A	0.78	0.28	0.24	0.22		9 tissues	BRN,PLCNT		CEBPG			2 hits	5.3kb 5' of MLPH
2	20682296	rs13394027	yes	G	A	0.03	0.19	0.49	0.23		BLD, ADRL	ESDR,SKIN	CTCF,RAD21,SMC3	Pbx3		7 hits	49 hits	1.7kb 3' of C2orf43
2	237539297	rs13426236	yes	A	G	0.5	0.3	0.37	0.22		5 tissues		POL2	4 altered motifs			2 hits	MLPH	intronic
2	237479988	rs13432426		T	G	0.83	0.29	0.24	0.22		9 tissues	11 tissues					2 hits	5.4kb 5' of MLPH
6	153120598	rs1442744		G	C	0.54	0.42	0.85	0.39		5 tissues	IPSC,SKIN,LIV		Pax-5		1 hit	5 hits	RGS17	intronic
12	52874289	rs147181250	yes	G	T	0.02	0.09	0.01	0.14	19 tissues	18 tissues	43 tissues	14 bound proteins	6 altered motifs			1 hit	23kb 3' of KRT8
4	94671410	rs1472963		C	T	0.64	0.55	0.59	0.56	LNG	HRT, PANC			4 altered motifs			5 hits	3.2kb 3' of PDLIM5
4	94551479	rs1493112		C	T	0.26	0.21	0.46	0.31	VAS	11 tissues			Nkx2,Pou5f1			2 hits	PDLIM5	intronic
7	98196920	rs1495525	yes	G	A	0.54	0.32	0.44	0.37		LNG, SPLN			Pou2f2,Pou3f3,Pou5f1			41 hits	LMTK2	intronic
12	47980730	rs1635554		A	G	0.87	0.93	1	0.91		5 tissues			Myf			2 hits	COL2A1	intronic
3	87124174	rs17181170		G	A	0.15	0.36	0.28	0.49			PLCNT		6 altered motifs	1 hit	1 hit	1 hit	102kb 3' of MIR4795
17	727123	rs1741275		C	G	0.28	0.57	0.41	0.59	ESC, LIV	7 tissues	LNG,GI		7 altered motifs			8 hits	5.3kb 5' of FAM57A
7	98163508	rs17435847		G	A	0.04	0.33	0.14	0.52	4 tissues	11 tissues	6 tissues		Pou1f1,Zfp187			43 hits	LMTK2	intronic
12	52881962	rs17689987		T	C	0.07	0.15	0.01	0.15					GATA				15kb 3' of KRT8
1	205787015	rs1775145		C	A	0.26	0.53	0.5	0.74		4 tissues	HRT,GI,BLD		AP-2			45 hits	2.1kb 3' of SLC41A1
1	205788696	rs1775148		C	T	0.32	0.46	0.48	0.61						1 hit		69 hits	396bp 3' of SLC41A1
7	98077757	rs1799068	yes	G	T	0.6	0.41	0.58	0.39		BRN		NFYA,USF1	HEN1,RFX5			34 hits	29kb 5' of LMTK2
X	9835705	rs1859013		C	T	0.9	0.85	0.88	0.69		7 tissues			AP-1,T3R,VDR				SHROOM2	intronic
17	631285	rs2002015	yes	T	G	0.41	0.43	0.42	0.61	BLD	8 tissues			Evi-1,Mrg,Tgif1		2 hits	11 hits	VPS53	intronic
12	48282000	rs2087343		G	A	0.87	0.91	0.86	0.92		5 tissues	7 tissues	5 bound proteins			3 hits	2 hits	RP11-370I10.2
10	46088865	rs2125771		C	T	0.14	0.49	0.54	0.53		BLD, THYM, LIV			7 altered motifs			5 hits	TIMM23B
6	75733777	rs2133190		T	C	0.24	0.82	0.48	0.82		GI						2 hits	15kb 5' of MYO6
19	41495302	rs2191139		T	C	0.19	0.73	0.52	0.75		BRST			Ets,GATA		9 hits	37 hits	40kb 5' of CEACAM21
3	87149381	rs2220407		G	A	0.67	0.45	0.42	0.53					5 altered motifs			1 hit	77kb 3' of MIR4795
20	63691653	rs2236507	yes	G	C	0.95	0.78	0.27	0.78	GI, CRVX	10 tissues	6 tissues	POL2,POL2S2	GR,YY1			9 hits	RTEL1	intronic
20	63737451	rs2236510	yes	C	T	0.03	0.19	0.63	0.21	11 tissues	11 tissues	22 tissues	6 bound proteins	18 altered motifs			4 hits	LIME1	intronic
20	63741726	rs2253829	yes	G	C	0.03	0.18	0.62	0.21	10 tissues	17 tissues	6 tissues		4 altered motifs			4 hits	SLC2A4RG	intronic
20	63715519	rs2257437		G	A	0.03	0.18	0.63	0.21		BLD	LIV		AP-1			4 hits	ZGPAT	intronic
20	63697100	rs2258056	yes	T	C	0.03	0.2	0.65	0.22	14 tissues	14 tissues	19 tissues	POL2,POL24H8	15 altered motifs			4 hits	RTEL1	synonymous
4	94654172	rs2280002	yes	G	A	0.14	0.43	0.41	0.41	LNG	STRM, HRT, BONE	4 tissues		CEBPB,CEBPD,p300			5 hits	PDLIM5	intronic
20	63662107	rs2297433		T	C	0.96	0.85	0.28	0.77		PLCNT, GI, BLD	LIV		9 altered motifs			9 hits	RTEL1	intronic
20	63696229	rs2297441	yes	G	A	0.97	0.8	0.35	0.78	BLD, SKIN	17 tissues	14 tissues	USF2,POL2,MAX	Hoxb13,NRSF	1 hit	4 hits	11 hits	RTEL1	3'-UTR
20	63712788	rs2315009		C	G	0.04	0.19	0.63	0.22		BLD			BDP1,Rad21			3 hits	ZGPAT	intronic
10	125025631	rs2363893	yes	C	T	0.29	0.34	0.62	0.48	BLD	17 tissues	8 tissues		4 altered motifs			1 hit	CTBP2	intronic
X	9835504	rs2405940		G	T	0.45	0.81	0.89	0.69		7 tissues							SHROOM2	intronic
20	63730764	rs2427531	yes	G	C	0.03	0.19	0.63	0.21	BLD	4 tissues	8 tissues	ELF1,SRF,NFKB	ATF3,Maf,p300			4 hits	ZGPAT	intronic
20	63732465	rs2427532	yes	G	A	0.03	0.19	0.63	0.21		7 tissues		BCL3,POL2	5 altered motifs			4 hits	ZGPAT	intronic
20	63734514	rs2427533	yes	C	T	0.03	0.19	0.63	0.21	LIV	BLD, GI, THYM	IPSC,LIV	POL2,SREBP1,USF1	E4F1,p300			10 hits	ZGPAT	intronic
12	48325389	rs2450995		T	C	0.88	0.91	1	0.92					Smad3,Sox			1 hit	3.6kb 5' of H1FNT
4	94540408	rs2452582		G	T	0.68	0.35	0.53	0.47		7 tissues	SKIN		AP-1,Smad4,YY1			3 hits	PDLIM5	intronic
4	94553269	rs2452589		C	T	0.69	0.37	0.53	0.47		STRM, HRT			Foxa,Pax-5,TCF12			3 hits	PDLIM5	intronic
4	94572095	rs2452597		A	G	0.3	0.25	0.43	0.31		10 tissues					2 hits	1 hit	PDLIM5	intronic
17	715168	rs2456274		C	A	0.15	0.34	0.56	0.31	24 tissues		38 tissues	POL2	11 altered motifs			6 hits	VPS53
4	94541270	rs2510776		C	T	0.68	0.35	0.53	0.47		10 tissues			11 altered motifs			3 hits	PDLIM5	intronic
5	1888169	rs260408	yes	A	C	0.92	0.88	0.69	0.89	BRST, SKIN	6 tissues			34 altered motifs				CTD-2194D22.4
10	46092263	rs2611471	yes	G	C	0.14	0.49	0.54	0.53	4 tissues	8 tissues	6 tissues	OCT2,POU2F2	6 altered motifs			5 hits	TIMM23B
10	46106607	rs2611493	yes	C	T	0.16	0.55	0.58	0.61	23 tissues	BRN, LNG	46 tissues	13 bound proteins	PTF1-beta			4 hits	TIMM23B
5	1873916	rs263204		G	A	0.13	0.09	0.31	0.13		5 tissues							3.5kb 3' of IRX4
6	75740307	rs2647405		C	T	0.23	0.82	0.48	0.82					GATA,SRF			2 hits	8.9kb 5' of MYO6
6	75728538	rs2647408		G	T	0.23	0.79	0.47	0.78					4 altered motifs			1 hit	10kb 3' of SENP6
6	75724109	rs2647410		A	G	0.22	0.82	0.48	0.82					NF-AT,SIX5			2 hits	5.8kb 3' of SENP6
6	75726227	rs2647417		A	G	0.33	0.83	0.63	0.83		OVRY			Zbtb3			2 hits	7.9kb 3' of SENP6
17	720662	rs2657613		T	C	0.13	0.41	0.13	0.48		BRST		ZNF263	Znf143			4 hits	VPS53
17	702620	rs2657615		C	T	0.12	0.42	0.13	0.51					6 altered motifs			6 hits	VPS53	intronic
17	699021	rs2657629		G	T	0.12	0.42	0.13	0.52		FAT, VAS			GR,NF-AT1			4 hits	VPS53	intronic
17	697262	rs2657633		C	T	0.12	0.42	0.13	0.51		4 tissues	PLCNT		5 altered motifs			9 hits	VPS53	intronic
20	63688111	rs2738785	yes	T	C	0.96	0.78	0.27	0.78	FAT	15 tissues	SKIN,PLCNT,BLD		6 altered motifs			3 hits	RTEL1	intronic
17	723171	rs2740356		G	A	0.13	0.42	0.13	0.49					8 altered motifs			4 hits	1.5kb 5' of VPS53
17	726069	rs2740360		C	T	0.24	0.48	0.39	0.46	SKIN, LIV	7 tissues	IPSC,GI,SKIN		Myc,Znf143			6 hits	4.4kb 5' of VPS53
6	75724311	rs2748940		C	T	0.22	0.82	0.48	0.82		LNG			7 altered motifs			2 hits	6kb 3' of SENP6
20	63688251	rs2777941	yes	A	C	0.96	0.79	0.28	0.78		14 tissues	THYM,MUS	POL2S2,POL2	ZBTB7A			3 hits	RTEL1	intronic
6	75747000	rs2842551		T	C	0.23	0.8	0.47	0.78		PLCNT			EBF,Pax-5			1 hit	2.2kb 5' of MYO6
6	75746915	rs2842553		A	T	0.26	0.83	0.63	0.83		PLCNT			GR,SMC3			2 hits	2.3kb 5' of MYO6
6	75745840	rs2842554		C	A	0.23	0.82	0.48	0.82					Zbtb3			2 hits	3.4kb 5' of MYO6
6	75735137	rs2842558		A	G	0.32	0.84	0.63	0.83		PANC, LIV			Pax-5,Zbtb3			2 hits	14kb 5' of MYO6
6	75732875	rs2842559		C	G	0.33	0.83	0.63	0.83					CACD,Egr-1,PLAG1			2 hits	15kb 3' of SENP6
6	75725083	rs2842560		A	G	0.24	0.8	0.47	0.78					CACD,NRSF,Pax-6			1 hit	6.8kb 3' of SENP6
10	46077134	rs2843546		A	C	0.14	0.51	0.55	0.57	BLD	5 tissues	4 tissues	FOXA1				5 hits	TIMM23B
10	46074370	rs2843550		C	T	0.49	0.57	0.56	0.57		BLD	BLD,BRN		7 altered motifs			3 hits	TIMM23B
10	46073877	rs2843551		C	A	0.49	0.57	0.55	0.57		BLD			4 altered motifs			3 hits	TIMM23B
10	46071961	rs2843554		G	T	0.59	0.59	0.56	0.57					Sox			5 hits	TIMM23B
10	46079523	rs2843556		G	T	0.22	0.52	0.54	0.57		BLD, PLCNT, THYM			7 altered motifs			5 hits	TIMM23B
10	46106636	rs2843567	yes	G	C	0.18	0.53	0.58	0.59	24 tissues	BRN	42 tissues	12 bound proteins	19 altered motifs			2 hits	TIMM23B
10	46106042	rs28451380		G	C	0.38	0.36	0.42	0.37	21 tissues	LNG	9 tissues		BCL,NF-kappaB,PTF1-beta			3 hits	TIMM23B
10	46078466	rs2926494	yes	T	C	0.44	0.56	0.55	0.57	BLD	4 tissues	BLD,BLD,THYM		4 altered motifs			4 hits	TIMM23B
10	125029781	rs2938004	yes	A	G	0.35	0.32	0.62	0.47		12 tissues	14 tissues	FOXA1	CTCF,Hand1,Smad3		2 hits	1 hit	CTBP2	intronic
10	125049428	rs3012066	yes	A	C	0.32	0.32	0.29	0.31	BLD, MUS, GI	21 tissues	HRT,LNG,VAS		12 altered motifs			1 hit	CTBP2	intronic
10	125033966	rs3012074		A	G	0.18	0.31	0.61	0.47		7 tissues			RXRA		1 hit	1 hit	CTBP2	intronic
10	125026397	rs3012075		A	G	0.33	0.34	0.62	0.48		11 tissues			10 altered motifs			2 hits	CTBP2	missense
20	63690935	rs3208007	yes	T	C	0.96	0.78	0.27	0.78	GI	11 tissues	4 tissues	POL2S2,POL2	9 altered motifs		1 hit	3 hits	RTEL1	synonymous
17	706266	rs331000		T	C	0.44	0.58	0.44	0.64		HRT, GI, MUS			Pax-5,Sin3Ak-20			3 hits	VPS53	intronic
17	639876	rs331004		A	G	0.16	0.3	0.19	0.51					Smad			6 hits	VPS53	intronic
17	641103	rs331007		A	G	0.16	0.3	0.17	0.49		BRST, BLD	BRST		5 altered motifs			6 hits	VPS53	intronic
7	98156188	rs34320230		C	T	0.04	0.33	0.14	0.51					Rhox11			43 hits	LMTK2	intronic
4	94648547	rs34403066		G	A	0.15	0.44	0.39	0.41		LIV			Zfx			5 hits	PDLIM5	intronic
19	38259460	rs34582151		G	C	0.15	0.48	0.64	0.46			LNG		BDP1,Hsf,STAT			7 hits	2.9kb 5' of PPP1R14A
7	98068201	rs34675530		C	A	0.05	0.32	0.15	0.5					LRH1			30 hits	39kb 5' of LMTK2
7	98072263	rs34796934		G	A	0.04	0.32	0.17	0.5								31 hits	35kb 5' of LMTK2
12	48278871	rs34913635		C	G	0.01	0.07	0	0.08	BLD	IPSC, BLD, PLCNT			5 altered motifs			1 hit	RP11-370I10.2
10	125032692	rs35060373	yes	T	C	0.14	0.09	0.04	0.08		15 tissues	4 tissues	ZNF263	7 altered motifs				CTBP2	intronic
X	71206075	rs35328964		C	T	0.84	0.63	0.75	0.48					GR,TATA,YY1				7.9kb 5' of RP5-1091N2.9
5	1897130	rs35375589		G	A	0.15	0.44	0.38	0.41					BDP1,CAC-binding-protein,Zfx				CTD-2194D22.4
7	98089066	rs35641135		T	C	0.2	0.52	0.34	0.55					AP-1,Evi-1			37 hits	18kb 5' of LMTK2
4	94649014	rs35964087		T	C	0.32	0.38	0.52	0.37		4 tissues			NRSF			4 hits	PDLIM5	intronic
1	205708020	rs3747973		A	G	0.2	0.47	0.5	0.59		6 tissues			5 altered motifs			63 hits	4.8kb 3' of NUCKS1
2	85536918	rs3755015		G	A	0.79	0.46	0.38	0.48	11 tissues	19 tissues	GI,MUS	CFOS,GATA1	Evi-1,GATA,Hltf		1 hit	46 hits	2.2kb 5' of MAT2A
19	38268540	rs3786877	yes	T	C	0.3	0.54	0.63	0.45	5 tissues	14 tissues	11 tissues		4 altered motifs			13 hits	SPINT2	intronic
20	63685094	rs3787090		C	T	0.95	0.78	0.27	0.77		7 tissues	LIV					3 hits	RTEL1	intronic
6	41590705	rs3800285		A	G	0.55	0.39	0.33	0.37		BRST, GI					1 hit	2 hits	FOXP4	intronic
7	98192898	rs3801294		G	A	0.04	0.33	0.14	0.52					8 altered motifs		1 hit	43 hits	LMTK2	synonymous
4	94583161	rs3805263		T	C	0.15	0.52	0.43	0.42		STRM, MUS, BONE			CEBPG,Myc			5 hits	PDLIM5	intronic
6	75897563	rs3822957		A	G	0.39	0.85	0.64	0.86								1 hit	MYO6	intronic
6	75895623	rs3857468		C	T	0.47	0.85	0.64	0.85								1 hit	MYO6	intronic
6	153105797	rs3870365		C	G	0.58	0.42	0.83	0.38		7 tissues			4 altered motifs			7 hits	RGS17	intronic
17	718542	rs394680		T	A,C,G	0.23	0.51	0.35	0.56								4 hits	VPS53
6	153111431	rs3968480		G	A	0.57	0.42	0.83	0.38		ESDR, ESC	ESC		4 altered motifs			6 hits	RGS17	intronic
17	695000	rs410157		T	C	0.26	0.56	0.42	0.64		13 tissues					4 hits	11 hits	VPS53	intronic
7	98186687	rs41278842	yes	A	G	0.53	0.32	0.44	0.37	FAT, BRN, BONE	8 tissues	10 tissues	JUND	5 altered motifs			40 hits	LMTK2	intronic
17	673701	rs417171		A	G	0.12	0.42	0.13	0.52	IPSC	9 tissues	8 tissues					4 hits	VPS53	intronic
17	690360	rs423887		T	C	0.12	0.42	0.13	0.52	BLD	5 tissues	MUS,SKIN		6 altered motifs			9 hits	VPS53	intronic
6	153111124	rs4267963		C	T	0.58	0.42	0.83	0.38		4 tissues			ATF4,HEY1,TATA			2 hits	RGS17	intronic
17	671838	rs429249		G	A	0.12	0.42	0.13	0.52		BRN			4 altered motifs			4 hits	VPS53	intronic
17	720116	rs437948		C	G	0.68	0.42	0.57	0.39					GR,THAP1,YY1			5 hits	VPS53
2	10599002	rs4453662	yes	G	A	0.76	0.55	0.62	0.53		5 tissues			5 altered motifs			3 hits	AC092687.5	intronic
3	87172220	rs4527381		C	T	0.18	0.38	0.28	0.51			ESDR		GR		1 hit	1 hit	54kb 3' of MIR4795
10	46063455	rs4581397		A	G	0.57	0.59	0.56	0.57		BLD						5 hits	TIMM23B
17	718673	rs458746		G	A	0.13	0.41	0.13	0.47					CACD,Klf4			5 hits	VPS53
17	719257	rs461521		C	A	0.13	0.41	0.13	0.48		ESDR, BLD, VAS	VAS		Irf,Sox		4 hits	9 hits	VPS53
4	94580015	rs4699299		T	C	0.09	0.21	0.41	0.3		5 tissues			NF-E2			3 hits	PDLIM5	intronic
4	94580016	rs4699540		G	A	0.09	0.22	0.42	0.3		5 tissues			Foxp1			2 hits	PDLIM5	intronic
4	94636778	rs4699567		G	A	0.17	0.44	0.38	0.41					ELF1,Myc,NRSF			4 hits	PDLIM5	intronic
6	41560476	rs4714483	yes	G	A	0.48	0.37	0.36	0.3	20 tissues	7 tissues	12 tissues	POL24H8	MAZR,PEBP,Pax-4			1 hit	FOXP4	intronic
6	41563485	rs4714484		G	A	0.19	0.23	0.21	0.17		13 tissues			ERalpha-a,Esr2,Myc				FOXP4	intronic
7	98059128	rs4727386		G	A	0.83	0.56	0.77	0.44		SKIN, GI			4 altered motifs			21 hits	35kb 3' of Metazoa_SRP
7	98078419	rs4729402		C	T	0.72	0.37	0.58	0.37		BRN, HRT, PANC	BRN		Pou3f3			41 hits	28kb 5' of LMTK2
7	98078529	rs4729403		G	C	0.71	0.37	0.58	0.37		BRN			BDP1,MAZR			37 hits	28kb 5' of LMTK2
19	38247490	rs4802297	yes	G	C	0.3	0.54	0.74	0.49		6 tissues			ERalpha-a,Gfi1			15 hits	3.7kb 3' of PPP1R14A
19	38255927	rs4803934	yes	C	G	0.3	0.55	0.74	0.51	20 tissues	8 tissues	20 tissues		Foxf1			16 hits	PPP1R14A	intronic
20	63681144	rs4809323		A	G	0.96	0.79	0.28	0.78		6 tissues	LIV		11 altered motifs			3 hits	RTEL1	intronic
20	63716838	rs4809327		C	T	0.74	0.73	0.36	0.71					Pax-5,TCF12			4 hits	ZGPAT	intronic
20	63716975	rs4809328		C	T	0.74	0.71	0.36	0.7					NRSF,p53			4 hits	ZGPAT	intronic
20	63717108	rs4809329		C	T	0.94	0.75	0.36	0.7					Pax-5,SRF			3 hits	ZGPAT	intronic
X	9851507	rs4830420		A	G	0.6	0.83	0.87	0.72		ESDR			4 altered motifs				SHROOM2	intronic
X	51505931	rs4907792		C	T	0.68	0.77	0.94	0.62					HNF4				RP11-56H2.2
12	52895864	rs4919707		A	G	0.01	0.09	0	0.13	GI, LNG, LIV	9 tissues	17 tissues	POL2				2 hits	1.3kb 3' of KRT8
10	46091437	rs4935573		A	G	0.59	0.46	0.44	0.47	BLD, THYM, LIV	6 tissues	BLD,THYM,LIV		SP1			4 hits	TIMM23B
1	205722418	rs4951023		G	A	0.28	0.43	0.35	0.4					CACD,Klf4,RREB-1			61 hits	NUCKS1	intronic
1	205748695	rs4951261		A	C	0.23	0.43	0.35	0.4	24 tissues		40 tissues	6 bound proteins	GR			61 hits	NUCKS1	intronic
10	124932920	rs4962709		G	A	0.02	0.13	0.01	0.18					Cdx			1 hit	RP11-298J20.4
5	1854536	rs4975741		C	A	0.49	0.46	0.4	0.41		BRST, BRN			5 altered motifs				1.4kb 3' of CTD-2194D22.2
5	1891060	rs4975758		C	G	0.3	0.48	0.38	0.49		BRST, GI			IRC900814			1 hit	CTD-2194D22.4
6	75585249	rs504323		G	A	0.11	0.11	0.2	0.14					Nanog		1 hit	2 hits	7.8kb 5' of U6
7	98088889	rs55784506		G	A	0.2	0.52	0.34	0.56					Smad3,Smad,p53			33 hits	18kb 5' of LMTK2
12	52907235	rs55958994	yes	C	T	0.12	0.1	0	0.13	8 tissues	20 tissues	25 tissues	10 bound proteins	13 altered motifs				KRT8	intronic
10	46093386	rs56244335		A	T	0.14	0.49	0.53	0.51	BLD, GI, THYM	BLD, SPLN	THYM		Gm397			4 hits	TIMM23B
4	94663887	rs56921499		G	A	0.63	0.55	0.59	0.58		LNG			CIZ,Hdx			4 hits	PDLIM5	intronic
17	715461	rs587607		G	A	0.78	0.57	0.86	0.48	23 tissues	4 tissues			HNF4			4 hits	VPS53
X	9847481	rs5933764		C	T	0.67	0.83	0.8	0.77	STRM, LNG	14 tissues	8 tissues	CFOS,P300					SHROOM2	intronic
X	9850638	rs5933767		G	A	0.6	0.83	0.88	0.71					p300				SHROOM2	intronic
X	9827685	rs5934693		C	T	0.85	0.85	0.88	0.7		7 tissues	IPSC						SHROOM2	intronic
X	9828223	rs5934695		T	C	0.55	0.82	0.88	0.69					BDP1,Myc				SHROOM2	intronic
X	9831473	rs5934698		G	A	0.9	0.84	0.89	0.69					GCM,RXRA,YY1				SHROOM2	intronic
X	71200591	rs5980744		T	C	0.75	0.64	0.75	0.49					5 altered motifs				2.4kb 5' of RP5-1091N2.9
20	63672269	rs6011018		T	G	0.96	0.85	0.28	0.77		ESDR			Evi-1,Smad3			2 hits	RTEL1	intronic
20	63706054	rs6011040	yes	A	G	0.86	0.73	0.35	0.69		16 tissues	7 tissues		MZF1::1-4,STAT		2 hits	9 hits	ARFRP1	intronic
20	63725275	rs6011058		C	T	0.87	0.75	0.36	0.71					10 altered motifs			4 hits	ZGPAT	intronic
20	63732828	rs6011066		G	A	0.76	0.73	0.36	0.71	LNG	6 tissues	4 tissues	POL2				10 hits	ZGPAT	intronic
7	98035949	rs60499683		C	T	0.82	0.64	0.76	0.48					8 altered motifs			17 hits	12kb 3' of Metazoa_SRP
20	63679457	rs6062301		T	C	0.96	0.79	0.27	0.78		ESDR, PLCNT			4 altered motifs			2 hits	RTEL1	intronic
20	63720187	rs6062304		A	T	0.74	0.73	0.36	0.71								4 hits	ZGPAT	intronic
20	63687503	rs6062490	yes	G	C	0.96	0.78	0.28	0.78	5 tissues	17 tissues	SKIN,OVRY,MUS	POL2S2	4 altered motifs			3 hits	RTEL1	intronic
20	63704906	rs6062497	yes	C	T	0.87	0.74	0.34	0.69		ESDR, BRST, SKIN	4 tissues		ERalpha-a,NF-kappaB			3 hits	ARFRP1	intronic
20	63731211	rs6062509		G	T	0.94	0.75	0.36	0.71	BLD, THYM	6 tissues	9 tissues	POL2,POL24H8,CMYC		1 hit		10 hits	ZGPAT	intronic
20	63740795	rs6062510	yes	G	C	0.74	0.73	0.38	0.71	23 tissues	BRN, SPLN	48 tissues	8 bound proteins	4 altered motifs			4 hits	SLC2A4RG	intronic
20	63718139	rs6089961		G	A	0.05	0.19	0.63	0.22					Maf,SETDB1,Zfx			2 hits	ZGPAT	intronic
20	63731744	rs6122158		G	A	0.03	0.19	0.63	0.21	BLD	6 tissues	BLD,BLD		Foxd1,XBP-1			4 hits	ZGPAT	intronic
20	63739379	rs6122159	yes	G	T	0.03	0.18	0.62	0.21	23 tissues	6 tissues	32 tissues	17 bound proteins	E4BP4,Hsf			4 hits	SLC2A4RG
2	20783235	rs61662529		G	A	0.02	0.26	0.52	0.27					11 altered motifs			31 hits	C2orf43	intronic
5	1907858	rs62335827		C	T	0.34	0.2	0.06	0.18					GR,Pbx3,SP2			1 hit	7.4kb 3' of CTD-2194D22.4
5	1915681	rs62335831		A	G	0.16	0.08	0.04	0.07					SP1,YY1				15kb 3' of CTD-2194D22.4
7	98043901	rs62477950		G	A	0.23	0.29	0.16	0.43								21 hits	20kb 3' of Metazoa_SRP
6	153109733	rs63739861		A	C	0.53	0.39	0.78	0.36		4 tissues			4 altered motifs			2 hits	RGS17	intronic
2	10593394	rs6432107		T	C	0.74	0.54	0.62	0.51		SKIN			4 altered motifs			3 hits	AC092687.5	intronic
6	75866810	rs6453845		G	T	0.4	0.85	0.64	0.86		GI			AP-1,HDAC2			1 hit	MYO6	intronic
7	98041591	rs6465644		G	T	0.23	0.29	0.16	0.43					BDP1,GATA,p53			19 hits	18kb 3' of Metazoa_SRP
7	98075510	rs6465647		A	G	0.04	0.32	0.17	0.5								31 hits	31kb 5' of LMTK2
7	98085162	rs6465649		G	A	0.17	0.5	0.33	0.54		BRST, SKIN, GI			Rad21			34 hits	22kb 5' of LMTK2
7	98156970	rs6465654		G	A	0.03	0.33	0.14	0.5					CTCF		2 hits	37 hits	LMTK2	intronic
7	98187326	rs6465658	yes	G	C	0.04	0.33	0.14	0.51	FAT	5 tissues	4 tissues		6 altered motifs		2 hits	43 hits	LMTK2	intronic
19	41483668	rs6508981		T	C	0.72	0.8	0.55	0.81		LNG	IPSC		6 altered motifs			26 hits	39kb 3' of C19orf69	intronic
X	71209374	rs6525481		C	G	0.84	0.64	0.75	0.49					Nkx2,Nrf-2				5.8kb 5' of GJB1
X	9846892	rs6530333		T	C	0.78	0.91	0.82	0.77	STRM, MUS	12 tissues	5 tissues		4 altered motifs				SHROOM2	intronic
4	94659130	rs6532495		T	C	0.63	0.55	0.59	0.58		LNG			COMP1,Foxp1,Sox			4 hits	PDLIM5	intronic
4	94659253	rs6532496		C	T	0.63	0.55	0.59	0.58		LNG			ELF1,GATA		1 hit	4 hits	PDLIM5	intronic
6	153091803	rs6557259		A	G	0.43	0.31	0.7	0.3		11 tissues			4 altered motifs			2 hits	RGS17	intronic
6	153112628	rs6557269		C	T	0.53	0.39	0.78	0.37								2 hits	RGS17	intronic
6	153112629	rs6557270		A	G	0.54	0.4	0.78	0.37					NRSF			2 hits	RGS17	intronic
12	48228941	rs6580663		G	A	0.9	0.92	1	0.92					Pax-4			1 hit	2.2kb 3' of RP11-370I10.2
X	71176982	rs6624537		A	G	0.73	0.26	0.11	0.32		5 tissues	ADRL,CRVX,BLD		BATF,Hbp1,Pou1f1				5.8kb 3' of NLGN3
X	71186069	rs6624538		T	C	0.69	0.57	0.72	0.43					5 altered motifs				RP5-1091N2.9
X	71187240	rs6624539		C	T	0.66	0.56	0.72	0.43					LUN-1				RP5-1091N2.9
X	71193185	rs6624542		T	C	0.68	0.56	0.72	0.42		BLD			7 altered motifs				RP5-1091N2.9
X	71187314	rs6625760		A	G	0.66	0.56	0.72	0.43					FEV,Pax-5,STAT				RP5-1091N2.9
X	9838754	rs6638968		C	A	0.29	0.54	0.34	0.66		ESDR, SKIN	SKIN		ZBTB7A				SHROOM2	intronic
X	9850724	rs6640530		T	C	0.94	0.93	0.89	0.77					5 altered motifs				SHROOM2	intronic
1	205701241	rs6673687	yes	A	T	0.31	0.43	0.34	0.4	BLD	18 tissues	18 tissues	TCF12,CFOS	4 altered motifs		7 hits	61 hits	12kb 3' of NUCKS1
11	2212255	rs66754298		C	G	0.55	0.65	0.86	0.77		9 tissues						1 hit	39kb 3' of MIR4686
2	237489539	rs6713555	yes	G	A	0.29	0.23	0.25	0.22	GI, BRN, BONE	15 tissues	9 tissues	4 bound proteins	NRSF			2 hits	MLPH	intronic
2	85536151	rs6714157		A	G	0.79	0.45	0.37	0.48		9 tissues			4 altered motifs			40 hits	3kb 5' of MAT2A
10	46094518	rs67289834		C	T	0.37	0.41	0.43	0.43	ESDR, BLD, THYM	6 tissues	THYM		NF-kappaB,SREBP			5 hits	TIMM23B
2	10598558	rs6733416	yes	C	T	0.76	0.55	0.62	0.53	SKIN	7 tissues	SKIN,ADRL,LNG		4 altered motifs			3 hits	AC092687.5	intronic
20	63713531	rs67468102		G	C	0.03	0.19	0.63	0.22		BLD	LIV		Ets,RXRA			4 hits	ZGPAT	intronic
2	237491393	rs6757376		G	C	0.82	0.3	0.25	0.22	SKIN	SKIN, GI			Mrg1::Hoxa9,Whn			3 hits	MLPH	intronic
4	94661062	rs6817664		C	T	0.27	0.27	0.34	0.35		LIV, LNG						5 hits	PDLIM5	intronic
4	94661208	rs6822544		C	T	0.23	0.26	0.34	0.35		LIV, LNG	LNG					5 hits	PDLIM5	intronic
4	94623567	rs6853490	yes	A	G	0.17	0.53	0.46	0.45		5 tissues			DMRT5,Hoxc10			3 hits	PDLIM5	intronic
5	1892566	rs6863044		C	T	0.32	0.35	0.24	0.33					FXR,HNF4,Nkx6-1				CTD-2194D22.4
6	75793328	rs6903077		A	G	0.79	0.17	0.53	0.16		BRN			5 altered motifs			1 hit	MYO6	intronic
6	75769772	rs6907476		T	C	0.78	0.17	0.52	0.16					Pax-4,SIRT6,p53			1 hit	MYO6	intronic
6	153112407	rs6907823		C	A	0.58	0.43	0.84	0.39					STAT			4 hits	RGS17	intronic
6	41580802	rs6917029		C	G	0.46	0.38	0.37	0.3		14 tissues			ERalpha-a,GATA			1 hit	FOXP4	intronic
6	41581017	rs6917270		A	G	0.46	0.41	0.37	0.3		16 tissues			4 altered motifs			1 hit	FOXP4	intronic
6	153120696	rs6927516		G	A	0.55	0.42	0.85	0.39		5 tissues			7 altered motifs			3 hits	RGS17	intronic
6	153109316	rs6931160		G	C	0.58	0.42	0.84	0.39		IPSC, SKIN, PANC			5 altered motifs		1 hit	5 hits	RGS17	intronic
6	153127172	rs6932847		G	A	0.37	0.28	0.67	0.3		5 tissues	ESC,IPSC		5 altered motifs			3 hits	RGS17	intronic
6	153127117	rs6934121		C	T	0.64	0.43	0.85	0.39		5 tissues	IPSC,SKIN					3 hits	RGS17	intronic
6	75905581	rs6942367		A	G	0.48	0.85	0.63	0.85					Hic1			1 hit	MYO6	intronic
7	98082471	rs6951277		A	G	0.17	0.49	0.31	0.56					GR			33 hits	24kb 5' of LMTK2
7	98178570	rs6965016	yes	C	A	0.04	0.33	0.14	0.51	BRN, SKIN	11 tissues	11 tissues	FOXA1,GATA3,P300	p53			43 hits	LMTK2	intronic
7	98085776	rs6967926	yes	C	T	0.04	0.33	0.17	0.52		4 tissues	5 tissues	CTCF	Egr-1		1 hit	34 hits	21kb 5' of LMTK2
7	98145547	rs6977321		A	G	0.05	0.34	0.17	0.52			BRN,BRN		NF-kappaB			40 hits	LMTK2	intronic
7	98066051	rs705308		C	A	0.96	0.67	0.85	0.49					GR,RXRA		3 hits	34 hits	41kb 5' of LMTK2
10	46092487	rs7071471	yes	C	T	0.59	0.44	0.43	0.43	4 tissues	5 tissues	7 tissues		Gfi1,RP58,TAL1			4 hits	TIMM23B
10	46051679	rs7075009		T	G	0.17	0.54	0.55	0.57		7 tissues			4 altered motifs			5 hits	TIMM23B
10	46048451	rs7075697	yes	G	C	0.3	0.37	0.44	0.39		7 tissues	11 tissues	ERALPHA_A,CTCF	E2A,HEN1			4 hits	TIMM23B
10	125008641	rs7077275	yes	T	C	0.17	0.33	0.01	0.36	SKIN	12 tissues	5 tissues		8 altered motifs		1 hit	1 hit	CTBP2	intronic
11	2211114	rs7123299	yes	A	G	0.71	0.68	0.89	0.79	LIV	9 tissues	7 tissues	6 bound proteins	Foxa,HDAC2,p300			2 hits	38kb 3' of MIR4686
11	2205559	rs71455920	yes	A	C	0.51	0.67	0.85	0.79		GI, LIV			11 altered motifs				32kb 3' of MIR4686
4	94647740	rs71601224		C	T	0.15	0.44	0.39	0.41		LIV			Zfp410			5 hits	PDLIM5	intronic
19	41493212	rs7248215		G	A	0.16	0.73	0.52	0.75					6 altered motifs			34 hits	43kb 5' of CEACAM21	intronic
19	38262985	rs7250689	yes	T	C	0.31	0.55	0.74	0.52		12 tissues	13 tissues		4 altered motifs		2 hits	16 hits	1.5kb 5' of SPINT2
11	2185199	rs72853920		T	C	0.09	0.24	0.04	0.22		5 tissues			Spdef			1 hit	12kb 3' of MIR4686
11	2198707	rs72853948		G	A	0.04	0.17	0.05	0.22		4 tissues	PLCNT		ATF3,Pax-3,Pitx2			1 hit	26kb 3' of MIR4686
12	52880943	rs7301750		A	G	0.07	0.15	0.01	0.15		LIV			GATA			1 hit	16kb 3' of KRT8
12	52880984	rs7301912		C	G	0.07	0.15	0.01	0.15		LIV			4 altered motifs				16kb 3' of KRT8
12	52883116	rs73108453		A	G	0.07	0.15	0.01	0.15		GI			4 altered motifs				14kb 3' of KRT8
20	63681402	rs7361098	yes	G	A	0.96	0.79	0.27	0.78		12 tissues	MUS,LIV		STAT			3 hits	RTEL1	intronic
12	52882245	rs7398573		A	G	0.07	0.15	0.01	0.15					PLAG1,Zfx				15kb 3' of KRT8
10	125033601	rs74163317		G	C	0.14	0.09	0.04	0.08		11 tissues			TEF-1				CTBP2	intronic
10	46091329	rs745180	yes	A	C	0.6	0.47	0.45	0.47	LIV	4 tissues	IPSC,THYM	PU1	ZBTB33			4 hits	TIMM23B
1	205766763	rs7522056	yes	G	A	0.16	0.38	0.35	0.33		6 tissues		CEBPB	NRSF,Pax-5,Sin3Ak-20		9 hits	57 hits	1.2kb 3' of RAB7L1
12	52883154	rs75236700		A	G	0.07	0.15	0.01	0.15		GI			CHD2,Pax-5				14kb 3' of KRT8
2	10599967	rs7587231		C	T	0.76	0.55	0.62	0.53		4 tissues	ADRL		AIRE,HIF1::Arnt,Pou5f1			3 hits	AC092687.5	intronic
2	10598050	rs7593496	yes	A	C	0.76	0.55	0.62	0.53	SKIN	BRST, KID, LNG	5 tissues	4 bound proteins	5 altered motifs			3 hits	AC092687.5	intronic
2	85545425	rs7605975	yes	C	T	0.72	0.45	0.38	0.48		6 tissues	5 tissues	POL24H8,POL2,SIN3AK20	Zbtb3			44 hits	144bp 3' of MAT2A	3'-UTR
4	94674157	rs7681843		G	A	0.17	0.27	0.33	0.34			GI	POL2B	10 altered motifs			4 hits	1.1kb 5' of RP11-554D13.1
4	94640308	rs7690296		A	G	0.15	0.44	0.39	0.42		9 tissues			Foxd1		2 hits	5 hits	PDLIM5	missense
6	153119576	rs7740380		A	G	0.55	0.42	0.84	0.39		FAT, SKIN			5 altered motifs			4 hits	RGS17	intronic
6	153111850	rs7743683		G	C	0.58	0.42	0.84	0.39		ESDR	IPSC		BDP1,Mef2			3 hits	RGS17	intronic
6	41580692	rs7753653		A	G	0.46	0.38	0.37	0.3		14 tissues					1 hit	1 hit	FOXP4	intronic
7	98083727	rs7790736		G	A	0.17	0.5	0.31	0.56		ESDR, GI, HRT	GI		EWSR1-FLI1,Ets			34 hits	23kb 5' of LMTK2
7	98189735	rs7791463		G	A	0.04	0.33	0.14	0.52		SPLN, VAS			6 altered motifs			43 hits	LMTK2	intronic
7	98037266	rs7807218		C	T	0.02	0.25	0.01	0.38					Rad21			22 hits	13kb 3' of Metazoa_SRP
X	71180543	rs7878993		C	A	0.73	0.26	0.21	0.33		SKIN, LIV, GI	GI,GI		5 altered motifs				3kb 3' of RP5-1091N2.9
X	71201173	rs7891451		A	G	0.82	0.64	0.74	0.5					PLAG1,Zfx				3kb 5' of RP5-1091N2.9
10	46058391	rs7914347		C	T	0.17	0.53	0.55	0.56					4 altered motifs			5 hits	TIMM23B
10	46063201	rs7920517		G	A	0.21	0.52	0.55	0.57	BLD	BLD, LIV			Ik-1			4 hits	TIMM23B
19	38244840	rs8102454		G	A	0.24	0.49	0.64	0.46		13 tissues			CDP,Myc			7 hits	6.4kb 3' of PPP1R14A
19	41499583	rs8105519		C	T	0.18	0.68	0.47	0.76	12 tissues	VAS	MUS		5 altered motifs			30 hits	36kb 5' of CEACAM21	intronic
1	205751355	rs823116	yes	G	A	0.15	0.43	0.5	0.53	5 tissues	4 tissues	10 tissues	ZBTB7A	Mef2,Zfp105			79 hits	1.1kb 5' of NUCKS1
1	205754444	rs823118		C	T	0.16	0.43	0.51	0.53		LIV, BLD			Nanog	1 hit		78 hits	4.2kb 5' of NUCKS1
17	706035	rs838371	yes	T	C	0.12	0.43	0.13	0.52		HRT, GI, MUS	8 tissues	GATA1	6 altered motifs			9 hits	VPS53	intronic
7	98058674	rs847560		A	G	0.86	0.64	0.75	0.47		4 tissues			CDP,LXR,NRSF			31 hits	35kb 3' of Metazoa_SRP
7	98040842	rs847580		G	A	0.72	0.59	0.84	0.45		IPSC, BRN	MUS		4 altered motifs		2 hits	23 hits	17kb 3' of Metazoa_SRP
10	46090419	rs898343	yes	A	G	0.59	0.47	0.45	0.47		BLD, THYM, LIV	LIV	HNF4A	4 altered motifs			4 hits	TIMM23B
12	52879989	rs902772	yes	C	G	0.07	0.15	0.01	0.15	16 tissues	17 tissues	48 tissues	11 bound proteins	4 altered motifs			1 hit	17kb 3' of KRT8
20	63737947	rs914559	yes	C	G	0.96	0.81	0.37	0.79	14 tissues	11 tissues	10 tissues	POL2,HEY1	CTCF,Rad21			4 hits	LIME1	intronic
6	75777552	rs9359139		C	G	0.62	0.15	0.37	0.15					5 altered motifs			2 hits	MYO6	intronic
6	75802372	rs9360940		A	G	0.75	0.17	0.49	0.15		ESDR			16 altered motifs			1 hit	MYO6	intronic
2	237470106	rs937395		T	C	0.51	0.25	0.19	0.21		GI	GI					2 hits	15kb 5' of MLPH
6	41549826	rs9381076		G	A	0.49	0.38	0.35	0.31	BRST, BRN, PANC	15 tissues	IPSC,IPSC		BDP1			2 hits	FOXP4	intronic
6	41549746	rs9394807		A	G	0.45	0.38	0.35	0.31	BRST, BRN, PANC	15 tissues			21 altered motifs			2 hits	FOXP4	intronic
7	98087183	rs940431		C	T	0.2	0.52	0.34	0.56		BRST			BRCA1,GR			33 hits	20kb 5' of LMTK2
6	75786165	rs9443189		A	G	0.61	0.15	0.37	0.15					Zic	1 hit		2 hits	MYO6	intronic
6	75743121	rs9447539		T	C	0.24	0.82	0.63	0.82					6 altered motifs			1 hit	6.1kb 5' of MYO6
6	153106130	rs9479509		G	A	0.37	0.27	0.56	0.3		SKIN, PANC			10 altered motifs			4 hits	RGS17	intronic
7	98133162	rs951988	yes	C	G	0.57	0.32	0.44	0.37	4 tissues	22 tissues	14 tissues		Myc			40 hits	LMTK2	intronic
X	9827174	rs976245		T	C	0.84	0.85	0.88	0.7		ESDR, IPSC, OVRY							SHROOM2	intronic

## Sheet: ENCODE
SNPs	74 promising functional SNPs	Chromosome	Region Start	Region End	Feature Type Class	Feature Type	Epigenome
rs10015716		chr4	94627080	94629440	Histone	H3K36me3	Osteobl
rs10015716		chr4	94627100	94627440	Histone	H3K36me3	NH-A
rs10015716		chr4	94627100	94627400	Histone	H3K36me3	NHEK
rs10015716		chr4	94627100	94627920	Histone	H4K20me1	NH-A
rs10015716		chr4	94627260	94627960	Histone	H3K36me3	HSMMtube
rs10015716		chr4	94627260	94628360	Histone	H3K4me1	A549
rs10015716		chr4	94627320	94627980	Histone	H4K20me1	Osteobl
rs10065645		chr5	1935060	1936140	Histone	H3K27me3	HepG2
rs10065645		chr5	1935100	1938660	Histone	H3K4me1	HMEC
rs10065645		chr5	1935260	1938020	Histone	H3K4me1	NHEK
rs10065645		chr5	1935357	1937871	Histone	H3K27ac	HMEC
rs10065645		chr5	1935795	1937699	Histone	H3K27ac	NHEK
rs1013887		chr7	98079800	98080120	Histone	H3K27me3	HepG2
rs1013887		chr7	98079920	98080340	Histone	H3K27me3	HSMMtube
rs10147346		chr14	60615680	60620340	Histone	H3K4me1	HepG2
rs10147346		chr14	60615840	60617120	Histone	H3K27me3	Monocytes-CD14+
rs10147346		chr14	60616005	60617308	Histone	H2AZ	Osteobl
rs10147346		chr14	60616059	60617037	Histone	H3K4me2	Osteobl
rs10147346		chr14	60616080	60617280	Histone	H3K4me1	Osteobl
rs10147346		chr14	60616092	60616980	Histone	H3K4me3	Osteobl
rs10147346		chr14	60616364	60616735	Transcription Factor	SP1	H1ESC
rs10171934		chr2	20681880	20686820	Histone	H3K4me1	HepG2
rs10171934		chr2	20684240	20689020	Histone	H3K36me3	Monocytes-CD14+
rs10171934		chr2	20684270	20685663	Histone	H3K4me2	HepG2
rs10171934		chr2	20684406	20685170	Transcription Factor	HNF4G	HepG2
rs10171934		chr2	20684480	20684900	Histone	H3K36me3	NHLF
rs10171934		chr2	20684480	20684820	Histone	H3K36me3	HUVEC
rs10171934		chr2	20684500	20684920	Histone	H3K36me3	NHEK
rs10171934		chr2	20684520	20684980	Histone	H3K36me3	GM12878
rs10171934		chr2	20684557	20685167	Transcription Factor	p300	HepG2
rs10171934		chr2	20684566	20685117	Transcription Factor	HNF4A	HepG2
rs10171934		chr2	20684594	20685121	Open Chromatin	DNase1	HepG2
rs10171934		chr2	20684780	20688740	Histone	H3K36me3	HepG2
rs10174605		chr2	10563580	10587020	Histone	H3K36me3	Monocytes-CD14+
rs10174605		chr2	10580920	10586980	Histone	H3K36me3	DND-41
rs10174605		chr2	10583580	10586820	Histone	H3K4me1	NHEK
rs10174605		chr2	10583580	10586800	Histone	H3K4me1	A549
rs10174605		chr2	10583760	10587000	Histone	H3K4me1	HepG2
rs10174605		chr2	10583800	10586500	Histone	H3K4me1	HMEC
rs10174605		chr2	10583888	10586439	Histone	H3K27ac	NHEK
rs10174605		chr2	10583968	10585868	Histone	H3K27ac	Osteobl
rs10174605		chr2	10584000	10586220	Histone	H3K4me1	NH-A
rs10174605		chr2	10584011	10585710	Histone	H3K4me2	A549
rs10174605		chr2	10584020	10585840	Histone	H3K4me1	NHLF
rs10174605		chr2	10584075	10586294	Histone	H3K27ac	NH-A
rs10174605		chr2	10584087	10585932	Histone	H3K27ac	HMEC
rs10174605		chr2	10584093	10585746	Histone	H3K9ac	NH-A
rs10174605		chr2	10584095	10585135	Transcription Factor	FOXA1	HepG2
rs10174605		chr2	10584120	10586380	Histone	H3K4me1	HSMM
rs10174605		chr2	10584120	10585840	Histone	H3K4me1	Osteobl
rs10174605		chr2	10584174	10585785	Histone	H3K4me2	NH-A
rs10174605		chr2	10584242	10585139	Transcription Factor	FOXA2	HepG2
rs10174605		chr2	10584362	10585389	Open Chromatin	DNase1	A549
rs10174605		chr2	10584500	10585494	Open Chromatin	DNase1	NHLF
rs10174605		chr2	10584757	10585648	Histone	H3K27ac	HSMM
rs10174605		chr2	10584791	10585266	Open Chromatin	DNase1	NH-A
rs10174605		chr2	10584847	10585253	Open Chromatin	DNase1	NHDF-AD
rs10174605		chr2	10584866	10585365	Open Chromatin	DNase1	HSMMtube
rs10174605		chr2	10584900	10585840	Histone	H3K4me1	NHDF-AD
rs10174605		chr2	10584900	10586380	Histone	H3K4me1	HSMMtube
rs10174605		chr2	10584900	10585520	Histone	H3K36me3	HepG2
rs10174605		chr2	10584920	10585700	Histone	H3K36me3	GM12878
rs10176842		chr2	237503140	237524320	Histone	H3K36me3	A549
rs10176842		chr2	237519460	237519780	Histone	H3K4me1	A549
rs10176842		chr2	237519500	237519840	Histone	H3K27me3	HepG2
rs10176842		chr2	237519500	237520160	Histone	H4K20me1	A549
rs10176842		chr2	237519600	237520160	Histone	H3K36me3	Osteobl
rs10179195		chr2	85533980	85536260	Histone	H3K4me1	A549
rs10179195		chr2	85534000	85538960	Histone	H3K4me1	Monocytes-CD14+
rs10179195		chr2	85534256	85535850	Histone	H3K27ac	Monocytes-CD14+
rs10179195		chr2	85535120	85544820	Histone	H3K79me2	GM12878
rs10179195		chr2	85535260	85539020	Histone	H3K79me2	HSMM
rs10179195		chr2	85535280	85536660	Histone	H3K79me2	HSMMtube
rs10179195		chr2	85535420	85535760	Histone	H3K4me1	DND-41
rs10179195		chr2	85535460	85535680	Histone	H3K4me1	K562
rs10207885		chr2	10587260	10607720	Histone	H3K36me3	Monocytes-CD14+
rs10207885		chr2	10592740	10594000	Histone	H3K36me3	A549
rs10207885		chr2	10592760	10596300	Histone	H3K36me3	DND-41
rs10207885		chr2	10592880	10593240	Histone	H3K4me1	A549
rs10207885		chr2	10593040	10593400	Histone	H3K36me3	GM12878
rs10270222		chr7	98137880	98154460	Histone	H4K20me1	Monocytes-CD14+
rs10270222		chr7	98138340	98154540	Histone	H3K27me3	Monocytes-CD14+
rs10270222		chr7	98151080	98158500	Histone	H3K36me3	Monocytes-CD14+
rs10270222		chr7	98151360	98153960	Histone	H3K36me3	HepG2
rs10270222		chr7	98151380	98153900	Histone	H3K36me3	DND-41
rs10270222		chr7	98151420	98153840	Histone	H3K36me3	NHEK
rs10270222		chr7	98151920	98152840	Histone	H3K36me3	NH-A
rs10270222		chr7	98152020	98152580	Histone	H3K36me3	HSMMtube
rs10270222		chr7	98152040	98153320	Histone	H3K36me3	GM12878
rs10270222		chr7	98152200	98152780	Histone	H3K36me3	HSMM
rs10270222		chr7	98152200	98152580	Histone	H3K36me3	HUVEC
rs10270222		chr7	98152340	98153120	Histone	H3K36me3	A549
rs10270222		chr7	98152420	98153080	Histone	H4K20me1	DND-41
rs10464490		chr7	98084460	98087700	Histone	H3K4me1	NHEK
rs10464490		chr7	98085020	98087200	Histone	H3K4me1	HepG2
rs10464490		chr7	98085120	98086480	Histone	H3K27me3	HSMMtube
rs10464490		chr7	98085480	98087340	Histone	H3K4me1	HMEC
rs10464490		chr7	98085520	98086720	Histone	H3K27me3	K562
rs10763536		chr10	46059760	46061100	Histone	H3K4me1	K562
rs10763536		chr10	46059780	46067280	Histone	H3K4me1	HepG2
rs10825136		chr10	46103540	46108460	Histone	H3K27me3	HSMMtube
rs10825136		chr10	46103560	46106280	Histone	H3K4me1	HepG2
rs10825136		chr10	46104100	46107900	Histone	H3K27me3	HUVEC
rs10825136		chr10	46104360	46106620	Histone	H3K27me3	NHLF
rs10825136		chr10	46104380	46108500	Histone	H3K27me3	NHEK
rs10825136		chr10	46104560	46105200	Histone	H3K27me3	NHDF-AD
rs10825136		chr10	46104560	46106500	Histone	H3K27me3	Monocytes-CD14+
rs10825136		chr10	46104740	46106300	Histone	H3K27me3	Osteobl
rs10825136		chr10	46105000	46106140	Histone	H3K27me3	NH-A
rs10825136		chr10	46105020	46106200	Histone	H3K27me3	HSMM
rs10825136		chr10	46105160	46106420	Histone	H3K4me1	Monocytes-CD14+
rs10825136		chr10	46105180	46107740	Histone	H3K27me3	DND-41
rs10825187		chr10	46103540	46108460	Histone	H3K27me3	HSMMtube
rs10825187		chr10	46103560	46106280	Histone	H3K4me1	HepG2
rs10825187		chr10	46103680	46103900	Histone	H3K4me1	K562
rs10825587		chr10	46086560	46086820	Histone	H3K27me3	HSMMtube
rs10826227		chr10	46049800	46057000	Histone	H3K4me1	HepG2
rs10901849		chr10	124980700	125019200	Histone	H3K36me3	Monocytes-CD14+
rs10901849		chr10	124988600	125003440	Histone	H3K36me3	NHEK
rs10901849		chr10	124989340	124997600	Histone	H4K20me1	Monocytes-CD14+
rs10901849		chr10	124990260	124996020	Histone	H3K36me3	A549
rs10901849		chr10	124990340	124999780	Histone	H3K36me3	NHLF
rs10901849		chr10	124992220	124996080	Histone	H3K36me3	HSMMtube
rs10901849		chr10	124992920	124996020	Histone	H3K36me3	DND-41
rs10901849		chr10	124993600	124996040	Histone	H3K36me3	HUVEC
rs10901849		chr10	124993760	124995405	Polymerase	PolII	H1ESC
rs10901849		chr10	124993940	124995880	Histone	H3K36me3	Osteobl
rs10901849		chr10	124994480	124994980	Histone	H3K36me3	HSMM
rs10901849		chr10	124994780	124995320	Histone	H4K20me1	DND-41
rs10901849		chr10	124994880	124996080	Histone	H4K20me1	NH-A
rs10947980		chr6	41546540	41565300	Histone	H3K79me2	HepG2
rs10947980		chr6	41547020	41565840	Histone	H4K20me1	Monocytes-CD14+
rs10947980		chr6	41548240	41578680	Histone	H3K4me1	HepG2
rs10947980		chr6	41556640	41568800	Histone	H3K36me3	HepG2
rs10947980		chr6	41557360	41558740	Histone	H4K20me1	NH-A
rs10947980		chr6	41557520	41558420	Histone	H3K36me3	DND-41
rs10947980		chr6	41557760	41561140	Histone	H3K27me3	Monocytes-CD14+
rs10947980		chr6	41557820	41558360	Histone	H3K36me3	GM12878
rs10947980		chr6	41557820	41558900	Histone	H3K4me1	K562
rs10947980		chr6	41557820	41558760	Histone	H3K36me3	NHEK
rs10947980		chr6	41557860	41558820	Histone	H3K79me2	HSMMtube
rs10947980		chr6	41557880	41560760	Histone	H4K20me1	DND-41
rs10947980		chr6	41557900	41558260	Histone	H4K20me1	HepG2
rs10947980		chr6	41557900	41558260	Histone	H3K4me1	Osteobl
rs10947980		chr6	41557900	41558040	Histone	H3K36me3	A549
rs10947980		chr6	41557900	41558220	Histone	H3K79me2	HSMM
rs10947980		chr6	41558000	41559000	Histone	H4K20me1	Osteobl
rs10947980		chr6	41558000	41558240	Histone	H3K4me1	A549
rs10953238		chr7	98046920	98047560	Histone	H3K27me3	HSMMtube
rs10993994		chr10	46044900	46048580	Histone	H3K27me3	HSMMtube
rs10993994		chr10	46044920	46049780	Histone	H3K4me1	HepG2
rs10993994		chr10	46046200	46046740	Histone	H3K4me1	A549
rs10993994		chr10	46046260	46046420	Histone	H3K27me3	A549
rs10993994		chr10	46046320	46048200	Histone	H3K27me3	HUVEC
rs11006223		chr10	46049800	46057000	Histone	H3K4me1	HepG2
rs11094198		chrX	71179140	71181000	Histone	H3K36me3	DND-41
rs11094198		chrX	71179680	71182160	Histone	H3K4me1	HepG2
rs11094198		chrX	71180340	71182160	Histone	H3K79me2	GM12878
rs11094198		chrX	71180460	71182040	Histone	H3K4me1	DND-41
rs11094198		chrX	71180640	71181520	Histone	H3K4me1	K562
rs11097434		chr4	94659100	94662960	Histone	H3K36me3	Monocytes-CD14+
rs11097434		chr4	94659660	94662800	Histone	H3K36me3	Osteobl
rs11097434		chr4	94660540	94662180	Histone	H3K36me3	NHEK
rs11097434		chr4	94660540	94662900	Histone	H3K36me3	A549
rs11097434		chr4	94660980	94664080	Histone	H3K4me1	A549
rs11097434		chr4	94661400	94661940	Histone	H3K36me3	HUVEC
rs11097434		chr4	94661740	94662080	Histone	H3K36me3	HepG2
rs11097434		chr4	94661760	94662500	Histone	H3K36me3	HSMM
rs11097435		chr4	94659100	94662960	Histone	H3K36me3	Monocytes-CD14+
rs11097435		chr4	94659660	94662800	Histone	H3K36me3	Osteobl
rs11097435		chr4	94660540	94662180	Histone	H3K36me3	NHEK
rs11097435		chr4	94660540	94662900	Histone	H3K36me3	A549
rs11097435		chr4	94660980	94664080	Histone	H3K4me1	A549
rs11097435		chr4	94661400	94661940	Histone	H3K36me3	HUVEC
rs11097435		chr4	94661740	94662080	Histone	H3K36me3	HepG2
rs11097435		chr4	94661760	94662500	Histone	H3K36me3	HSMM
rs11240561		chr1	205723920	205749420	Histone	H3K79me2	HSMM
rs11240561		chr1	205726260	205750280	Histone	H3K79me2	K562
rs11240561		chr1	205740800	205749500	Histone	H3K36me3	DND-41
rs11240561		chr1	205741160	205744480	Histone	H4K20me1	Monocytes-CD14+
rs11240561		chr1	205741200	205751220	Histone	H3K79me2	GM12878
rs11240561		chr1	205741260	205749560	Histone	H4K20me1	DND-41
rs11240561		chr1	205741280	205749400	Histone	H3K79me2	HSMMtube
rs11240561		chr1	205741360	205749280	Histone	H3K4me1	DND-41
rs11240561		chr1	205741940	205744480	Histone	H3K4me1	GM12878
rs11240561		chr1	205742620	205749680	Histone	H3K79me2	HeLa-S3
rs11240561		chr1	205742720	205749500	Histone	H3K79me2	HepG2
rs11240561		chr1	205742820	205744520	Histone	H4K20me1	NH-A
rs11240561		chr1	205742820	205744660	Histone	H3K4me1	A549
rs11240561		chr1	205742860	205745200	Histone	H4K20me1	A549
rs11240561		chr1	205742900	205748440	Histone	H3K4me1	HepG2
rs11240561		chr1	205743280	205744600	Histone	H3K36me3	A549
rs11240561		chr1	205743360	205744660	Histone	H4K20me1	Osteobl
rs11240561		chr1	205743360	205743880	Histone	H3K4me1	HeLa-S3
rs11240561		chr1	205743590	205744634	Polymerase	PolII	H1ESC
rs11240561		chr1	205743700	205744460	Histone	H3K4me1	HMEC
rs11240561		chr1	205743780	205744640	Histone	H3K36me3	HSMM
rs11245455	yes	chr10	124980700	125019200	Histone	H3K36me3	Monocytes-CD14+
rs11245455	yes	chr10	124988600	125003440	Histone	H3K36me3	NHEK
rs11245455	yes	chr10	124989340	124997600	Histone	H4K20me1	Monocytes-CD14+
rs11245455	yes	chr10	124990260	124996020	Histone	H3K36me3	A549
rs11245455	yes	chr10	124990340	124999780	Histone	H3K36me3	NHLF
rs11245455	yes	chr10	124992220	124996080	Histone	H3K36me3	HSMMtube
rs11245455	yes	chr10	124992920	124996020	Histone	H3K36me3	DND-41
rs11245455	yes	chr10	124993600	124996040	Histone	H3K36me3	HUVEC
rs11245455		chr10	124993760	124995405	Polymerase	PolII	H1ESC
rs11245455	yes	chr10	124993940	124995880	Histone	H3K36me3	Osteobl
rs11245455	yes	chr10	124994780	124995320	Histone	H4K20me1	DND-41
rs11245455	yes	chr10	124994880	124996080	Histone	H4K20me1	NH-A
rs11245455	yes	chr10	124995140	124995440	Histone	H3K36me3	HSMM
rs113082846	yes	chr10	46088260	46098620	Histone	H3K4me1	DND-41
rs113082846	yes	chr10	46088580	46103540	Histone	H3K4me1	HepG2
rs113082846	yes	chr10	46090809	46098297	Histone	H3K27ac	DND-41
rs113082846	yes	chr10	46090960	46093720	Histone	H3K4me1	Monocytes-CD14+
rs113082846	yes	chr10	46091200	46093860	Histone	H3K4me1	GM12878
rs113082846	yes	chr10	46092134	46093216	Transcription Factor	POU2F2	GM12891
rs113082846	yes	chr10	46092660	46093240	Histone	H3K4me1	K562
rs113082846	yes	chr10	46092876	46096287	Histone	H3K9ac	DND-41
rs113082846	yes	chr10	46093000	46093280	Histone	H3K27me3	HSMMtube
rs113094235		chr12	52923720	52929940	Histone	H3K4me1	K562
rs113094235		chr12	52923760	52929760	Histone	H3K4me1	HepG2
rs113094235		chr12	52923800	52931260	Histone	H3K4me1	A549
rs113094235		chr12	52929200	52930500	Histone	H3K27me3	HSMMtube
rs113094235		chr12	52929300	52929460	Histone	H3K27me3	A549
rs1151623	yes	chr20	63722780	63737740	Histone	H4K20me1	Monocytes-CD14+
rs1151623	yes	chr20	63725860	63737740	Histone	H3K4me1	HepG2
rs1151623	yes	chr20	63728080	63738060	Histone	H3K36me3	DND-41
rs1151623	yes	chr20	63728120	63737680	Histone	H3K36me3	Monocytes-CD14+
rs1151623	yes	chr20	63729040	63737320	Histone	H3K36me3	HepG2
rs1151623		chr20	63730942	63743985	Polymerase	PolII	HepG2
rs1151623	yes	chr20	63732800	63737400	Histone	H3K36me3	NHLF
rs1151623	yes	chr20	63733180	63737340	Histone	H3K36me3	NHEK
rs1151623		chr20	63733925	63738967	Polymerase	PolII	GM12878
rs1151623	yes	chr20	63734111	63742512	Transcription Factor	HEY1	HepG2
rs1151623	yes	chr20	63734980	63739660	Histone	H3K79me2	GM12878
rs1151623	yes	chr20	63735120	63739640	Histone	H3K4me1	Monocytes-CD14+
rs1151623	yes	chr20	63735720	63737700	Histone	H3K4me1	GM12878
rs1151623	yes	chr20	63735780	63739440	Histone	H3K27me3	Monocytes-CD14+
rs1151623	yes	chr20	63735860	63737800	Histone	H3K4me1	K562
rs1151623	yes	chr20	63735860	63738060	Histone	H3K4me1	NHEK
rs1151623	yes	chr20	63736105	63737708	Transcription Factor	ELF1	GM12878
rs1151623	yes	chr20	63736120	63738680	Histone	H3K4me1	HMEC
rs1151623		chr20	63736121	63743806	Open Chromatin	DNase1	H1ESC
rs1151623	yes	chr20	63736239	63737884	Histone	H3K27ac	GM12878
rs1151623	yes	chr20	63736250	63739583	Histone	H3K4me3	GM12878
rs1151623	yes	chr20	63736339	63737725	Histone	H3K4me2	GM12878
rs1151623	yes	chr20	63736560	63737800	Histone	H3K79me2	HepG2
rs1151623	yes	chr20	63736668	63739659	Histone	H3K4me3	HepG2
rs1151623	yes	chr20	63736669	63739636	Histone	H3K4me2	HepG2
rs1151623	yes	chr20	63736686	63738087	Histone	H3K9ac	HepG2
rs1151623	yes	chr20	63736696	63737774	Histone	H3K27ac	HepG2
rs1151623		chr20	63736909	63741818	Open Chromatin	DNase1	HepG2
rs1151623	yes	chr20	63737039	63737715	Transcription Factor	EBF1	GM12878
rs1151623	yes	chr20	63737080	63737480	Histone	H3K4me1	A549
rs1151623	yes	chr20	63737120	63737440	Histone	H4K20me1	NH-A
rs1151623	yes	chr20	63737143	63739607	Histone	H3K4me2	H1ESC
rs1151623	yes	chr20	63737155	63741493	Transcription Factor	Sin3Ak20	HepG2
rs1151623		chr20	63737170	63737638	Open Chromatin	DNase1	GM12878
rs1151623	yes	chr20	63737180	63739606	Histone	H3K4me2	H1ESC
rs1151623	yes	chr20	63737240	63737400	Histone	H3K36me3	A549
rs1151623	yes	chr20	63737247	63737618	Transcription Factor	BATF	GM12878
rs11551890		chr7	98215020	98220480	Histone	H3K36me3	Monocytes-CD14+
rs11551890		chr7	98215160	98221140	Histone	H4K20me1	Monocytes-CD14+
rs11551890		chr7	98215880	98216580	Histone	H3K36me3	HUVEC
rs11599333	yes	chr10	46088260	46098620	Histone	H3K4me1	DND-41
rs11599333	yes	chr10	46088580	46103540	Histone	H3K4me1	HepG2
rs11599333	yes	chr10	46090809	46098297	Histone	H3K27ac	DND-41
rs11599333	yes	chr10	46092876	46096287	Histone	H3K9ac	DND-41
rs11599333	yes	chr10	46093740	46098040	Histone	H3K4me1	Monocytes-CD14+
rs11599333	yes	chr10	46095580	46097720	Histone	H3K4me1	NHDF-AD
rs11674433		chr2	10587260	10592580	Histone	H3K36me3	HepG2
rs11674433		chr2	10587260	10607720	Histone	H3K36me3	Monocytes-CD14+
rs11674433		chr2	10587360	10592580	Histone	H3K36me3	A549
rs11674433		chr2	10589720	10592720	Histone	H3K36me3	DND-41
rs11674433		chr2	10589760	10591460	Histone	H3K36me3	GM12878
rs11674433		chr2	10589940	10591520	Histone	H3K36me3	NHEK
rs11674433		chr2	10590080	10590960	Histone	H3K36me3	HSMMtube
rs11674433		chr2	10590380	10591100	Histone	H3K36me3	Osteobl
rs11674433		chr2	10590500	10591720	Histone	H3K4me1	A549
rs11674433		chr2	10590560	10591560	Histone	H3K4me1	HepG2
rs11674433		chr2	10590600	10591080	Histone	H3K36me3	HMEC
rs11674433		chr2	10590600	10591040	Histone	H3K36me3	HSMM
rs11674433		chr2	10590600	10590980	Histone	H3K36me3	NH-A
rs11723532		chr4	94627080	94629440	Histone	H3K36me3	Osteobl
rs11725849		chr4	94629500	94631200	Histone	H3K36me3	Osteobl
rs11725849		chr4	94629600	94631640	Histone	H3K36me3	Monocytes-CD14+
rs11725849		chr4	94630340	94631080	Histone	H3K36me3	HSMMtube
rs11725849		chr4	94630360	94630720	Histone	H3K36me3	HepG2
rs11734014		chr4	94629500	94631200	Histone	H3K36me3	Osteobl
rs11734014		chr4	94629600	94631640	Histone	H3K36me3	Monocytes-CD14+
rs11734014		chr4	94629800	94630400	Histone	H3K36me3	NH-A
rs11734014		chr4	94630340	94631080	Histone	H3K36me3	HSMMtube
rs117520198		chr11	2189280	2193100	Histone	H3K27me3	HepG2
rs117520198		chr11	2189780	2191780	Histone	H3K4me1	HepG2
rs117520198		chr11	2190060	2193220	Histone	H3K4me1	Monocytes-CD14+
rs117520198		chr11	2190900	2191640	Histone	H3K27me3	HSMMtube
rs117520198		chr11	2190935	2191639	Open Chromatin	DNase1	Monocytes-CD14+
rs117520198		chr11	2191560	2192200	Histone	H3K27me3	NH-A
rs11762534		chr7	98161080	98172500	Histone	H4K20me1	Monocytes-CD14+
rs11762534		chr7	98168060	98168600	Histone	H3K4me1	K562
rs11762534		chr7	98168322	98169023	Transcription Factor	Rad21	SKNSHRA
rs11762534		chr7	98168400	98169000	Histone	H3K4me1	A549
rs11762534		chr7	98168452	98169139	Transcription Factor	CTCF	Osteobl
rs11762534		chr7	98168464	98169358	Transcription Factor	CTCF	HUVEC
rs11763970		chr7	98184100	98188060	Histone	H3K4me1	Monocytes-CD14+
rs11763970		chr7	98184340	98188220	Histone	H3K4me1	Osteobl
rs11763970		chr7	98187280	98188240	Histone	H3K36me3	NHEK
rs11763970		chr7	98187480	98188140	Histone	H3K4me1	NHDF-AD
rs11763970		chr7	98187520	98188420	Histone	H3K36me3	DND-41
rs11763970		chr7	98187720	98188160	Histone	H3K36me3	Osteobl
rs11763970		chr7	98187840	98188020	Histone	H3K36me3	HUVEC
rs11764933		chr7	98188440	98196960	Histone	H3K36me3	Monocytes-CD14+
rs11764933		chr7	98191180	98195920	Histone	H3K36me3	HepG2
rs11764933		chr7	98191200	98195900	Histone	H3K36me3	NHEK
rs11764933		chr7	98194060	98196880	Histone	H3K4me1	HepG2
rs11764933		chr7	98194580	98205980	Histone	H4K20me1	Monocytes-CD14+
rs11764933		chr7	98195540	98198040	Histone	H3K36me3	DND-41
rs11764933		chr7	98195620	98196040	Histone	H3K36me3	Osteobl
rs11767962	yes	chr7	98137880	98154460	Histone	H4K20me1	Monocytes-CD14+
rs11767962	yes	chr7	98138340	98154540	Histone	H3K27me3	Monocytes-CD14+
rs11767962	yes	chr7	98148520	98149660	Histone	H3K4me1	HepG2
rs11767962	yes	chr7	98148520	98149680	Histone	H3K79me2	HeLa-S3
rs11767962	yes	chr7	98148580	98149700	Histone	H3K36me3	HepG2
rs11767962	yes	chr7	98148580	98149700	Histone	H3K36me3	Monocytes-CD14+
rs11767962	yes	chr7	98148600	98149620	Histone	H3K36me3	DND-41
rs11767962	yes	chr7	98148680	98149580	Histone	H3K36me3	NHEK
rs11767962	yes	chr7	98148840	98149600	Histone	H3K36me3	GM12878
rs11767962	yes	chr7	98149000	98149400	Histone	H4K20me1	DND-41
rs11829997		chr12	52920060	52923740	Histone	H3K4me1	HepG2
rs11829997		chr12	52920640	52922000	Histone	H3K27me3	HSMMtube
rs11829997		chr12	52920780	52922140	Histone	H3K4me1	A549
rs11829997		chr12	52921020	52922480	Histone	H3K4me1	HUVEC
rs11831942	yes	chr12	52869700	52880480	Histone	H3K4me1	HMEC
rs11831942	yes	chr12	52874400	52880600	Histone	H3K4me1	NHEK
rs11831942	yes	chr12	52874460	52881720	Histone	H3K4me1	A549
rs11831942	yes	chr12	52876200	52880040	Histone	H3K4me1	K562
rs11831942	yes	chr12	52876536	52879715	Histone	H3K27ac	NHEK
rs11831942	yes	chr12	52876880	52879660	Histone	H3K4me1	HepG2
rs11831942	yes	chr12	52877132	52880658	Histone	H3K27ac	A549
rs11831942	yes	chr12	52877162	52880581	Histone	H2AZ	K562
rs11831942	yes	chr12	52877646	52879690	Histone	H3K9ac	NHEK
rs11831942	yes	chr12	52878140	52878560	Histone	H3K27me3	DND-41
rs11891260		chr2	85568680	85569000	Histone	H3K4me1	HepG2
rs12203518		chr6	41542000	41543060	Histone	H3K4me1	HepG2
rs12203518		chr6	41542520	41542820	Histone	H3K4me1	K562
rs12246440	yes	chr10	124997660	125159180	Histone	H4K20me1	Monocytes-CD14+
rs12246440	yes	chr10	125041980	125053040	Histone	H3K79me2	K562
rs12246440	yes	chr10	125045180	125048960	Histone	H3K4me1	NHEK
rs12246440	yes	chr10	125047240	125049380	Histone	H3K4me1	HMEC
rs12246440	yes	chr10	125047660	125050820	Histone	H3K4me1	HUVEC
rs12246440	yes	chr10	125047680	125048900	Histone	H3K4me1	HSMM
rs12246440	yes	chr10	125047720	125049220	Histone	H3K4me1	Monocytes-CD14+
rs12246440	yes	chr10	125047760	125049040	Histone	H3K4me1	Osteobl
rs12246440	yes	chr10	125047760	125050300	Histone	H3K4me1	A549
rs12246440	yes	chr10	125047780	125058040	Histone	H3K79me2	HeLa-S3
rs12246440	yes	chr10	125047787	125048656	Transcription Factor	CTCF	HUVEC
rs12246440	yes	chr10	125047800	125048700	Transcription Factor	CTCF	Osteobl
rs12246440	yes	chr10	125047800	125049280	Histone	H4K20me1	NH-A
rs12246440	yes	chr10	125047820	125052880	Histone	H3K4me1	K562
rs12246440	yes	chr10	125047820	125057340	Histone	H3K79me2	HSMMtube
rs12246440	yes	chr10	125047836	125048465	Transcription Factor	CTCF	NH-A
rs12246440	yes	chr10	125047838	125048748	Transcription Factor	CTCF	Monocytes-CD14+
rs12246440	yes	chr10	125047840	125048721	Transcription Factor	CTCF	GM12878
rs12246440	yes	chr10	125047856	125048668	Transcription Factor	CTCF	NHEK
rs12246440	yes	chr10	125047860	125048840	Histone	H3K4me1	NH-A
rs12246440	yes	chr10	125047862	125048653	Transcription Factor	CTCF	DND-41
rs12246440	yes	chr10	125047883	125048593	Transcription Factor	CTCF	HSMM
rs12246440	yes	chr10	125047886	125048596	Transcription Factor	CTCF	HepG2
rs12246440	yes	chr10	125047888	125048536	Transcription Factor	CTCF	HeLa-S3
rs12246440	yes	chr10	125047892	125048630	Transcription Factor	CTCF	NHDF-AD
rs12246440	yes	chr10	125047905	125048530	Transcription Factor	CTCF	HSMMtube
rs12246440	yes	chr10	125047908	125048561	Transcription Factor	CTCF	NHLF
rs12246440	yes	chr10	125047911	125048547	Transcription Factor	CTCF	A549
rs12246440	yes	chr10	125047920	125050160	Histone	H3K4me1	NHLF
rs12246440	yes	chr10	125047944	125048332	Transcription Factor	USF1	H1ESC
rs12246440	yes	chr10	125047957	125048635	Transcription Factor	CTCF	HMEC
rs12246440		chr10	125047964	125048490	Open Chromatin	DNase1	K562
rs12246440	yes	chr10	125047984	125048691	Transcription Factor	CTCF	K562
rs12246440	yes	chr10	125047987	125048451	Transcription Factor	Rad21	K562
rs12246440		chr10	125047991	125048543	Open Chromatin	DNase1	HSMMtube
rs12246440		chr10	125048006	125048550	Open Chromatin	DNase1	H1ESC
rs12246440	yes	chr10	125048015	125048346	Transcription Factor	USF1	SKNSHRA
rs12246440		chr10	125048025	125048452	Open Chromatin	DNase1	Monocytes-CD14+
rs12246440		chr10	125048028	125048442	Open Chromatin	DNase1	NH-A
rs12246440		chr10	125048031	125048511	Open Chromatin	DNase1	HSMM
rs12246440	yes	chr10	125048037	125048533	Transcription Factor	Rad21	SKNSHRA
rs12246440	yes	chr10	125048040	125048760	Histone	H3K36me3	NHEK
rs12246440	yes	chr10	125048057	125048501	Transcription Factor	CTCF	IMR90
rs12246440		chr10	125048058	125048462	Open Chromatin	DNase1	HepG2
rs12246440	yes	chr10	125048062	125048430	Transcription Factor	Jund	H1ESC
rs12246440	yes	chr10	125048070	125048476	Transcription Factor	Rad21	H1ESC
rs12246440	yes	chr10	125048071	125048583	Transcription Factor	CTCF	H1ESC
rs12246440	yes	chr10	125048071	125048534	Transcription Factor	Yy1	H1ESC
rs12246440	yes	chr10	125048072	125048504	Transcription Factor	Rad21	GM12878
rs12246440	yes	chr10	125048076	125048451	Transcription Factor	Gabp	H1ESC
rs12246440		chr10	125048079	125048524	Open Chromatin	DNase1	NHLF
rs12246440	yes	chr10	125048103	125048442	Transcription Factor	Rad21	HepG2
rs12246440	yes	chr10	125048133	125048495	Transcription Factor	Jund	HeLa-S3
rs12246440	yes	chr10	125048240	125048760	Histone	H3K27me3	GM12878
rs12246440	yes	chr10	125048280	125048680	Histone	H4K20me1	DND-41
rs12398289		chrX	9823200	9827520	Histone	H3K4me1	HepG2
rs12412140		chr10	46088260	46098620	Histone	H3K4me1	DND-41
rs12412140		chr10	46088580	46103540	Histone	H3K4me1	HepG2
rs12412140		chr10	46090276	46092666	Histone	H3K4me2	HepG2
rs12412140		chr10	46090809	46098297	Histone	H3K27ac	DND-41
rs12412140		chr10	46090960	46093720	Histone	H3K4me1	Monocytes-CD14+
rs12412140		chr10	46091040	46091880	Histone	H3K4me1	K562
rs12412140		chr10	46091200	46093860	Histone	H3K4me1	GM12878
rs12412140		chr10	46091660	46092920	Histone	H3K27me3	HSMMtube
rs12418303		chr11	2187400	2188480	Histone	H3K27me3	HepG2
rs12418303		chr11	2187640	2188320	Histone	H3K27me3	HSMMtube
rs12419444		chr11	2187400	2188480	Histone	H3K27me3	HepG2
rs12419444		chr11	2188280	2189280	Histone	H3K27me3	NH-A
rs12419444		chr11	2188420	2189240	Histone	H3K27me3	HSMMtube
rs12640669		chr4	94583640	94587680	Histone	H3K36me3	Osteobl
rs12640669		chr4	94585120	94590240	Histone	H3K36me3	Monocytes-CD14+
rs12642449		chr4	94583640	94587680	Histone	H3K36me3	Osteobl
rs12642449		chr4	94585120	94590240	Histone	H3K36me3	Monocytes-CD14+
rs12642449		chr4	94587060	94588320	Histone	H3K36me3	HSMM
rs12642449		chr4	94587240	94588080	Histone	H3K4me1	Osteobl
rs12642449		chr4	94587460	94588060	Histone	H3K36me3	NH-A
rs12642449		chr4	94587540	94587980	Histone	H3K36me3	HUVEC
rs12642449		chr4	94587540	94587920	Histone	H3K36me3	NHEK
rs12643849		chr4	94659100	94662960	Histone	H3K36me3	Monocytes-CD14+
rs12643849		chr4	94659660	94662800	Histone	H3K36me3	Osteobl
rs12643849		chr4	94660540	94662180	Histone	H3K36me3	NHEK
rs12643849		chr4	94660540	94662900	Histone	H3K36me3	A549
rs12643849		chr4	94660980	94664080	Histone	H3K4me1	A549
rs12643849		chr4	94661740	94662080	Histone	H3K36me3	HepG2
rs12643849		chr4	94661760	94662500	Histone	H3K36me3	HSMM
rs12665986		chr7	98090220	98091180	Histone	H3K4me1	HMEC
rs12665986		chr7	98090360	98091420	Histone	H3K4me1	HepG2
rs12674083		chr7	98066980	98067980	Histone	H3K4me1	HepG2
rs1291205		chr20	63687888	63705661	Polymerase	PolII	K562
rs1291205		chr20	63693275	63704723	Polymerase	PolII	GM12878
rs1291205		chr20	63693696	63704549	Polymerase	PolII	HeLa-S3
rs1291205		chr20	63694007	63700728	Open Chromatin	DNase1	H1ESC
rs1291205	yes	chr20	63694320	63700800	Histone	H3K4me1	HMEC
rs1291205	yes	chr20	63694812	63698012	Transcription Factor	BCL3	K562
rs1291205	yes	chr20	63695120	63697700	Histone	H3K4me1	K562
rs1291205	yes	chr20	63695139	63698253	Transcription Factor	ELF1	GM12878
rs1291205	yes	chr20	63695290	63700150	Histone	H3K4me2	HMEC
rs1291205		chr20	63695335	63698533	Polymerase	PolII	H1ESC
rs1291205	yes	chr20	63695840	63700400	Histone	H4K20me1	Monocytes-CD14+
rs1291205	yes	chr20	63695940	63698000	Histone	H3K4me1	Monocytes-CD14+
rs1291205	yes	chr20	63695940	63698260	Histone	H3K4me1	HepG2
rs1291205	yes	chr20	63695956	63700275	Transcription Factor	HEY1	HepG2
rs1291205	yes	chr20	63695980	63700340	Histone	H3K4me1	HUVEC
rs1291205		chr20	63696089	63697731	Open Chromatin	DNase1	HepG2
rs1291205	yes	chr20	63696169	63697614	Histone	H3K4me2	H1ESC
rs1291205	yes	chr20	63696278	63697517	Histone	H3K4me2	H1ESC
rs1291205	yes	chr20	63696309	63698054	Histone	H3K4me3	HSMM
rs1291205	yes	chr20	63696340	63700320	Histone	H3K4me1	NH-A
rs1291205	yes	chr20	63696400	63698080	Histone	H3K27me3	Monocytes-CD14+
rs1291205	yes	chr20	63696404	63697982	Histone	H3K4me2	NH-A
rs1291205	yes	chr20	63696506	63699387	Histone	H3K4me3	NHEK
rs1291205	yes	chr20	63696508	63698988	Histone	H3K4me3	HMEC
rs1291205	yes	chr20	63696554	63699337	Histone	H3K4me2	NHEK
rs1291205	yes	chr20	63696566	63699334	Histone	H3K9ac	NHEK
rs1291205	yes	chr20	63696566	63697754	Histone	H3K4me2	HepG2
rs1291205	yes	chr20	63696580	63700340	Histone	H3K4me1	NHLF
rs1291205	yes	chr20	63696600	63698580	Histone	H3K36me3	NHLF
rs1291205	yes	chr20	63696620	63700180	Histone	H3K4me1	HSMMtube
rs1291205	yes	chr20	63696620	63698560	Histone	H3K36me3	DND-41
rs1291205	yes	chr20	63696660	63698660	Histone	H3K36me3	A549
rs1291205	yes	chr20	63696780	63700160	Histone	H3K4me1	Osteobl
rs1291205	yes	chr20	63696880	63701920	Histone	H3K4me1	NHEK
rs1291205	yes	chr20	63696940	63700240	Histone	H3K4me1	NHDF-AD
rs1291205	yes	chr20	63697020	63702460	Histone	H3K4me1	A549
rs1291205	yes	chr20	63697160	63697800	Histone	H4K20me1	DND-41
rs1291205	yes	chr20	63697160	63698120	Histone	H3K79me2	HSMMtube
rs1291205	yes	chr20	63697300	63697940	Histone	H3K36me3	HMEC
rs1291205	yes	chr20	63697300	63698080	Histone	H3K79me2	HSMM
rs1291205	yes	chr20	63697320	63700340	Histone	H3K4me1	HSMM
rs1291205	yes	chr20	63697340	63697580	Histone	H4K20me1	NH-A
rs1291205	yes	chr20	63697400	63698600	Histone	H3K36me3	NHEK
rs1291206		chr20	63687888	63705661	Polymerase	PolII	K562
rs1291206		chr20	63693275	63704723	Polymerase	PolII	GM12878
rs1291206		chr20	63693696	63704549	Polymerase	PolII	HeLa-S3
rs1291206		chr20	63694007	63700728	Open Chromatin	DNase1	H1ESC
rs1291206		chr20	63694320	63700800	Histone	H3K4me1	HMEC
rs1291206		chr20	63694812	63698012	Transcription Factor	BCL3	K562
rs1291206		chr20	63695139	63698253	Transcription Factor	ELF1	GM12878
rs1291206		chr20	63695290	63700150	Histone	H3K4me2	HMEC
rs1291206		chr20	63695335	63698533	Polymerase	PolII	H1ESC
rs1291206		chr20	63695840	63700400	Histone	H4K20me1	Monocytes-CD14+
rs1291206		chr20	63695940	63698000	Histone	H3K4me1	Monocytes-CD14+
rs1291206		chr20	63695940	63698260	Histone	H3K4me1	HepG2
rs1291206		chr20	63695956	63700275	Transcription Factor	HEY1	HepG2
rs1291206		chr20	63695980	63700340	Histone	H3K4me1	HUVEC
rs1291206		chr20	63696309	63698054	Histone	H3K4me3	HSMM
rs1291206		chr20	63696340	63700320	Histone	H3K4me1	NH-A
rs1291206		chr20	63696400	63698080	Histone	H3K27me3	Monocytes-CD14+
rs1291206		chr20	63696404	63697982	Histone	H3K4me2	NH-A
rs1291206		chr20	63696506	63699387	Histone	H3K4me3	NHEK
rs1291206		chr20	63696508	63698988	Histone	H3K4me3	HMEC
rs1291206		chr20	63696554	63699337	Histone	H3K4me2	NHEK
rs1291206		chr20	63696566	63699334	Histone	H3K9ac	NHEK
rs1291206		chr20	63696580	63700340	Histone	H3K4me1	NHLF
rs1291206		chr20	63696600	63698580	Histone	H3K36me3	NHLF
rs1291206		chr20	63696620	63700180	Histone	H3K4me1	HSMMtube
rs1291206		chr20	63696620	63698560	Histone	H3K36me3	DND-41
rs1291206		chr20	63696660	63698660	Histone	H3K36me3	A549
rs1291206		chr20	63696780	63700160	Histone	H3K4me1	Osteobl
rs1291206		chr20	63696880	63701920	Histone	H3K4me1	NHEK
rs1291206		chr20	63696940	63700240	Histone	H3K4me1	NHDF-AD
rs1291206		chr20	63697020	63702460	Histone	H3K4me1	A549
rs1291206		chr20	63697160	63698120	Histone	H3K79me2	HSMMtube
rs1291206		chr20	63697300	63697940	Histone	H3K36me3	HMEC
rs1291206		chr20	63697300	63698080	Histone	H3K79me2	HSMM
rs1291206		chr20	63697320	63700340	Histone	H3K4me1	HSMM
rs1291206		chr20	63697400	63698600	Histone	H3K36me3	NHEK
rs1291206		chr20	63697720	63698280	Histone	H3K36me3	HUVEC
rs1295810		chr20	63687888	63705661	Polymerase	PolII	K562
rs1295810		chr20	63693275	63704723	Polymerase	PolII	GM12878
rs1295810		chr20	63693696	63704549	Polymerase	PolII	HeLa-S3
rs1295810		chr20	63694007	63700728	Open Chromatin	DNase1	H1ESC
rs1295810	yes	chr20	63694320	63700800	Histone	H3K4me1	HMEC
rs1295810	yes	chr20	63695290	63700150	Histone	H3K4me2	HMEC
rs1295810	yes	chr20	63695840	63700400	Histone	H4K20me1	Monocytes-CD14+
rs1295810	yes	chr20	63695956	63700275	Transcription Factor	HEY1	HepG2
rs1295810	yes	chr20	63695980	63700340	Histone	H3K4me1	HUVEC
rs1295810	yes	chr20	63696340	63700320	Histone	H3K4me1	NH-A
rs1295810	yes	chr20	63696506	63699387	Histone	H3K4me3	NHEK
rs1295810	yes	chr20	63696554	63699337	Histone	H3K4me2	NHEK
rs1295810	yes	chr20	63696566	63699334	Histone	H3K9ac	NHEK
rs1295810	yes	chr20	63696580	63700340	Histone	H3K4me1	NHLF
rs1295810	yes	chr20	63696620	63700180	Histone	H3K4me1	HSMMtube
rs1295810	yes	chr20	63696780	63700160	Histone	H3K4me1	Osteobl
rs1295810	yes	chr20	63696880	63701920	Histone	H3K4me1	NHEK
rs1295810	yes	chr20	63696940	63700240	Histone	H3K4me1	NHDF-AD
rs1295810	yes	chr20	63697020	63702460	Histone	H3K4me1	A549
rs1295810	yes	chr20	63697320	63700340	Histone	H3K4me1	HSMM
rs1295810	yes	chr20	63697820	63702560	Histone	H3K4me1	K562
rs1295810	yes	chr20	63697920	63700260	Histone	H3K4me1	GM12878
rs1295810	yes	chr20	63697929	63700324	Transcription Factor	BCL3	GM12878
rs1295810	yes	chr20	63698285	63700387	Transcription Factor	ELF1	GM12878
rs1295810	yes	chr20	63698318	63700285	Histone	H3K27ac	NHEK
rs1295810	yes	chr20	63698342	63700165	Histone	H3K27ac	HUVEC
rs1295810	yes	chr20	63698486	63700186	Histone	H3K27ac	A549
rs1295810	yes	chr20	63698548	63699286	Histone	H3K27ac	NH-A
rs1295810	yes	chr20	63698591	63699833	Histone	H3K27ac	GM12878
rs1295810	yes	chr20	63698612	63700133	Histone	H3K27ac	Osteobl
rs1295810	yes	chr20	63698613	63700321	Histone	H3K27ac	NHLF
rs1295810	yes	chr20	63698650	63699329	Histone	H3K9ac	NH-A
rs1295810	yes	chr20	63698652	63700182	Histone	H3K27ac	HSMM
rs1295810		chr20	63698678	63699729	Polymerase	PolII	H1ESC
rs1295810	yes	chr20	63698680	63699280	Histone	H3K36me3	NHLF
rs1295810		chr20	63698690	63699499	Open Chromatin	DNase1	NHDF-AD
rs1295810	yes	chr20	63698700	63699200	Histone	H4K20me1	DND-41
rs1295810	yes	chr20	63698707	63699841	Histone	H3K4me2	A549
rs1295810	yes	chr20	63698717	63699921	Histone	H3K4me2	NH-A
rs1295810	yes	chr20	63698718	63701086	Transcription Factor	ZBTB7A	K562
rs1295810	yes	chr20	63698747	63700001	Histone	H3K9ac	A549
rs1295810		chr20	63698758	63699697	Open Chromatin	DNase1	HSMMtube
rs1295810	yes	chr20	63698798	63699521	Transcription Factor	p300	SKNSHRA
rs1295810		chr20	63698814	63699556	Open Chromatin	DNase1	NHLF
rs1295810	yes	chr20	63698848	63699611	Transcription Factor	Egr1	GM12878
rs1295810	yes	chr20	63698856	63699487	Transcription Factor	NFKB	GM19099
rs1295810		chr20	63698873	63699588	Open Chromatin	DNase1	HUVEC
rs1295810		chr20	63698880	63699557	Open Chromatin	DNase1	HSMM
rs1295810		chr20	63698882	63699532	Open Chromatin	DNase1	NH-A
rs1295810	yes	chr20	63698929	63699555	Transcription Factor	Nrsf	K562
rs1295810	yes	chr20	63698973	63700151	Histone	H3K27ac	NHDF-AD
rs1295810	yes	chr20	63699020	63699760	Histone	H3K4me1	HepG2
rs1295810	yes	chr20	63699020	63699160	Histone	H3K36me3	A549
rs1295810		chr20	63699024	63699440	Open Chromatin	DNase1	GM12878
rs1295810	yes	chr20	63699082	63699588	Transcription Factor	Tcf12	GM12878
rs1295810	yes	chr20	63699127	63699442	Transcription Factor	FOSL1	K562
rs12976534	yes	chr19	38250460	38254280	Histone	H3K4me1	A549
rs12976534	yes	chr19	38250520	38254320	Histone	H3K4me1	NHEK
rs12976534	yes	chr19	38251300	38259140	Histone	H3K27me3	Monocytes-CD14+
rs12976534	yes	chr19	38252200	38255600	Histone	H3K4me1	K562
rs12976534	yes	chr19	38252280	38254240	Histone	H3K4me1	HSMMtube
rs12976534	yes	chr19	38252360	38254320	Histone	H3K36me3	A549
rs12976534		chr19	38252822	38253893	Open Chromatin	DNase1	HSMMtube
rs12976534	yes	chr19	38252860	38254220	Histone	H3K4me1	NHDF-AD
rs12976534	yes	chr19	38252960	38254180	Histone	H3K4me1	HMEC
rs12976534	yes	chr19	38252980	38254480	Histone	H3K27me3	HepG2
rs12976534	yes	chr19	38253080	38254280	Histone	H3K4me1	HSMM
rs12976534	yes	chr19	38253220	38254320	Histone	H3K4me1	NHLF
rs12976534	yes	chr19	38253220	38254260	Histone	H3K4me1	NH-A
rs13177232		chr5	1895140	1896420	Histone	H3K27me3	A549
rs13177232		chr5	1895160	1896360	Histone	H3K27me3	HSMMtube
rs13177232		chr5	1895340	1896320	Histone	H3K27me3	K562
rs13177232		chr5	1895420	1896320	Histone	H3K27me3	Monocytes-CD14+
rs13177232		chr5	1895660	1896280	Histone	H3K27me3	GM12878
rs1321162		chr6	75738620	75756920	Histone	H3K27me3	Monocytes-CD14+
rs1321162		chr6	75746060	75746940	Histone	H3K27me3	Osteobl
rs1321162		chr6	75746280	75746900	Histone	H3K27me3	HUVEC
rs13215402	yes	chr6	153125340	153131380	Histone	H3K27me3	Monocytes-CD14+
rs13215402	yes	chr6	153125440	153126820	Histone	H3K4me1	A549
rs13215402	yes	chr6	153126080	153126460	Histone	H3K27me3	GM12878
rs13215402	yes	chr6	153126220	153126580	Histone	H3K27me3	HUVEC
rs13215402	yes	chr6	153126320	153126520	Histone	H3K27me3	HepG2
rs13221897		chr7	98090220	98091180	Histone	H3K4me1	HMEC
rs13221897		chr7	98090360	98091420	Histone	H3K4me1	HepG2
rs13232956		chr7	98026740	98028480	Histone	H3K4me1	HepG2
rs1326322		chr6	41542920	41546320	Histone	H3K79me2	K562
rs1326322		chr6	41543080	41546280	Histone	H3K79me2	GM12878
rs1326322		chr6	41543100	41546160	Histone	H3K4me1	HepG2
rs1326322		chr6	41543180	41546180	Histone	H3K4me1	K562
rs1326322		chr6	41543340	41546320	Histone	H3K27me3	Monocytes-CD14+
rs1326322		chr6	41543660	41546220	Histone	H3K4me1	GM12878
rs1326322		chr6	41543780	41546220	Histone	H3K4me1	DND-41
rs1326322		chr6	41543920	41546340	Histone	H3K79me2	HepG2
rs1326322		chr6	41544340	41545120	Histone	H3K27me3	HSMMtube
rs1326322		chr6	41544385	41546350	Histone	H3K4me2	DND-41
rs1326322		chr6	41544460	41544760	Histone	H3K27me3	NHDF-AD
rs1326322		chr6	41544640	41545420	Histone	H3K4me1	A549
rs1326322		chr6	41544640	41545880	Histone	H3K79me2	HeLa-S3
rs1326322		chr6	41544677	41546302	Histone	H3K4me2	HeLa-S3
rs1326322		chr6	41544692	41546328	Histone	H3K4me2	HepG2
rs1326322		chr6	41544720	41546240	Histone	H3K4me1	NHEK
rs13311684		chr7	98050520	98053040	Histone	H3K27me3	Monocytes-CD14+
rs13385191		chr2	20684240	20689020	Histone	H3K36me3	Monocytes-CD14+
rs13385191		chr2	20684780	20688740	Histone	H3K36me3	HepG2
rs13385191		chr2	20687760	20688680	Histone	H3K36me3	DND-41
rs13385191		chr2	20687940	20688540	Histone	H3K4me1	K562
rs13385191		chr2	20687980	20688700	Histone	H3K36me3	NHEK
rs13385191		chr2	20688100	20688700	Histone	H3K36me3	HSMM
rs13385191		chr2	20688100	20688780	Histone	H3K36me3	GM12878
rs13385191		chr2	20688160	20688520	Histone	H3K36me3	HUVEC
rs13385191		chr2	20688200	20688680	Histone	H3K36me3	HSMMtube
rs13385191		chr2	20688200	20688520	Histone	H3K36me3	A549
rs13385191		chr2	20688420	20688640	Histone	H4K20me1	DND-41
rs13390494		chr2	237475520	237480180	Histone	H3K27me3	Monocytes-CD14+
rs13390494		chr2	237475800	237483760	Histone	H3K27me3	HUVEC
rs13390494		chr2	237479700	237481880	Histone	H3K27me3	HepG2
rs13390494		chr2	237479900	237480360	Histone	H3K4me1	Osteobl
rs13390494		chr2	237480080	237480380	Histone	H3K27me3	GM12878
rs13390494		chr2	237480120	237480300	Histone	H3K4me1	A549
rs13390494		chr2	237480140	237480600	Histone	H3K27me3	HSMMtube
rs13394027	yes	chr2	20680320	20684060	Histone	H3K36me3	HepG2
rs13394027	yes	chr2	20680920	20682520	Histone	H3K36me3	GM12878
rs13394027	yes	chr2	20681780	20682780	Histone	H3K36me3	DND-41
rs13394027	yes	chr2	20681814	20682561	Transcription Factor	CTCF	NHEK
rs13394027	yes	chr2	20681880	20686820	Histone	H3K4me1	HepG2
rs13394027	yes	chr2	20681880	20682320	Histone	H3K36me3	HUVEC
rs13394027	yes	chr2	20681979	20682556	Transcription Factor	CTCF	Osteobl
rs13394027	yes	chr2	20681980	20682788	Transcription Factor	CTCF	A549
rs13394027	yes	chr2	20681993	20682596	Transcription Factor	CTCF	HUVEC
rs13394027	yes	chr2	20682003	20682719	Transcription Factor	Rad21	HepG2
rs13394027	yes	chr2	20682060	20683080	Histone	H3K4me1	HUVEC
rs13394027	yes	chr2	20682131	20682586	Transcription Factor	CTCF	K562
rs13394027	yes	chr2	20682138	20682594	Transcription Factor	CTCF	NHDF-AD
rs13394027	yes	chr2	20682156	20682531	Transcription Factor	CTCF	H1ESC
rs13394027	yes	chr2	20682166	20682620	Transcription Factor	CTCF	HepG2
rs13394027	yes	chr2	20682167	20682549	Transcription Factor	CTCF	IMR90
rs13394027	yes	chr2	20682178	20682555	Transcription Factor	CTCF	NHLF
rs13394027	yes	chr2	20682184	20682557	Transcription Factor	CTCF	HSMM
rs13394027	yes	chr2	20682190	20682627	Transcription Factor	CTCF	HeLa-S3
rs13394027	yes	chr2	20682200	20682510	Transcription Factor	CTCF	NH-A
rs13394027	yes	chr2	20682201	20682554	Transcription Factor	CTCF	HSMMtube
rs13394027	yes	chr2	20682207	20682533	Transcription Factor	Rad21	H1ESC
rs13394027	yes	chr2	20682213	20682563	Transcription Factor	Rad21	SKNSHRA
rs13394027	yes	chr2	20682231	20682526	Transcription Factor	Rad21	GM12878
rs13394027	yes	chr2	20682252	20682540	Transcription Factor	CTCF	GM12878
rs13426236	yes	chr2	237536560	237542080	Histone	H3K4me1	A549
rs13426236	yes	chr2	237539120	237540700	Histone	H3K27me3	HepG2
rs13426236	yes	chr2	237539200	237543160	Histone	H3K36me3	A549
rs13432426		chr2	237475520	237480180	Histone	H3K27me3	Monocytes-CD14+
rs13432426		chr2	237475800	237483760	Histone	H3K27me3	HUVEC
rs13432426		chr2	237479700	237481880	Histone	H3K27me3	HepG2
rs13432426		chr2	237479778	237480145	Open Chromatin	DNase1	NHDF-AD
rs13432426		chr2	237479860	237480040	Histone	H3K27me3	DND-41
rs13432426		chr2	237479900	237480360	Histone	H3K4me1	Osteobl
rs1442744		chr6	153119960	153121000	Histone	H3K4me1	A549
rs1442744		chr6	153120540	153120680	Histone	H3K36me3	A549
rs147181250	yes	chr12	52864640	52874300	Histone	H3K4me1	NHEK
rs147181250	yes	chr12	52869590	52874306	Histone	H3K9ac	A549
rs147181250	yes	chr12	52869700	52880480	Histone	H3K4me1	HMEC
rs147181250	yes	chr12	52870195	52875558	Histone	H3K27ac	HeLa-S3
rs147181250	yes	chr12	52870240	52874322	Histone	H3K27ac	A549
rs147181250	yes	chr12	52871820	52874340	Histone	H3K4me1	K562
rs147181250	yes	chr12	52872200	52874320	Histone	H3K27me3	DND-41
rs147181250	yes	chr12	52873020	52874300	Histone	H3K4me1	NH-A
rs147181250		chr12	52873098	52874964	Polymerase	PolII	HeLa-S3
rs147181250	yes	chr12	52873237	52874337	Histone	H3K9ac	NH-A
rs147181250	yes	chr12	52873300	52874340	Histone	H3K4me1	NHLF
rs147181250	yes	chr12	52873355	52874418	Histone	H3K9ac	HeLa-S3
rs147181250	yes	chr12	52873372	52874322	Histone	H3K27ac	NHDF-AD
rs147181250	yes	chr12	52873380	52874320	Histone	H3K4me1	HSMM
rs147181250	yes	chr12	52873380	52874340	Histone	H3K4me1	HUVEC
rs147181250	yes	chr12	52873393	52874411	Histone	H3K9ac	NHEK
rs147181250	yes	chr12	52873398	52874345	Histone	H3K27ac	NHEK
rs147181250	yes	chr12	52873400	52874300	Histone	H3K4me1	Osteobl
rs147181250	yes	chr12	52873408	52874322	Histone	H3K27ac	HSMM
rs147181250	yes	chr12	52873429	52874315	Histone	H3K9ac	K562
rs147181250	yes	chr12	52873448	52874301	Histone	H3K9ac	NHDF-AD
rs147181250	yes	chr12	52873455	52874305	Histone	H3K9ac	HUVEC
rs147181250	yes	chr12	52873471	52874319	Histone	H3K27ac	NHLF
rs147181250	yes	chr12	52873502	52874340	Histone	H3K4me3	HeLa-S3
rs147181250	yes	chr12	52873503	52875273	Histone	H3K27ac	HUVEC
rs147181250	yes	chr12	52873507	52874291	Histone	H3K27ac	Monocytes-CD14+
rs147181250	yes	chr12	52873514	52874326	Histone	H3K4me2	NH-A
rs147181250	yes	chr12	52873515	52874328	Histone	H3K4me2	K562
rs147181250		chr12	52873524	52875046	Polymerase	PolII	K562
rs147181250	yes	chr12	52873571	52874333	Histone	H3K4me3	Monocytes-CD14+
rs147181250	yes	chr12	52873573	52874293	Histone	H3K4me2	NHDF-AD
rs147181250	yes	chr12	52873578	52874346	Histone	H3K4me3	Osteobl
rs147181250	yes	chr12	52873585	52874321	Histone	H3K27ac	NH-A
rs147181250	yes	chr12	52873606	52874327	Histone	H3K4me2	Osteobl
rs147181250	yes	chr12	52873616	52874356	Histone	H3K27ac	HMEC
rs147181250	yes	chr12	52873629	52875028	Transcription Factor	Ini1	HeLa-S3
rs147181250		chr12	52873647	52874841	Open Chromatin	DNase1	HMEC
rs147181250	yes	chr12	52873655	52874326	Histone	H3K4me3	H1ESC
rs147181250		chr12	52873669	52875121	Open Chromatin	DNase1	A549
rs147181250	yes	chr12	52873674	52874328	Histone	H3K27ac	K562
rs147181250	yes	chr12	52873679	52874301	Histone	H3K9ac	Monocytes-CD14+
rs147181250	yes	chr12	52873696	52874909	Histone	H3K4me2	H1ESC
rs147181250		chr12	52873716	52874993	Open Chromatin	DNase1	Monocytes-CD14+
rs147181250	yes	chr12	52873723	52874324	Histone	H3K4me2	GM12878
rs147181250	yes	chr12	52873742	52874370	Histone	H3K4me3	K562
rs147181250	yes	chr12	52873743	52874822	Histone	H3K4me3	HepG2
rs147181250		chr12	52873768	52875075	Open Chromatin	DNase1	NHDF-AD
rs147181250	yes	chr12	52873777	52874314	Histone	H2AZ	HSMM
rs147181250		chr12	52873795	52874848	Open Chromatin	DNase1	HSMM
rs147181250		chr12	52873801	52874694	Open Chromatin	DNase1	HSMMtube
rs147181250	yes	chr12	52873823	52874291	Histone	H2AZ	HSMMtube
rs147181250	yes	chr12	52873828	52874313	Histone	H3K4me2	HMEC
rs147181250	yes	chr12	52873842	52874329	Histone	H2AZ	K562
rs147181250	yes	chr12	52873848	52875258	Transcription Factor	ZBTB7A	K562
rs147181250	yes	chr12	52873857	52874296	Histone	H3K27ac	HSMMtube
rs147181250	yes	chr12	52873857	52875313	Transcription Factor	Jund	K562
rs147181250		chr12	52873900	52874916	Open Chromatin	DNase1	K562
rs147181250		chr12	52873903	52874723	Open Chromatin	DNase1	HUVEC
rs147181250		chr12	52873903	52874664	Open Chromatin	DNase1	H1ESC
rs147181250		chr12	52873907	52874628	Open Chromatin	DNase1	HepG2
rs147181250		chr12	52874051	52874627	Open Chromatin	DNase1	NH-A
rs147181250		chr12	52874052	52874702	Open Chromatin	DNase1	NHLF
rs147181250	yes	chr12	52874056	52874687	Transcription Factor	FOSL1	K562
rs147181250		chr12	52874067	52874697	Open Chromatin	DNase1	NHEK
rs147181250	yes	chr12	52874078	52874784	Transcription Factor	TAF1	K562
rs147181250	yes	chr12	52874089	52874695	Transcription Factor	Egr1	K562
rs147181250	yes	chr12	52874097	52874753	Transcription Factor	Cjun	K562
rs147181250	yes	chr12	52874100	52874837	Transcription Factor	Cfos	K562
rs147181250	yes	chr12	52874197	52874984	Transcription Factor	Junb	K562
rs147181250	yes	chr12	52874203	52874784	Transcription Factor	Jund	HeLa-S3
rs147181250	yes	chr12	52874212	52874611	Transcription Factor	Jund	HepG2
rs147181250	yes	chr12	52874214	52874548	Transcription Factor	Jund	H1ESC
rs147181250	yes	chr12	52874217	52874612	Transcription Factor	FOSL2	HepG2
rs147181250	yes	chr12	52874240	52875780	Histone	H3K4me1	Monocytes-CD14+
rs1472963		chr4	94666280	94674540	Histone	H3K4me1	A549
rs1472963		chr4	94668453	94671870	Histone	H3K27ac	A549
rs1472963		chr4	94670700	94671620	Histone	H3K36me3	Osteobl
rs1472963		chr4	94670840	94671520	Histone	H3K36me3	NH-A
rs1472963		chr4	94670980	94671720	Histone	H3K36me3	NHEK
rs1472963		chr4	94671040	94671420	Histone	H3K36me3	HUVEC
rs1472963		chr4	94671060	94671640	Histone	H3K36me3	A549
rs1472963		chr4	94671140	94672100	Histone	H3K36me3	HSMM
rs1472963		chr4	94671360	94671640	Histone	H3K36me3	HSMMtube
rs1493112		chr4	94542200	94553080	Histone	H3K4me1	HUVEC
rs1493112		chr4	94550100	94553020	Histone	H3K4me1	Osteobl
rs1493112		chr4	94550200	94552200	Histone	H3K4me1	HSMMtube
rs1493112		chr4	94550280	94551880	Histone	H3K4me1	A549
rs1493112		chr4	94550280	94552280	Histone	H3K79me2	HSMMtube
rs1493112		chr4	94550360	94551560	Histone	H3K36me3	HSMM
rs1493112		chr4	94551220	94552260	Histone	H3K4me1	HSMM
rs1493112		chr4	94551220	94552660	Histone	H3K4me1	NH-A
rs1493112		chr4	94551280	94551960	Histone	H3K4me1	K562
rs1493112		chr4	94551360	94551500	Histone	H3K36me3	A549
rs1493112		chr4	94551460	94552240	Histone	H3K4me1	NHDF-AD
rs1495525	yes	chr7	98188440	98196960	Histone	H3K36me3	Monocytes-CD14+
rs1495525	yes	chr7	98194580	98205980	Histone	H4K20me1	Monocytes-CD14+
rs1495525	yes	chr7	98195540	98198040	Histone	H3K36me3	DND-41
rs1495525	yes	chr7	98196000	98197680	Histone	H3K36me3	HepG2
rs1495525	yes	chr7	98196320	98197100	Histone	H4K20me1	DND-41
rs1495525	yes	chr7	98196680	98197640	Histone	H3K36me3	NHEK
rs1635554		chr12	47977800	47990160	Histone	H3K27me3	NHLF
rs1635554		chr12	47980140	47981780	Histone	H3K27me3	NHEK
rs1741275		chr17	724220	727400	Histone	H3K4me1	HepG2
rs1741275		chr17	725080	727440	Histone	H3K4me1	NHEK
rs1741275		chr17	725520	727127	Histone	H3K4me2	HepG2
rs1741275		chr17	725720	727320	Histone	H3K27me3	Monocytes-CD14+
rs17435847		chr7	98161080	98172500	Histone	H4K20me1	Monocytes-CD14+
rs17435847		chr7	98161880	98166300	Histone	H3K4me1	NHEK
rs17435847		chr7	98162120	98165280	Histone	H3K4me1	Monocytes-CD14+
rs17435847		chr7	98162320	98165660	Histone	H3K4me1	HMEC
rs17435847		chr7	98162615	98165406	Histone	H3K27ac	NHEK
rs17435847		chr7	98162794	98165227	Histone	H3K4me2	NHEK
rs17435847		chr7	98163100	98165380	Histone	H3K36me3	Monocytes-CD14+
rs17435847		chr7	98163140	98166420	Histone	H3K27me3	Monocytes-CD14+
rs17435847		chr7	98163180	98165480	Histone	H3K4me1	HeLa-S3
rs17435847		chr7	98163294	98165206	Histone	H3K27ac	HMEC
rs17435847		chr7	98163300	98164020	Histone	H4K20me1	DND-41
rs17435847		chr7	98163306	98165093	Histone	H3K4me2	HeLa-S3
rs17435847		chr7	98163310	98164555	Open Chromatin	DNase1	HeLa-S3
rs17435847		chr7	98163311	98164170	Histone	H3K9ac	NHEK
rs17435847		chr7	98163340	98164840	Histone	H3K4me1	HUVEC
rs17435847		chr7	98163340	98163720	Histone	H3K36me3	HepG2
rs17435847		chr7	98163390	98164898	Histone	H3K4me2	HMEC
rs17435847		chr7	98163420	98164020	Histone	H3K36me3	DND-41
rs17435847		chr7	98163425	98164129	Histone	H3K27ac	HeLa-S3
rs17435847		chr7	98163460	98163820	Histone	H4K20me1	Osteobl
rs17689987		chr12	52881800	52882380	Histone	H3K27me3	Monocytes-CD14+
rs17689987		chr12	52881880	52882200	Histone	H3K27me3	GM12878
rs17689987		chr12	52881880	52882720	Histone	H3K4me1	HepG2
rs17689987		chr12	52881900	52882640	Histone	H3K27me3	HSMMtube
rs17689987		chr12	52881900	52882420	Histone	H3K4me1	A549
rs1775145		chr1	205786392	205788165	Histone	H2AZ	K562
rs1775145		chr1	205786520	205788580	Histone	H3K4me1	K562
rs1775145		chr1	205786900	205787040	Histone	H3K27me3	HepG2
rs1775148		chr1	205788320	205788740	Histone	H3K79me2	K562
rs1775148		chr1	205788680	205789000	Histone	H3K4me1	K562
rs1799068	yes	chr7	98077669	98078038	Transcription Factor	USF1	H1ESC
rs1799068	yes	chr7	98077709	98078049	Transcription Factor	USF1	K562
rs1799068	yes	chr7	98077735	98078020	Transcription Factor	USF1	SKNSHRA
rs1859013		chrX	9833820	9836540	Histone	H3K27me3	Monocytes-CD14+
rs1859013		chrX	9834700	9836400	Histone	H3K4me1	HUVEC
rs2002015	yes	chr17	626740	632360	Histone	H3K4me1	Monocytes-CD14+
rs2002015	yes	chr17	629240	631840	Histone	H3K36me3	NHEK
rs2002015	yes	chr17	629700	632180	Histone	H3K36me3	DND-41
rs2002015	yes	chr17	630389	631890	Histone	H3K27ac	Monocytes-CD14+
rs2002015	yes	chr17	630540	631820	Histone	H3K36me3	NH-A
rs2002015	yes	chr17	630580	631800	Histone	H3K36me3	HepG2
rs2002015	yes	chr17	630640	632260	Histone	H3K36me3	A549
rs2002015	yes	chr17	630760	631960	Histone	H3K36me3	NHLF
rs2002015	yes	chr17	630800	631940	Histone	H3K36me3	HSMM
rs2002015	yes	chr17	631180	631860	Histone	H3K4me1	HSMMtube
rs2002015	yes	chr17	631240	631700	Histone	H3K36me3	HUVEC
rs2002015	yes	chr17	631260	631740	Histone	H3K36me3	GM12878
rs2087343		chr12	48278280	48287280	Histone	H3K4me1	Monocytes-CD14+
rs2087343		chr12	48281580	48282140	Histone	H3K27me3	HUVEC
rs2087343		chr12	48281620	48282660	Histone	H3K4me1	HeLa-S3
rs2087343		chr12	48281720	48282560	Histone	H3K27me3	HSMMtube
rs2087343		chr12	48281753	48282142	Transcription Factor	Max	HeLa-S3
rs2125771		chr10	46088260	46098620	Histone	H3K4me1	DND-41
rs2125771		chr10	46088580	46103540	Histone	H3K4me1	HepG2
rs2125771		chr10	46088800	46089100	Histone	H3K4me1	GM12878
rs2133190		chr6	75733040	75735120	Histone	H3K27me3	Monocytes-CD14+
rs2191139		chr19	41492960	41495320	Histone	H3K27me3	A549
rs2191139		chr19	41495200	41495460	Histone	H3K27me3	GM12878
rs2191139		chr19	41495280	41495740	Histone	H3K27me3	HSMMtube
rs2236507		chr20	63684624	63693507	Polymerase	PolII	HeLa-S3
rs2236507		chr20	63686120	63693943	Open Chromatin	DNase1	H1ESC
rs2236507		chr20	63687888	63705661	Polymerase	PolII	K562
rs2236507	yes	chr20	63690140	63692980	Histone	H3K4me1	NHEK
rs2236507	yes	chr20	63690520	63692300	Histone	H3K36me3	NHLF
rs2236507	yes	chr20	63690520	63692360	Histone	H3K36me3	DND-41
rs2236507	yes	chr20	63690600	63693280	Histone	H3K4me1	A549
rs2236507	yes	chr20	63690720	63692000	Histone	H3K4me1	HeLa-S3
rs2236507	yes	chr20	63690760	63692440	Histone	H3K4me1	HMEC
rs2236507	yes	chr20	63690773	63692311	Histone	H3K27ac	HeLa-S3
rs2236507	yes	chr20	63691200	63692300	Histone	H3K4me1	HSMMtube
rs2236507	yes	chr20	63691400	63691840	Histone	H4K20me1	A549
rs2236507	yes	chr20	63691540	63692860	Histone	H3K4me1	HSMM
rs2236507	yes	chr20	63691600	63692660	Histone	H3K36me3	NHEK
rs2236507	yes	chr20	63691600	63692200	Histone	H3K36me3	HepG2
rs2236510	yes	chr20	63722780	63737740	Histone	H4K20me1	Monocytes-CD14+
rs2236510	yes	chr20	63725860	63737740	Histone	H3K4me1	HepG2
rs2236510	yes	chr20	63728080	63738060	Histone	H3K36me3	DND-41
rs2236510	yes	chr20	63728120	63737680	Histone	H3K36me3	Monocytes-CD14+
rs2236510		chr20	63730942	63743985	Polymerase	PolII	HepG2
rs2236510		chr20	63733925	63738967	Polymerase	PolII	GM12878
rs2236510	yes	chr20	63734111	63742512	Transcription Factor	HEY1	HepG2
rs2236510	yes	chr20	63734980	63739660	Histone	H3K79me2	GM12878
rs2236510	yes	chr20	63735120	63739640	Histone	H3K4me1	Monocytes-CD14+
rs2236510	yes	chr20	63735720	63737700	Histone	H3K4me1	GM12878
rs2236510	yes	chr20	63735780	63739440	Histone	H3K27me3	Monocytes-CD14+
rs2236510	yes	chr20	63735860	63737800	Histone	H3K4me1	K562
rs2236510	yes	chr20	63735860	63738060	Histone	H3K4me1	NHEK
rs2236510	yes	chr20	63736105	63737708	Transcription Factor	ELF1	GM12878
rs2236510	yes	chr20	63736120	63738680	Histone	H3K4me1	HMEC
rs2236510		chr20	63736121	63743806	Open Chromatin	DNase1	H1ESC
rs2236510	yes	chr20	63736239	63737884	Histone	H3K27ac	GM12878
rs2236510	yes	chr20	63736250	63739583	Histone	H3K4me3	GM12878
rs2236510	yes	chr20	63736339	63737725	Histone	H3K4me2	GM12878
rs2236510	yes	chr20	63736560	63737800	Histone	H3K79me2	HepG2
rs2236510	yes	chr20	63736668	63739659	Histone	H3K4me3	HepG2
rs2236510	yes	chr20	63736669	63739636	Histone	H3K4me2	HepG2
rs2236510	yes	chr20	63736686	63738087	Histone	H3K9ac	HepG2
rs2236510	yes	chr20	63736696	63737774	Histone	H3K27ac	HepG2
rs2236510		chr20	63736909	63741818	Open Chromatin	DNase1	HepG2
rs2236510	yes	chr20	63737039	63737715	Transcription Factor	EBF1	GM12878
rs2236510	yes	chr20	63737080	63737480	Histone	H3K4me1	A549
rs2236510	yes	chr20	63737143	63739607	Histone	H3K4me2	H1ESC
rs2236510	yes	chr20	63737155	63741493	Transcription Factor	Sin3Ak20	HepG2
rs2236510		chr20	63737170	63737638	Open Chromatin	DNase1	GM12878
rs2236510	yes	chr20	63737180	63739606	Histone	H3K4me2	H1ESC
rs2236510	yes	chr20	63737247	63737618	Transcription Factor	BATF	GM12878
rs2236510	yes	chr20	63737358	63742000	Transcription Factor	TAF1	HepG2
rs2236510	yes	chr20	63737420	63738574	Transcription Factor	HNF4G	HepG2
rs2253829		chr20	63730942	63743985	Polymerase	PolII	HepG2
rs2253829	yes	chr20	63734111	63742512	Transcription Factor	HEY1	HepG2
rs2253829		chr20	63736121	63743806	Open Chromatin	DNase1	H1ESC
rs2253829		chr20	63736909	63741818	Open Chromatin	DNase1	HepG2
rs2253829	yes	chr20	63737358	63742000	Transcription Factor	TAF1	HepG2
rs2253829		chr20	63738656	63741795	Polymerase	PolII	K562
rs2253829		chr20	63739701	63741833	Polymerase	PolII	HeLa-S3
rs2253829	yes	chr20	63739759	63742061	Histone	H3K4me3	HSMM
rs2253829	yes	chr20	63739763	63741850	Transcription Factor	Yy1	HepG2
rs2253829	yes	chr20	63739765	63742520	Histone	H3K4me3	HepG2
rs2253829	yes	chr20	63739766	63741987	Histone	H3K4me3	HMEC
rs2253829	yes	chr20	63739788	63741934	Histone	H3K4me3	K562
rs2253829	yes	chr20	63739820	63742340	Histone	H3K79me2	GM12878
rs2253829	yes	chr20	63739828	63742262	Histone	H3K4me3	HeLa-S3
rs2253829	yes	chr20	63739907	63741732	Histone	H3K4me2	NH-A
rs2253829	yes	chr20	63739931	63741739	Histone	H3K4me3	Osteobl
rs2253829	yes	chr20	63739941	63741734	Histone	H3K4me3	GM12878
rs2253829	yes	chr20	63739959	63742203	Histone	H3K9ac	HepG2
rs2253829	yes	chr20	63739960	63742156	Histone	H3K9ac	A549
rs2253829	yes	chr20	63740014	63742147	Histone	H3K4me3	A549
rs2253829	yes	chr20	63740215	63742013	Histone	H3K27ac	A549
rs2253829	yes	chr20	63740230	63741800	Histone	H3K4me3	NHEK
rs2253829	yes	chr20	63740245	63742530	Histone	H3K4me2	HepG2
rs2253829	yes	chr20	63740254	63742259	Histone	H3K9ac	K562
rs2253829	yes	chr20	63740260	63742480	Histone	H3K4me1	Monocytes-CD14+
rs2253829	yes	chr20	63740260	63742280	Histone	H3K4me1	DND-41
rs2253829	yes	chr20	63740292	63742269	Histone	H3K4me2	HMEC
rs2253829	yes	chr20	63740292	63741781	Histone	H3K4me2	H1ESC
rs2253829	yes	chr20	63740318	63741777	Histone	H3K4me2	Osteobl
rs2253829	yes	chr20	63740320	63743080	Histone	H3K4me1	K562
rs2253829	yes	chr20	63740340	63742500	Histone	H3K79me2	K562
rs2253829	yes	chr20	63740353	63742040	Histone	H3K27ac	HepG2
rs2253829	yes	chr20	63740367	63742177	Histone	H3K4me2	A549
rs2253829	yes	chr20	63740380	63741780	Histone	H4K20me1	Monocytes-CD14+
rs2253829	yes	chr20	63740440	63743060	Histone	H3K79me2	HepG2
rs2253829	yes	chr20	63740460	63743080	Histone	H3K36me3	DND-41
rs2253829	yes	chr20	63740466	63741778	Histone	H3K4me2	NHDF-AD
rs2253829	yes	chr20	63740500	63741900	Histone	H3K4me1	GM12878
rs2253829	yes	chr20	63740520	63742140	Histone	H3K4me1	NH-A
rs2253829	yes	chr20	63740560	63742260	Histone	H3K4me1	HMEC
rs2253829	yes	chr20	63740560	63742000	Histone	H3K4me1	HSMMtube
rs2253829	yes	chr20	63740680	63741920	Histone	H3K4me1	HUVEC
rs2253829	yes	chr20	63740720	63742200	Histone	H3K4me1	HSMM
rs2253829	yes	chr20	63740760	63742360	Histone	H3K4me1	NHEK
rs2253829	yes	chr20	63740900	63741960	Histone	H3K4me1	Osteobl
rs2253829	yes	chr20	63740940	63742220	Histone	H3K79me2	HSMM
rs2253829	yes	chr20	63740960	63747460	Histone	H3K4me1	HepG2
rs2253829	yes	chr20	63740980	63741940	Histone	H3K4me1	NHDF-AD
rs2253829	yes	chr20	63740980	63742180	Histone	H4K20me1	NH-A
rs2253829	yes	chr20	63740980	63742560	Histone	H3K79me2	HeLa-S3
rs2253829	yes	chr20	63741000	63741740	Histone	H4K20me1	Osteobl
rs2253829	yes	chr20	63741006	63742008	Histone	H3K9ac	HeLa-S3
rs2253829	yes	chr20	63741040	63744480	Histone	H3K36me3	HepG2
rs2253829	yes	chr20	63741080	63742440	Histone	H3K4me1	NHLF
rs2253829	yes	chr20	63741180	63743020	Histone	H3K4me1	A549
rs2253829	yes	chr20	63741181	63741786	Transcription Factor	Yy1	H1ESC
rs2253829	yes	chr20	63741220	63742020	Histone	H3K79me2	HSMMtube
rs2253829	yes	chr20	63741280	63744060	Histone	H3K36me3	NHLF
rs2253829	yes	chr20	63741292	63741933	Histone	H3K27ac	HeLa-S3
rs2253829	yes	chr20	63741360	63742580	Histone	H3K36me3	NHEK
rs2253829	yes	chr20	63741360	63743060	Histone	H3K36me3	A549
rs2253829	yes	chr20	63741440	63742140	Histone	H3K36me3	GM12878
rs2253829	yes	chr20	63741500	63742540	Histone	H3K36me3	Osteobl
rs2253829	yes	chr20	63741660	63741820	Histone	H4K20me1	DND-41
rs2257437		chr20	63703960	63722680	Histone	H3K79me2	GM12878
rs2257437		chr20	63708240	63726320	Histone	H3K36me3	DND-41
rs2257437		chr20	63709020	63728100	Histone	H3K36me3	Monocytes-CD14+
rs2257437		chr20	63709980	63724780	Histone	H3K79me2	HSMMtube
rs2257437		chr20	63710000	63716000	Histone	H3K79me2	K562
rs2257437		chr20	63710040	63721320	Histone	H3K79me2	HSMM
rs2257437		chr20	63710160	63722760	Histone	H4K20me1	Monocytes-CD14+
rs2257437		chr20	63710780	63715800	Histone	H3K36me3	HepG2
rs2257437		chr20	63713240	63717880	Histone	H3K79me2	HepG2
rs2257437		chr20	63713980	63715700	Histone	H3K36me3	Osteobl
rs2257437		chr20	63714000	63715740	Histone	H3K79me2	HeLa-S3
rs2257437		chr20	63714080	63719720	Histone	H3K36me3	A549
rs2257437		chr20	63714580	63715700	Histone	H3K36me3	NHEK
rs2257437		chr20	63715020	63717120	Histone	H3K4me1	GM12878
rs2257437		chr20	63715080	63716060	Histone	H3K4me1	HepG2
rs2257437		chr20	63715200	63715780	Histone	H3K36me3	GM12878
rs2257437		chr20	63715320	63715740	Histone	H4K20me1	NH-A
rs2257437		chr20	63715340	63715600	Histone	H3K4me1	K562
rs2258056		chr20	63687888	63705661	Polymerase	PolII	K562
rs2258056		chr20	63693275	63704723	Polymerase	PolII	GM12878
rs2258056		chr20	63693696	63704549	Polymerase	PolII	HeLa-S3
rs2258056		chr20	63694007	63700728	Open Chromatin	DNase1	H1ESC
rs2258056	yes	chr20	63694320	63700800	Histone	H3K4me1	HMEC
rs2258056	yes	chr20	63694812	63698012	Transcription Factor	BCL3	K562
rs2258056	yes	chr20	63695120	63697700	Histone	H3K4me1	K562
rs2258056	yes	chr20	63695139	63698253	Transcription Factor	ELF1	GM12878
rs2258056	yes	chr20	63695290	63700150	Histone	H3K4me2	HMEC
rs2258056		chr20	63695335	63698533	Polymerase	PolII	H1ESC
rs2258056	yes	chr20	63695840	63700400	Histone	H4K20me1	Monocytes-CD14+
rs2258056	yes	chr20	63695940	63698000	Histone	H3K4me1	Monocytes-CD14+
rs2258056	yes	chr20	63695940	63698260	Histone	H3K4me1	HepG2
rs2258056	yes	chr20	63695956	63700275	Transcription Factor	HEY1	HepG2
rs2258056	yes	chr20	63695980	63700340	Histone	H3K4me1	HUVEC
rs2258056	yes	chr20	63696080	63697180	Histone	H3K4me1	HSMM
rs2258056		chr20	63696089	63697731	Open Chromatin	DNase1	HepG2
rs2258056	yes	chr20	63696169	63697614	Histone	H3K4me2	H1ESC
rs2258056	yes	chr20	63696278	63697517	Histone	H3K4me2	H1ESC
rs2258056	yes	chr20	63696309	63698054	Histone	H3K4me3	HSMM
rs2258056	yes	chr20	63696340	63700320	Histone	H3K4me1	NH-A
rs2258056	yes	chr20	63696400	63698080	Histone	H3K27me3	Monocytes-CD14+
rs2258056	yes	chr20	63696404	63697982	Histone	H3K4me2	NH-A
rs2258056	yes	chr20	63696506	63699387	Histone	H3K4me3	NHEK
rs2258056	yes	chr20	63696508	63698988	Histone	H3K4me3	HMEC
rs2258056	yes	chr20	63696554	63699337	Histone	H3K4me2	NHEK
rs2258056	yes	chr20	63696566	63699334	Histone	H3K9ac	NHEK
rs2258056	yes	chr20	63696566	63697754	Histone	H3K4me2	HepG2
rs2258056	yes	chr20	63696580	63700340	Histone	H3K4me1	NHLF
rs2258056	yes	chr20	63696580	63697120	Histone	H3K4me1	GM12878
rs2258056	yes	chr20	63696600	63698580	Histone	H3K36me3	NHLF
rs2258056	yes	chr20	63696620	63700180	Histone	H3K4me1	HSMMtube
rs2258056	yes	chr20	63696620	63698560	Histone	H3K36me3	DND-41
rs2258056	yes	chr20	63696660	63698660	Histone	H3K36me3	A549
rs2258056	yes	chr20	63696780	63700160	Histone	H3K4me1	Osteobl
rs2258056	yes	chr20	63696880	63701920	Histone	H3K4me1	NHEK
rs2258056	yes	chr20	63696940	63700240	Histone	H3K4me1	NHDF-AD
rs2258056	yes	chr20	63697020	63702460	Histone	H3K4me1	A549
rs2280002	yes	chr4	94648200	94654700	Histone	H3K4me1	A549
rs2280002	yes	chr4	94649147	94656562	Histone	H3K27ac	A549
rs2280002	yes	chr4	94650360	94655960	Histone	H3K36me3	Monocytes-CD14+
rs2280002	yes	chr4	94652786	94656486	Histone	H3K9ac	A549
rs2280002	yes	chr4	94652964	94656024	Histone	H3K4me2	A549
rs2280002	yes	chr4	94653740	94654620	Histone	H3K36me3	HSMM
rs2280002	yes	chr4	94653820	94654860	Histone	H3K4me1	Osteobl
rs2280002	yes	chr4	94653860	94654540	Histone	H3K36me3	HUVEC
rs2280002		chr4	94653868	94655135	Open Chromatin	DNase1	A549
rs2280002	yes	chr4	94653940	94655060	Histone	H3K36me3	HepG2
rs2280002	yes	chr4	94653980	94655900	Histone	H3K36me3	Osteobl
rs2280002	yes	chr4	94653980	94654540	Histone	H3K4me1	GM12878
rs2280002	yes	chr4	94654020	94654720	Histone	H3K36me3	NH-A
rs2280002	yes	chr4	94654034	94656461	Histone	H3K4me3	A549
rs2280002	yes	chr4	94654100	94654700	Histone	H3K36me3	NHEK
rs2280002	yes	chr4	94654100	94654260	Histone	H4K20me1	NH-A
rs2280002	yes	chr4	94654160	94655160	Histone	H3K36me3	HSMMtube
rs2297433		chr20	63658580	63671640	Histone	H3K36me3	DND-41
rs2297433		chr20	63658800	63664160	Histone	H3K79me2	HSMMtube
rs2297433		chr20	63659120	63670800	Histone	H3K36me3	NHLF
rs2297433		chr20	63659200	63671380	Histone	H3K36me3	Monocytes-CD14+
rs2297433		chr20	63659600	63664500	Histone	H3K36me3	NHEK
rs2297433		chr20	63660260	63671440	Histone	H3K36me3	HepG2
rs2297433		chr20	63661480	63664820	Histone	H3K36me3	A549
rs2297433		chr20	63661660	63663480	Histone	H3K36me3	HUVEC
rs2297433		chr20	63661860	63664320	Histone	H3K36me3	GM12878
rs2297433		chr20	63661940	63662340	Histone	H3K4me1	DND-41
rs2297433		chr20	63662080	63663120	Histone	H3K79me2	HSMM
rs2297441		chr20	63687888	63705661	Polymerase	PolII	K562
rs2297441		chr20	63693275	63704723	Polymerase	PolII	GM12878
rs2297441	yes	chr20	63693520	63696600	Histone	H3K36me3	DND-41
rs2297441	yes	chr20	63693620	63696540	Histone	H3K36me3	NHLF
rs2297441		chr20	63693696	63704549	Polymerase	PolII	HeLa-S3
rs2297441		chr20	63694007	63700728	Open Chromatin	DNase1	H1ESC
rs2297441	yes	chr20	63694320	63700800	Histone	H3K4me1	HMEC
rs2297441	yes	chr20	63694320	63696780	Histone	H3K4me1	NHEK
rs2297441	yes	chr20	63694812	63698012	Transcription Factor	BCL3	K562
rs2297441	yes	chr20	63695120	63697700	Histone	H3K4me1	K562
rs2297441	yes	chr20	63695139	63698253	Transcription Factor	ELF1	GM12878
rs2297441	yes	chr20	63695290	63700150	Histone	H3K4me2	HMEC
rs2297441		chr20	63695335	63698533	Polymerase	PolII	H1ESC
rs2297441	yes	chr20	63695760	63696420	Histone	H3K36me3	A549
rs2297441	yes	chr20	63695840	63700400	Histone	H4K20me1	Monocytes-CD14+
rs2297441	yes	chr20	63695940	63698000	Histone	H3K4me1	Monocytes-CD14+
rs2297441	yes	chr20	63695940	63698260	Histone	H3K4me1	HepG2
rs2297441	yes	chr20	63695956	63700275	Transcription Factor	HEY1	HepG2
rs2297441	yes	chr20	63695980	63700340	Histone	H3K4me1	HUVEC
rs2297441	yes	chr20	63696020	63696300	Histone	H4K20me1	DND-41
rs2297441	yes	chr20	63696080	63697180	Histone	H3K4me1	HSMM
rs2297441		chr20	63696089	63697731	Open Chromatin	DNase1	HepG2
rs2297441	yes	chr20	63696120	63696500	Histone	H3K4me1	DND-41
rs2297441	yes	chr20	63696160	63696488	Transcription Factor	USF1	H1ESC
rs2297441	yes	chr20	63696169	63697614	Histone	H3K4me2	H1ESC
rs2315009		chr20	63703960	63722680	Histone	H3K79me2	GM12878
rs2315009		chr20	63708240	63726320	Histone	H3K36me3	DND-41
rs2315009		chr20	63708600	63715040	Histone	H3K4me1	HepG2
rs2315009		chr20	63709020	63728100	Histone	H3K36me3	Monocytes-CD14+
rs2315009		chr20	63709980	63724780	Histone	H3K79me2	HSMMtube
rs2315009		chr20	63710000	63713580	Histone	H3K79me2	HeLa-S3
rs2315009		chr20	63710000	63716000	Histone	H3K79me2	K562
rs2315009		chr20	63710000	63713180	Histone	H3K79me2	HepG2
rs2315009		chr20	63710040	63721320	Histone	H3K79me2	HSMM
rs2315009		chr20	63710060	63713240	Histone	H3K36me3	Osteobl
rs2315009		chr20	63710160	63722760	Histone	H4K20me1	Monocytes-CD14+
rs2315009		chr20	63710240	63713960	Histone	H3K36me3	A549
rs2315009		chr20	63710780	63715800	Histone	H3K36me3	HepG2
rs2315009		chr20	63710880	63715160	Histone	H3K36me3	GM12878
rs2315009		chr20	63711700	63713060	Histone	H3K36me3	NH-A
rs2315009		chr20	63711740	63712840	Histone	H3K36me3	NHDF-AD
rs2315009		chr20	63712020	63713260	Histone	H3K36me3	NHEK
rs2315009		chr20	63712200	63712980	Histone	H3K36me3	NHLF
rs2315009		chr20	63712440	63712800	Histone	H4K20me1	NH-A
rs2315009		chr20	63712540	63713680	Histone	H3K36me3	HSMM
rs2315009		chr20	63712720	63713500	Histone	H3K36me3	HSMMtube
rs2315009		chr20	63712740	63713180	Histone	H3K36me3	HUVEC
rs2363893	yes	chr10	124997660	125159180	Histone	H4K20me1	Monocytes-CD14+
rs2363893	yes	chr10	125019360	125026180	Histone	H4K20me1	NH-A
rs2363893	yes	chr10	125019420	125040580	Histone	H3K36me3	Monocytes-CD14+
rs2363893	yes	chr10	125021640	125026340	Histone	H3K27me3	HepG2
rs2363893	yes	chr10	125023680	125026020	Histone	H3K4me1	HUVEC
rs2363893	yes	chr10	125023740	125025780	Histone	H3K4me1	NHEK
rs2363893	yes	chr10	125024380	125026120	Histone	H3K4me1	GM12878
rs2363893	yes	chr10	125024560	125026740	Histone	H3K36me3	NHEK
rs2363893	yes	chr10	125025140	125026040	Histone	H3K79me2	HSMMtube
rs2363893	yes	chr10	125025200	125026460	Histone	H3K79me2	HSMM
rs2363893	yes	chr10	125025220	125025940	Histone	H3K79me2	HeLa-S3
rs2363893	yes	chr10	125025340	125025840	Histone	H3K36me3	HSMM
rs2363893	yes	chr10	125025340	125025940	Histone	H3K27me3	GM12878
rs2363893	yes	chr10	125025400	125025840	Histone	H3K36me3	A549
rs2363893	yes	chr10	125025540	125026020	Histone	H4K20me1	DND-41
rs2405940		chrX	9833820	9836540	Histone	H3K27me3	Monocytes-CD14+
rs2405940		chrX	9834700	9836400	Histone	H3K4me1	HUVEC
rs2405940		chrX	9835120	9835520	Histone	H3K27me3	HSMMtube
rs2427531	yes	chr20	63722780	63737740	Histone	H4K20me1	Monocytes-CD14+
rs2427531	yes	chr20	63725860	63737740	Histone	H3K4me1	HepG2
rs2427531	yes	chr20	63726300	63732740	Histone	H3K4me1	GM12878
rs2427531	yes	chr20	63726460	63731833	Histone	H3K27ac	GM12878
rs2427531	yes	chr20	63726480	63732540	Histone	H3K4me1	DND-41
rs2427531	yes	chr20	63728080	63738060	Histone	H3K36me3	DND-41
rs2427531	yes	chr20	63728120	63737680	Histone	H3K36me3	Monocytes-CD14+
rs2427531	yes	chr20	63728280	63733300	Histone	H3K79me2	HSMMtube
rs2427531	yes	chr20	63728640	63734800	Histone	H3K79me2	GM12878
rs2427531	yes	chr20	63729040	63737320	Histone	H3K36me3	HepG2
rs2427531	yes	chr20	63729220	63733640	Histone	H3K79me2	HSMM
rs2427531	yes	chr20	63729280	63730980	Histone	H3K79me2	K562
rs2427531	yes	chr20	63729290	63731941	Histone	H3K27ac	DND-41
rs2427531	yes	chr20	63730120	63733400	Histone	H3K79me2	HeLa-S3
rs2427531	yes	chr20	63730220	63732340	Histone	H3K79me2	HepG2
rs2427531	yes	chr20	63730309	63731220	Transcription Factor	BCLAF1	GM12878
rs2427531	yes	chr20	63730485	63731276	Transcription Factor	Tcf12	GM12878
rs2427531		chr20	63730637	63731276	Open Chromatin	DNase1	GM12878
rs2427531	yes	chr20	63730644	63731251	Transcription Factor	ELF1	GM12878
rs2427531	yes	chr20	63730646	63731287	Transcription Factor	NFKB	GM19099
rs2427531	yes	chr20	63730648	63731187	Transcription Factor	SP1	GM12878
rs2427531	yes	chr20	63730657	63731340	Transcription Factor	Srf	GM12878
rs2427531	yes	chr20	63730660	63732720	Histone	H3K36me3	NHLF
rs2427531	yes	chr20	63730677	63731230	Transcription Factor	MEF2A	GM12878
rs2427531	yes	chr20	63730677	63731749	Transcription Factor	Pax5	GM12878
rs2427531	yes	chr20	63730680	63732280	Histone	H3K36me3	HSMM
rs2427531	yes	chr20	63730680	63732360	Histone	H3K36me3	A549
rs2427531	yes	chr20	63730694	63733317	Transcription Factor	BCL3	GM12878
rs2427531	yes	chr20	63730694	63731197	Transcription Factor	EBF1	GM12878
rs2427531		chr20	63730694	63731804	Polymerase	PolII	GM12878
rs2427531	yes	chr20	63730716	63731193	Transcription Factor	IRF4	GM12878
rs2427531	yes	chr20	63730740	63731000	Histone	H3K36me3	NHEK
rs2427531	yes	chr20	63730746	63731310	Transcription Factor	NFKB	GM12892
rs2427531	yes	chr20	63730749	63731736	Transcription Factor	POU2F2	GM12891
rs2427531	yes	chr20	63730757	63731251	Transcription Factor	BATF	GM12878
rs2427532	yes	chr20	63722780	63737740	Histone	H4K20me1	Monocytes-CD14+
rs2427532	yes	chr20	63725860	63737740	Histone	H3K4me1	HepG2
rs2427532	yes	chr20	63726300	63732740	Histone	H3K4me1	GM12878
rs2427532	yes	chr20	63726480	63732540	Histone	H3K4me1	DND-41
rs2427532	yes	chr20	63728080	63738060	Histone	H3K36me3	DND-41
rs2427532	yes	chr20	63728120	63737680	Histone	H3K36me3	Monocytes-CD14+
rs2427532	yes	chr20	63728280	63733300	Histone	H3K79me2	HSMMtube
rs2427532	yes	chr20	63728640	63734800	Histone	H3K79me2	GM12878
rs2427532	yes	chr20	63729040	63737320	Histone	H3K36me3	HepG2
rs2427532	yes	chr20	63729220	63733640	Histone	H3K79me2	HSMM
rs2427532	yes	chr20	63730120	63733400	Histone	H3K79me2	HeLa-S3
rs2427532	yes	chr20	63730660	63732720	Histone	H3K36me3	NHLF
rs2427532	yes	chr20	63730694	63733317	Transcription Factor	BCL3	GM12878
rs2427532	yes	chr20	63730840	63733420	Histone	H4K20me1	NH-A
rs2427532		chr20	63730942	63743985	Polymerase	PolII	HepG2
rs2427532	yes	chr20	63730960	63733920	Histone	H4K20me1	DND-41
rs2427532	yes	chr20	63731020	63732900	Histone	H3K36me3	NHEK
rs2427532	yes	chr20	63731020	63733260	Histone	H3K79me2	K562
rs2427532	yes	chr20	63731840	63732620	Histone	H3K36me3	GM12878
rs2427532	yes	chr20	63731866	63732682	Transcription Factor	POU2F2	GM12891
rs2427532	yes	chr20	63731940	63733300	Histone	H4K20me1	Osteobl
rs2427532	yes	chr20	63732180	63732600	Histone	H3K4me1	K562
rs2427532	yes	chr20	63732380	63734040	Histone	H3K79me2	HepG2
rs2427533	yes	chr20	63722780	63737740	Histone	H4K20me1	Monocytes-CD14+
rs2427533	yes	chr20	63725860	63737740	Histone	H3K4me1	HepG2
rs2427533	yes	chr20	63728080	63738060	Histone	H3K36me3	DND-41
rs2427533	yes	chr20	63728120	63737680	Histone	H3K36me3	Monocytes-CD14+
rs2427533	yes	chr20	63728640	63734800	Histone	H3K79me2	GM12878
rs2427533	yes	chr20	63729040	63737320	Histone	H3K36me3	HepG2
rs2427533		chr20	63730942	63743985	Polymerase	PolII	HepG2
rs2427533	yes	chr20	63732620	63735200	Histone	H3K36me3	A549
rs2427533	yes	chr20	63732640	63737220	Histone	H3K36me3	GM12878
rs2427533	yes	chr20	63732800	63737400	Histone	H3K36me3	NHLF
rs2427533	yes	chr20	63733020	63736420	Histone	H3K36me3	HUVEC
rs2427533	yes	chr20	63733180	63737340	Histone	H3K36me3	NHEK
rs2427533		chr20	63733925	63738967	Polymerase	PolII	GM12878
rs2427533	yes	chr20	63733940	63734520	Histone	H4K20me1	NH-A
rs2427533	yes	chr20	63733960	63734740	Histone	H4K20me1	DND-41
rs2427533	yes	chr20	63734111	63734655	Transcription Factor	USF1	HepG2
rs2427533	yes	chr20	63734111	63742512	Transcription Factor	HEY1	HepG2
rs2427533	yes	chr20	63734140	63734920	Histone	H4K20me1	Osteobl
rs2427533		chr20	63734294	63734976	Open Chromatin	DNase1	HepG2
rs2427533	yes	chr20	63734300	63734933	Transcription Factor	HNF4G	HepG2
rs2427533	yes	chr20	63734320	63734780	Histone	H3K4me1	K562
rs2427533	yes	chr20	63734361	63734823	Transcription Factor	TAF1	HepG2
rs2427533	yes	chr20	63734477	63734957	Transcription Factor	HNF4A	HepG2
rs2427533	yes	chr20	63734480	63735160	Histone	H3K79me2	HepG2
rs2450995		chr12	48325060	48325480	Histone	H3K27me3	HSMMtube
rs2450995		chr12	48325120	48325580	Histone	H3K27me3	A549
rs2450995		chr12	48325240	48326180	Histone	H3K4me1	HepG2
rs2452582		chr4	94532060	94540680	Histone	H4K20me1	Monocytes-CD14+
rs2452582		chr4	94537500	94548260	Histone	H3K79me2	HSMMtube
rs2452582		chr4	94538620	94541940	Histone	H3K4me1	NHEK
rs2452582		chr4	94539980	94541500	Histone	H3K4me1	HMEC
rs2452582		chr4	94540060	94540520	Histone	H3K4me1	K562
rs2452582		chr4	94540320	94540800	Histone	H3K79me2	HSMM
rs2452582		chr4	94540360	94542080	Histone	H3K4me1	HUVEC
rs2452582		chr4	94540380	94540640	Histone	H4K20me1	NH-A
rs2452589		chr4	94551540	94553520	Histone	H3K79me2	K562
rs2452589		chr4	94552740	94553840	Histone	H3K79me2	HSMM
rs2452589		chr4	94552880	94554960	Histone	H3K36me3	Osteobl
rs2452589		chr4	94553100	94553360	Histone	H3K4me1	K562
rs2452589		chr4	94553120	94553500	Histone	H3K36me3	HSMMtube
rs2452589		chr4	94553120	94556900	Histone	H3K79me2	HSMMtube
rs2452589		chr4	94553140	94553840	Histone	H3K36me3	NHEK
rs2452589		chr4	94553160	94553360	Histone	H3K36me3	HSMM
rs2452597		chr4	94570100	94573600	Histone	H4K20me1	Monocytes-CD14+
rs2452597		chr4	94570120	94574660	Histone	H3K79me2	HSMMtube
rs2452597		chr4	94570160	94572340	Histone	H3K79me2	K562
rs2452597		chr4	94570260	94573640	Histone	H3K4me1	HepG2
rs2452597		chr4	94571100	94572180	Histone	H3K4me1	Osteobl
rs2452597		chr4	94571620	94572520	Histone	H3K79me2	HSMM
rs2452597		chr4	94571760	94572180	Histone	H3K36me3	NH-A
rs2452597		chr4	94571820	94572240	Histone	H4K20me1	NH-A
rs2452597		chr4	94571900	94572520	Histone	H3K4me1	A549
rs2456274		chr17	704060	717380	Histone	H3K79me2	GM12878
rs2456274		chr17	710200	715280	Histone	H3K79me2	HSMM
rs2456274		chr17	712800	716140	Histone	H3K4me1	Monocytes-CD14+
rs2456274		chr17	712896	716103	Histone	H3K4me2	NH-A
rs2456274		chr17	712917	716047	Histone	H3K4me2	DND-41
rs2456274		chr17	713273	716512	Histone	H3K4me2	Osteobl
rs2456274		chr17	713381	716529	Histone	H3K4me3	HeLa-S3
rs2456274		chr17	713447	715560	Histone	H3K9ac	HepG2
rs2456274		chr17	713454	716440	Histone	H3K4me3	HepG2
rs2456274		chr17	713464	716103	Histone	H3K4me3	HMEC
rs2456274		chr17	713468	715984	Histone	H3K4me3	GM12878
rs2456274		chr17	713490	716128	Histone	H3K4me3	NHEK
rs2456274		chr17	713543	715439	Histone	H3K9ac	DND-41
rs2456274		chr17	713572	715827	Histone	H3K4me3	Monocytes-CD14+
rs2456274		chr17	713631	715574	Histone	H3K4me3	HUVEC
rs2456274		chr17	713634	716996	Histone	H3K4me3	A549
rs2456274		chr17	713651	715561	Histone	H3K4me3	NHLF
rs2456274		chr17	713653	716113	Histone	H3K4me3	Osteobl
rs2456274		chr17	713654	715864	Histone	H3K4me3	NH-A
rs2456274		chr17	713659	715729	Histone	H3K4me2	Monocytes-CD14+
rs2456274		chr17	713671	715570	Histone	H3K4me2	H1ESC
rs2456274		chr17	713672	715571	Histone	H3K4me3	HSMM
rs2456274		chr17	713677	716086	Histone	H3K4me2	H1ESC
rs2456274		chr17	713681	715540	Histone	H3K4me3	NHDF-AD
rs2456274		chr17	713684	715914	Histone	H3K4me3	H1ESC
rs2456274		chr17	713685	716117	Histone	H3K4me3	K562
rs2456274		chr17	713709	715478	Histone	H3K9ac	NH-A
rs2456274		chr17	713717	716463	Histone	H3K9ac	NHEK
rs2456274		chr17	713724	715699	Histone	H3K9ac	K562
rs2456274		chr17	713844	716948	Histone	H3K9ac	A549
rs2456274		chr17	713849	715975	Histone	H3K27ac	NHLF
rs2456274		chr17	713850	716114	Histone	H3K27ac	A549
rs2456274		chr17	713853	715405	Histone	H3K27ac	NHDF-AD
rs2456274		chr17	713867	715359	Histone	H3K9ac	NHLF
rs2456274		chr17	713935	715449	Histone	H3K27ac	NHEK
rs2456274		chr17	713961	715262	Histone	H3K27ac	Monocytes-CD14+
rs2456274		chr17	713983	715524	Histone	H3K9ac	HUVEC
rs2456274		chr17	714037	715421	Histone	H3K9ac	HSMM
rs2456274		chr17	714042	715443	Histone	H3K27ac	Osteobl
rs2456274		chr17	714049	715391	Histone	H2AZ	HSMM
rs2456274		chr17	714053	715375	Transcription Factor	ETS1	GM12878
rs2456274		chr17	714056	715453	Histone	H3K4me3	H1ESC
rs2456274		chr17	714074	715735	Histone	H3K4me2	K562
rs2456274		chr17	714083	715377	Transcription Factor	Sin3Ak20	H1ESC
rs2456274		chr17	714086	715438	Histone	H3K9ac	Monocytes-CD14+
rs2456274		chr17	714092	715324	Histone	H3K27ac	DND-41
rs2456274		chr17	714171	715386	Transcription Factor	ELF1	GM12878
rs2456274		chr17	714185	715356	Transcription Factor	Ini1	HeLa-S3
rs2456274		chr17	714193	715271	Transcription Factor	Gabp	K562
rs2456274		chr17	714236	715467	Transcription Factor	Sin3Ak20	HepG2
rs2456274		chr17	714291	715334	Transcription Factor	Yy1	SKNSHRA
rs2456274		chr17	714309	715448	Histone	H2AZ	HSMMtube
rs2456274		chr17	714364	715356	Open Chromatin	DNase1	HepG2
rs2456274		chr17	714368	715350	Open Chromatin	DNase1	H1ESC
rs2456274		chr17	714388	715272	Transcription Factor	TAF1	GM12891
rs2456274		chr17	714411	715460	Histone	H2AZ	GM12878
rs2456274		chr17	714442	715340	Polymerase	PolII	GM12878
rs2456274		chr17	714478	715360	Transcription Factor	Sin3Ak20	K562
rs2456274		chr17	714497	715297	Transcription Factor	Gabp	HepG2
rs2456274		chr17	714503	715350	Transcription Factor	TAF1	HepG2
rs2456274		chr17	714505	715357	Transcription Factor	ETS1	K562
rs2456274		chr17	714509	715481	Transcription Factor	Gabp	HeLa-S3
rs2456274		chr17	714509	715357	Transcription Factor	Gabp	H1ESC
rs2456274		chr17	714510	715298	Polymerase	PolII	HeLa-S3
rs2456274		chr17	714512	715366	Histone	H2AZ	K562
rs2456274		chr17	714557	715342	Transcription Factor	BCLAF1	GM12878
rs2456274		chr17	714590	715256	Polymerase	PolII	K562
rs2456274		chr17	714591	715531	Transcription Factor	POU2F2	GM12891
rs2456274		chr17	714620	715173	Open Chromatin	DNase1	Monocytes-CD14+
rs2456274		chr17	714632	715367	Open Chromatin	DNase1	HUVEC
rs2456274		chr17	714634	715181	Open Chromatin	DNase1	K562
rs2456274		chr17	714637	715173	Transcription Factor	HEY1	HepG2
rs2456274		chr17	714677	715344	Open Chromatin	DNase1	HSMMtube
rs2456274		chr17	714850	715532	Histone	H3K9ac	NHDF-AD
rs2456274		chr17	714862	716152	Histone	H3K27ac	HeLa-S3
rs2456274		chr17	714862	715588	Histone	H3K9ac	HeLa-S3
rs2456274		chr17	714890	715403	Histone	H2AZ	Osteobl
rs2456274		chr17	714892	716443	Histone	H3K4me2	HepG2
rs2456274		chr17	714900	717120	Histone	H3K4me1	DND-41
rs2456274		chr17	714904	716755	Histone	H3K4me2	HMEC
rs2456274		chr17	714915	717017	Histone	H3K4me2	A549
rs2456274		chr17	714920	715476	Histone	H3K9ac	HMEC
rs2456274		chr17	714922	716104	Histone	H3K4me2	NHDF-AD
rs2456274		chr17	714936	715568	Histone	H3K27ac	HMEC
rs2456274		chr17	714940	715780	Histone	H3K4me1	K562
rs2456274		chr17	714969	715530	Histone	H3K4me2	HUVEC
rs2456274		chr17	715000	716660	Histone	H3K4me1	HUVEC
rs2456274		chr17	715020	715340	Histone	H3K4me1	HMEC
rs2456274		chr17	715036	716995	Histone	H3K4me2	HeLa-S3
rs2456274		chr17	715074	716014	Histone	H3K4me2	HSMMtube
rs2456274		chr17	715120	716140	Histone	H3K27me3	Monocytes-CD14+
rs2510776		chr4	94537500	94548260	Histone	H3K79me2	HSMMtube
rs2510776		chr4	94538620	94541940	Histone	H3K4me1	NHEK
rs2510776		chr4	94539980	94541500	Histone	H3K4me1	HMEC
rs2510776		chr4	94540360	94542080	Histone	H3K4me1	HUVEC
rs2510776		chr4	94540440	94541480	Histone	H3K4me1	HSMMtube
rs2510776		chr4	94540480	94542060	Histone	H3K36me3	Osteobl
rs2510776		chr4	94540700	94542840	Histone	H4K20me1	Monocytes-CD14+
rs2510776		chr4	94540820	94541400	Histone	H3K79me2	HSMM
rs2510776		chr4	94540960	94541520	Histone	H3K36me3	NHEK
rs2510776		chr4	94541100	94541360	Histone	H4K20me1	NHEK
rs2510776		chr4	94541120	94541380	Histone	H3K36me3	GM12878
rs260408	yes	chr5	1871400	1890720	Histone	H3K27me3	Monocytes-CD14+
rs260408		chr5	1880324	1888519	Open Chromatin	DNase1	H1ESC
rs260408	yes	chr5	1887085	1889895	Histone	H3K4me2	HMEC
rs260408	yes	chr5	1887100	1890420	Histone	H3K4me1	NHEK
rs260408	yes	chr5	1887100	1890680	Histone	H3K27me3	HSMMtube
rs260408	yes	chr5	1887200	1890820	Histone	H3K4me1	HMEC
rs260408	yes	chr5	1887880	1889760	Histone	H3K27me3	HepG2
rs260408	yes	chr5	1888160	1890060	Histone	H3K27me3	HUVEC
rs2611471	yes	chr10	46088260	46098620	Histone	H3K4me1	DND-41
rs2611471	yes	chr10	46088580	46103540	Histone	H3K4me1	HepG2
rs2611471	yes	chr10	46090276	46092666	Histone	H3K4me2	HepG2
rs2611471	yes	chr10	46090809	46098297	Histone	H3K27ac	DND-41
rs2611471	yes	chr10	46090960	46093720	Histone	H3K4me1	Monocytes-CD14+
rs2611471	yes	chr10	46091200	46093860	Histone	H3K4me1	GM12878
rs2611471	yes	chr10	46091660	46092920	Histone	H3K27me3	HSMMtube
rs2611471	yes	chr10	46091960	46092500	Histone	H3K4me1	K562
rs2611471	yes	chr10	46092134	46093216	Transcription Factor	POU2F2	GM12891
rs2611493	yes	chr10	46103540	46108460	Histone	H3K27me3	HSMMtube
rs2611493	yes	chr10	46104100	46107900	Histone	H3K27me3	HUVEC
rs2611493	yes	chr10	46104360	46106620	Histone	H3K27me3	NHLF
rs2611493	yes	chr10	46104380	46108500	Histone	H3K27me3	NHEK
rs2611493	yes	chr10	46105180	46107740	Histone	H3K27me3	DND-41
rs2611493	yes	chr10	46105376	46107625	Histone	H3K4me2	HepG2
rs2611493	yes	chr10	46105480	46108660	Histone	H3K4me1	K562
rs2611493	yes	chr10	46105480	46107780	Histone	H3K4me1	DND-41
rs2611493	yes	chr10	46105497	46107125	Histone	H3K4me3	Monocytes-CD14+
rs2611493	yes	chr10	46105597	46107248	Histone	H3K4me2	Monocytes-CD14+
rs2611493	yes	chr10	46105624	46107736	Histone	H3K4me2	H1ESC
rs2611493	yes	chr10	46105693	46107610	Histone	H3K4me3	HepG2
rs2611493	yes	chr10	46105700	46106680	Histone	H3K27me3	GM12878
rs2611493	yes	chr10	46105720	46107620	Histone	H3K4me2	DND-41
rs2611493	yes	chr10	46105723	46107427	Histone	H2AZ	K562
rs2611493	yes	chr10	46105741	46107658	Histone	H3K4me2	H1ESC
rs2611493	yes	chr10	46105755	46107427	Histone	H3K4me3	H1ESC
rs2611493	yes	chr10	46105800	46107720	Histone	H3K27me3	HMEC
rs2611493	yes	chr10	46105802	46107336	Histone	H3K9ac	HepG2
rs2611493	yes	chr10	46105814	46107755	Histone	H3K4me2	A549
rs2611493	yes	chr10	46105860	46107680	Histone	H3K4me1	HMEC
rs2611493	yes	chr10	46105864	46107400	Histone	H3K4me2	NH-A
rs2611493	yes	chr10	46105868	46107202	Histone	H3K9ac	Monocytes-CD14+
rs2611493	yes	chr10	46105878	46107234	Histone	H3K4me3	H1ESC
rs2611493	yes	chr10	46105910	46107626	Histone	H3K9ac	DND-41
rs2611493	yes	chr10	46105910	46107678	Histone	H3K4me3	A549
rs2611493	yes	chr10	46105962	46107096	Histone	H3K4me2	GM12878
rs2611493	yes	chr10	46105984	46107163	Histone	H3K4me3	K562
rs2611493	yes	chr10	46105994	46107631	Histone	H3K9ac	A549
rs2611493		chr10	46105995	46107220	Open Chromatin	DNase1	H1ESC
rs2611493	yes	chr10	46106022	46107118	Histone	H3K4me2	Osteobl
rs2611493	yes	chr10	46106047	46107070	Histone	H2AZ	HSMM
rs2611493	yes	chr10	46106067	46107139	Histone	H3K4me3	HMEC
rs2611493	yes	chr10	46106070	46107237	Transcription Factor	Gabp	H1ESC
rs2611493	yes	chr10	46106078	46107190	Histone	H3K4me2	HMEC
rs2611493	yes	chr10	46106080	46107560	Histone	H3K4me1	NHEK
rs2611493	yes	chr10	46106109	46107001	Histone	H3K4me3	Osteobl
rs2611493		chr10	46106120	46107028	Open Chromatin	DNase1	HepG2
rs2611493	yes	chr10	46106242	46107339	Histone	H3K4me2	NHEK
rs2611493	yes	chr10	46106270	46107034	Histone	H3K4me3	HSMM
rs2611493	yes	chr10	46106290	46106993	Transcription Factor	TAF1	HepG2
rs2611493	yes	chr10	46106360	46107320	Histone	H3K4me1	NH-A
rs2611493	yes	chr10	46106380	46107572	Histone	H3K4me3	HeLa-S3
rs2611493	yes	chr10	46106392	46107130	Histone	H2AZ	GM12878
rs2611493	yes	chr10	46106394	46106843	Transcription Factor	HEY1	HepG2
rs2611493	yes	chr10	46106420	46107820	Histone	H3K27me3	NH-A
rs2611493	yes	chr10	46106422	46106828	Transcription Factor	Egr1	K562
rs2611493		chr10	46106430	46107085	Open Chromatin	DNase1	Monocytes-CD14+
rs2611493		chr10	46106431	46106985	Open Chromatin	DNase1	K562
rs2611493	yes	chr10	46106520	46107760	Histone	H3K27me3	Monocytes-CD14+
rs2611493	yes	chr10	46106560	46108720	Histone	H3K4me1	Monocytes-CD14+
rs2611493	yes	chr10	46106560	46108280	Histone	H3K27me3	Osteobl
rs2611493	yes	chr10	46106566	46107200	Histone	H3K4me2	NHDF-AD
rs2611493	yes	chr10	46106566	46107576	Histone	H3K4me2	HeLa-S3
rs263204		chr5	1871400	1890720	Histone	H3K27me3	Monocytes-CD14+
rs263204		chr5	1872380	1874020	Histone	H3K27me3	HSMMtube
rs263204		chr5	1872400	1874020	Histone	H3K27me3	NHLF
rs263204		chr5	1872420	1874040	Histone	H3K27me3	A549
rs263204		chr5	1872520	1888140	Histone	H3K27me3	HUVEC
rs263204		chr5	1872640	1873960	Histone	H3K27me3	Osteobl
rs263204		chr5	1872680	1873980	Histone	H3K27me3	NH-A
rs263204		chr5	1873480	1874040	Histone	H3K27me3	HepG2
rs263204		chr5	1873627	1877329	Open Chromatin	DNase1	H1ESC
rs2647405		chr6	75738620	75756920	Histone	H3K27me3	Monocytes-CD14+
rs2647405		chr6	75740060	75740420	Histone	H3K27me3	HepG2
rs2647417		chr6	75725900	75726620	Histone	H3K27me3	Monocytes-CD14+
rs2657613		chr17	720120	722500	Histone	H3K4me1	NHEK
rs2657613		chr17	720180	722160	Histone	H3K4me1	HepG2
rs2657613		chr17	720300	721100	Histone	H4K20me1	NH-A
rs2657615		chr17	701640	702840	Histone	H3K36me3	NHEK
rs2657615		chr17	702480	713400	Histone	H3K36me3	Monocytes-CD14+
rs2657615		chr17	702480	703940	Histone	H3K79me2	HSMM
rs2657629		chr17	687800	699220	Histone	H3K36me3	DND-41
rs2657629		chr17	690500	699220	Histone	H3K36me3	Monocytes-CD14+
rs2657629		chr17	692880	699140	Histone	H3K36me3	GM12878
rs2657629		chr17	694680	699160	Histone	H3K36me3	A549
rs2657629		chr17	694700	699240	Histone	H3K36me3	HepG2
rs2657629		chr17	696320	699200	Histone	H3K36me3	NHEK
rs2657629		chr17	698200	699920	Histone	H3K36me3	Osteobl
rs2657629		chr17	698420	700380	Histone	H3K4me1	HUVEC
rs2657633		chr17	687800	699220	Histone	H3K36me3	DND-41
rs2657633		chr17	690500	699220	Histone	H3K36me3	Monocytes-CD14+
rs2657633		chr17	690500	697460	Histone	H3K4me1	A549
rs2657633		chr17	692880	699140	Histone	H3K36me3	GM12878
rs2657633		chr17	694680	699160	Histone	H3K36me3	A549
rs2657633		chr17	694700	697560	Histone	H3K36me3	NHLF
rs2657633		chr17	694700	699240	Histone	H3K36me3	HepG2
rs2657633		chr17	696260	697500	Histone	H3K36me3	HSMMtube
rs2657633		chr17	696320	699200	Histone	H3K36me3	NHEK
rs2657633		chr17	696740	697800	Histone	H3K36me3	HSMM
rs2657633		chr17	696800	698180	Histone	H3K36me3	Osteobl
rs2657633		chr17	696980	698200	Histone	H3K36me3	HUVEC
rs2657633		chr17	697080	697380	Histone	H4K20me1	DND-41
rs2657633		chr17	697140	698680	Histone	H3K36me3	HMEC
rs2738785	yes	chr20	63684180	63689060	Histone	H3K4me1	Monocytes-CD14+
rs2738785		chr20	63684624	63693507	Polymerase	PolII	HeLa-S3
rs2738785	yes	chr20	63684670	63688407	Histone	H3K27ac	HeLa-S3
rs2738785	yes	chr20	63685068	63689192	Histone	H3K27ac	NHLF
rs2738785	yes	chr20	63685220	63689600	Histone	H3K4me1	K562
rs2738785	yes	chr20	63685360	63689100	Histone	H3K4me1	HUVEC
rs2738785	yes	chr20	63685482	63688961	Histone	H3K27ac	HUVEC
rs2738785	yes	chr20	63685520	63688740	Histone	H3K4me1	NHLF
rs2738785	yes	chr20	63685524	63688958	Transcription Factor	Ini1	HeLa-S3
rs2738785	yes	chr20	63685680	63688140	Histone	H3K4me1	HeLa-S3
rs2738785	yes	chr20	63685740	63688420	Histone	H3K4me1	NHDF-AD
rs2738785	yes	chr20	63685751	63688164	Histone	H3K9ac	NHLF
rs2738785		chr20	63686120	63693943	Open Chromatin	DNase1	H1ESC
rs2738785	yes	chr20	63687120	63689600	Histone	H3K36me3	NHLF
rs2738785	yes	chr20	63687860	63688120	Histone	H3K4me1	A549
rs2738785		chr20	63687888	63705661	Polymerase	PolII	K562
rs2740360		chr17	724220	727400	Histone	H3K4me1	HepG2
rs2740360		chr17	725080	727440	Histone	H3K4me1	NHEK
rs2740360		chr17	725520	727127	Histone	H3K4me2	HepG2
rs2740360		chr17	725720	727320	Histone	H3K27me3	Monocytes-CD14+
rs2740360		chr17	725975	726946	Histone	H3K4me2	NHEK
rs2777941	yes	chr20	63684180	63689060	Histone	H3K4me1	Monocytes-CD14+
rs2777941		chr20	63684624	63693507	Polymerase	PolII	HeLa-S3
rs2777941	yes	chr20	63684670	63688407	Histone	H3K27ac	HeLa-S3
rs2777941	yes	chr20	63685068	63689192	Histone	H3K27ac	NHLF
rs2777941	yes	chr20	63685220	63689600	Histone	H3K4me1	K562
rs2777941	yes	chr20	63685360	63689100	Histone	H3K4me1	HUVEC
rs2777941	yes	chr20	63685482	63688961	Histone	H3K27ac	HUVEC
rs2777941	yes	chr20	63685520	63688740	Histone	H3K4me1	NHLF
rs2777941	yes	chr20	63685524	63688958	Transcription Factor	Ini1	HeLa-S3
rs2777941	yes	chr20	63685740	63688420	Histone	H3K4me1	NHDF-AD
rs2777941		chr20	63686120	63693943	Open Chromatin	DNase1	H1ESC
rs2777941	yes	chr20	63687120	63689600	Histone	H3K36me3	NHLF
rs2777941		chr20	63687888	63705661	Polymerase	PolII	K562
rs2777941	yes	chr20	63688140	63688440	Histone	H3K36me3	DND-41
rs2777941	yes	chr20	63688200	63688400	Histone	H4K20me1	DND-41
rs2777941	yes	chr20	63688240	63688500	Histone	H3K4me1	A549
rs2842551		chr6	75738620	75756920	Histone	H3K27me3	Monocytes-CD14+
rs2842553		chr6	75738620	75756920	Histone	H3K27me3	Monocytes-CD14+
rs2842553		chr6	75746060	75746940	Histone	H3K27me3	Osteobl
rs2842554		chr6	75738620	75756920	Histone	H3K27me3	Monocytes-CD14+
rs2842554		chr6	75745080	75746260	Histone	H3K27me3	HUVEC
rs2842554		chr6	75745440	75746000	Histone	H3K27me3	HSMMtube
rs2842554		chr6	75745700	75746120	Histone	H3K27me3	NHEK
rs2842558		chr6	75734200	75735160	Histone	H3K4me1	HepG2
rs2842558		chr6	75735100	75735360	Histone	H3K4me1	A549
rs2842560		chr6	75725000	75725240	Histone	H3K4me1	K562
rs2843546		chr10	46075260	46079040	Histone	H3K4me1	HepG2
rs2843546		chr10	46075760	46082760	Histone	H3K4me1	DND-41
rs2843546		chr10	46075800	46082280	Histone	H3K4me1	Monocytes-CD14+
rs2843546		chr10	46076387	46078739	Histone	H3K27ac	DND-41
rs2843546		chr10	46076975	46078056	Open Chromatin	DNase1	Monocytes-CD14+
rs2843546		chr10	46077079	46078711	Histone	H3K27ac	Monocytes-CD14+
rs2843550		chr10	46074100	46074500	Histone	H3K27me3	HSMMtube
rs2843550		chr10	46074180	46075180	Histone	H3K4me1	HepG2
rs2843551		chr10	46073840	46074040	Histone	H3K27me3	HepG2
rs2843554		chr10	46067760	46072520	Histone	H3K4me1	HepG2
rs2843556		chr10	46075760	46082760	Histone	H3K4me1	DND-41
rs2843556		chr10	46075800	46082280	Histone	H3K4me1	Monocytes-CD14+
rs2843556		chr10	46078912	46079605	Histone	H3K27ac	DND-41
rs2843556		chr10	46079180	46080560	Histone	H3K4me1	K562
rs2843556		chr10	46079280	46079540	Histone	H3K27me3	HSMMtube
rs2843567	yes	chr10	46103540	46108460	Histone	H3K27me3	HSMMtube
rs2843567	yes	chr10	46104100	46107900	Histone	H3K27me3	HUVEC
rs2843567	yes	chr10	46104380	46108500	Histone	H3K27me3	NHEK
rs2843567	yes	chr10	46105180	46107740	Histone	H3K27me3	DND-41
rs2843567	yes	chr10	46105376	46107625	Histone	H3K4me2	HepG2
rs2843567	yes	chr10	46105480	46108660	Histone	H3K4me1	K562
rs2843567	yes	chr10	46105480	46107780	Histone	H3K4me1	DND-41
rs2843567	yes	chr10	46105497	46107125	Histone	H3K4me3	Monocytes-CD14+
rs2843567	yes	chr10	46105597	46107248	Histone	H3K4me2	Monocytes-CD14+
rs2843567	yes	chr10	46105624	46107736	Histone	H3K4me2	H1ESC
rs2843567	yes	chr10	46105693	46107610	Histone	H3K4me3	HepG2
rs2843567	yes	chr10	46105700	46106680	Histone	H3K27me3	GM12878
rs2843567	yes	chr10	46105720	46107620	Histone	H3K4me2	DND-41
rs2843567	yes	chr10	46105723	46107427	Histone	H2AZ	K562
rs2843567	yes	chr10	46105741	46107658	Histone	H3K4me2	H1ESC
rs2843567	yes	chr10	46105755	46107427	Histone	H3K4me3	H1ESC
rs2843567	yes	chr10	46105800	46107720	Histone	H3K27me3	HMEC
rs2843567	yes	chr10	46105802	46107336	Histone	H3K9ac	HepG2
rs2843567	yes	chr10	46105814	46107755	Histone	H3K4me2	A549
rs2843567	yes	chr10	46105860	46107680	Histone	H3K4me1	HMEC
rs2843567	yes	chr10	46105864	46107400	Histone	H3K4me2	NH-A
rs2843567	yes	chr10	46105868	46107202	Histone	H3K9ac	Monocytes-CD14+
rs2843567	yes	chr10	46105878	46107234	Histone	H3K4me3	H1ESC
rs2843567	yes	chr10	46105910	46107626	Histone	H3K9ac	DND-41
rs2843567	yes	chr10	46105910	46107678	Histone	H3K4me3	A549
rs2843567	yes	chr10	46105962	46107096	Histone	H3K4me2	GM12878
rs2843567	yes	chr10	46105984	46107163	Histone	H3K4me3	K562
rs2843567	yes	chr10	46105994	46107631	Histone	H3K9ac	A549
rs2843567		chr10	46105995	46107220	Open Chromatin	DNase1	H1ESC
rs2843567	yes	chr10	46106022	46107118	Histone	H3K4me2	Osteobl
rs2843567	yes	chr10	46106047	46107070	Histone	H2AZ	HSMM
rs2843567	yes	chr10	46106067	46107139	Histone	H3K4me3	HMEC
rs2843567	yes	chr10	46106070	46107237	Transcription Factor	Gabp	H1ESC
rs2843567	yes	chr10	46106078	46107190	Histone	H3K4me2	HMEC
rs2843567	yes	chr10	46106080	46107560	Histone	H3K4me1	NHEK
rs2843567	yes	chr10	46106109	46107001	Histone	H3K4me3	Osteobl
rs2843567		chr10	46106120	46107028	Open Chromatin	DNase1	HepG2
rs2843567	yes	chr10	46106242	46107339	Histone	H3K4me2	NHEK
rs2843567	yes	chr10	46106270	46107034	Histone	H3K4me3	HSMM
rs2843567	yes	chr10	46106290	46106993	Transcription Factor	TAF1	HepG2
rs2843567	yes	chr10	46106360	46107320	Histone	H3K4me1	NH-A
rs2843567	yes	chr10	46106380	46107572	Histone	H3K4me3	HeLa-S3
rs2843567	yes	chr10	46106392	46107130	Histone	H2AZ	GM12878
rs2843567	yes	chr10	46106394	46106843	Transcription Factor	HEY1	HepG2
rs2843567	yes	chr10	46106420	46107820	Histone	H3K27me3	NH-A
rs2843567	yes	chr10	46106422	46106828	Transcription Factor	Egr1	K562
rs2843567		chr10	46106430	46107085	Open Chromatin	DNase1	Monocytes-CD14+
rs2843567		chr10	46106431	46106985	Open Chromatin	DNase1	K562
rs2843567	yes	chr10	46106520	46107760	Histone	H3K27me3	Monocytes-CD14+
rs2843567	yes	chr10	46106560	46108720	Histone	H3K4me1	Monocytes-CD14+
rs2843567	yes	chr10	46106560	46108280	Histone	H3K27me3	Osteobl
rs2843567	yes	chr10	46106566	46107200	Histone	H3K4me2	NHDF-AD
rs2843567	yes	chr10	46106566	46107576	Histone	H3K4me2	HeLa-S3
rs28451380		chr10	46103540	46108460	Histone	H3K27me3	HSMMtube
rs28451380		chr10	46103560	46106280	Histone	H3K4me1	HepG2
rs28451380		chr10	46104100	46107900	Histone	H3K27me3	HUVEC
rs28451380		chr10	46104360	46106620	Histone	H3K27me3	NHLF
rs28451380		chr10	46104380	46108500	Histone	H3K27me3	NHEK
rs28451380		chr10	46104560	46106500	Histone	H3K27me3	Monocytes-CD14+
rs28451380		chr10	46104740	46106300	Histone	H3K27me3	Osteobl
rs28451380		chr10	46105000	46106140	Histone	H3K27me3	NH-A
rs28451380		chr10	46105020	46106200	Histone	H3K27me3	HSMM
rs28451380		chr10	46105160	46106420	Histone	H3K4me1	Monocytes-CD14+
rs28451380		chr10	46105180	46107740	Histone	H3K27me3	DND-41
rs28451380		chr10	46105320	46106380	Histone	H3K27me3	A549
rs28451380		chr10	46105376	46107625	Histone	H3K4me2	HepG2
rs28451380		chr10	46105480	46108660	Histone	H3K4me1	K562
rs28451380		chr10	46105480	46107780	Histone	H3K4me1	DND-41
rs28451380		chr10	46105497	46107125	Histone	H3K4me3	Monocytes-CD14+
rs28451380		chr10	46105540	46106300	Histone	H3K4me1	A549
rs28451380		chr10	46105597	46107248	Histone	H3K4me2	Monocytes-CD14+
rs28451380		chr10	46105624	46107736	Histone	H3K4me2	H1ESC
rs28451380		chr10	46105693	46107610	Histone	H3K4me3	HepG2
rs28451380		chr10	46105700	46106680	Histone	H3K27me3	GM12878
rs28451380		chr10	46105720	46107620	Histone	H3K4me2	DND-41
rs28451380		chr10	46105723	46107427	Histone	H2AZ	K562
rs28451380		chr10	46105740	46106140	Histone	H3K27me3	HepG2
rs28451380		chr10	46105741	46107658	Histone	H3K4me2	H1ESC
rs28451380		chr10	46105755	46107427	Histone	H3K4me3	H1ESC
rs28451380		chr10	46105800	46107720	Histone	H3K27me3	HMEC
rs28451380		chr10	46105802	46107336	Histone	H3K9ac	HepG2
rs28451380		chr10	46105814	46107755	Histone	H3K4me2	A549
rs28451380		chr10	46105860	46107680	Histone	H3K4me1	HMEC
rs28451380		chr10	46105864	46107400	Histone	H3K4me2	NH-A
rs28451380		chr10	46105868	46107202	Histone	H3K9ac	Monocytes-CD14+
rs28451380		chr10	46105878	46107234	Histone	H3K4me3	H1ESC
rs28451380		chr10	46105910	46107626	Histone	H3K9ac	DND-41
rs28451380		chr10	46105910	46107678	Histone	H3K4me3	A549
rs28451380		chr10	46105962	46107096	Histone	H3K4me2	GM12878
rs28451380		chr10	46105984	46107163	Histone	H3K4me3	K562
rs28451380		chr10	46105994	46107631	Histone	H3K9ac	A549
rs28451380		chr10	46105995	46107220	Open Chromatin	DNase1	H1ESC
rs28451380		chr10	46106022	46107118	Histone	H3K4me2	Osteobl
rs2926494	yes	chr10	46075260	46079040	Histone	H3K4me1	HepG2
rs2926494	yes	chr10	46075760	46082760	Histone	H3K4me1	DND-41
rs2926494	yes	chr10	46075800	46082280	Histone	H3K4me1	Monocytes-CD14+
rs2926494	yes	chr10	46076387	46078739	Histone	H3K27ac	DND-41
rs2926494	yes	chr10	46077079	46078711	Histone	H3K27ac	Monocytes-CD14+
rs2926494	yes	chr10	46077170	46078704	Histone	H3K9ac	DND-41
rs2926494	yes	chr10	46077200	46078700	Histone	H3K27me3	HSMMtube
rs2926494	yes	chr10	46078200	46078800	Histone	H3K27me3	Osteobl
rs2926494	yes	chr10	46078460	46078600	Histone	H3K4me1	K562
rs2938004	yes	chr10	124997660	125159180	Histone	H4K20me1	Monocytes-CD14+
rs2938004	yes	chr10	125019420	125040580	Histone	H3K36me3	Monocytes-CD14+
rs2938004	yes	chr10	125027020	125041960	Histone	H3K79me2	HeLa-S3
rs2938004	yes	chr10	125027280	125031320	Histone	H4K20me1	NH-A
rs2938004	yes	chr10	125027840	125030240	Histone	H3K4me1	NH-A
rs2938004	yes	chr10	125027900	125030560	Histone	H3K4me1	NHLF
rs2938004	yes	chr10	125027960	125031260	Histone	H3K79me2	HSMM
rs2938004	yes	chr10	125029200	125030220	Histone	H3K4me1	Osteobl
rs2938004	yes	chr10	125029320	125031180	Histone	H3K36me3	NHEK
rs2938004	yes	chr10	125029380	125030160	Histone	H3K27me3	HepG2
rs2938004	yes	chr10	125029420	125030160	Histone	H4K20me1	Osteobl
rs2938004	yes	chr10	125029420	125035040	Histone	H3K79me2	HSMMtube
rs2938004	yes	chr10	125029460	125029980	Histone	H3K4me1	HSMMtube
rs2938004	yes	chr10	125029460	125030820	Histone	H3K36me3	A549
rs2938004		chr10	125029516	125029972	Open Chromatin	DNase1	NHLF
rs2938004	yes	chr10	125029520	125031220	Histone	H3K4me1	A549
rs2938004		chr10	125029586	125029916	Open Chromatin	DNase1	NH-A
rs2938004	yes	chr10	125029600	125030280	Histone	H3K4me1	NHDF-AD
rs2938004	yes	chr10	125029620	125030080	Histone	H3K36me3	HUVEC
rs2938004	yes	chr10	125029640	125030060	Histone	H3K36me3	HSMMtube
rs2938004	yes	chr10	125029700	125030060	Histone	H4K20me1	A549
rs3012066	yes	chr10	124997660	125159180	Histone	H4K20me1	Monocytes-CD14+
rs3012066	yes	chr10	125041980	125053040	Histone	H3K79me2	K562
rs3012066	yes	chr10	125047660	125050820	Histone	H3K4me1	HUVEC
rs3012066	yes	chr10	125047760	125050300	Histone	H3K4me1	A549
rs3012066	yes	chr10	125047780	125058040	Histone	H3K79me2	HeLa-S3
rs3012066	yes	chr10	125047820	125052880	Histone	H3K4me1	K562
rs3012066	yes	chr10	125047820	125057340	Histone	H3K79me2	HSMMtube
rs3012066	yes	chr10	125047920	125050160	Histone	H3K4me1	NHLF
rs3012066	yes	chr10	125048320	125057440	Histone	H3K79me2	HSMM
rs3012066	yes	chr10	125048800	125049820	Histone	H3K27me3	GM12878
rs3012066	yes	chr10	125048860	125052180	Histone	H3K36me3	NHEK
rs3012066	yes	chr10	125048940	125053580	Histone	H3K27me3	HepG2
rs3012066		chr10	125049007	125050038	Polymerase	PolII	K562
rs3012066	yes	chr10	125049020	125049600	Histone	H3K36me3	NHLF
rs3012066	yes	chr10	125049040	125049560	Histone	H4K20me1	DND-41
rs3012066	yes	chr10	125049280	125049460	Histone	H3K36me3	A549
rs3012066	yes	chr10	125049300	125055940	Histone	H4K20me1	NH-A
rs3012066	yes	chr10	125049300	125050160	Histone	H4K20me1	A549
rs3012066	yes	chr10	125049320	125049600	Histone	H3K4me1	NHDF-AD
rs3012074		chr10	124997660	125159180	Histone	H4K20me1	Monocytes-CD14+
rs3012074		chr10	125019420	125040580	Histone	H3K36me3	Monocytes-CD14+
rs3012074		chr10	125027020	125041960	Histone	H3K79me2	HeLa-S3
rs3012074		chr10	125029420	125035040	Histone	H3K79me2	HSMMtube
rs3012074		chr10	125031400	125035660	Histone	H3K79me2	HSMM
rs3012074		chr10	125031520	125034440	Histone	H3K36me3	NHEK
rs3012074		chr10	125032220	125034460	Histone	H3K4me1	NHEK
rs3012074		chr10	125032680	125034060	Histone	H3K36me3	HUVEC
rs3012074		chr10	125033660	125033980	Histone	H4K20me1	DND-41
rs3012074		chr10	125033700	125034420	Histone	H3K27me3	HepG2
rs3012074		chr10	125033740	125034020	Histone	H3K36me3	DND-41
rs3012074		chr10	125033880	125034400	Histone	H4K20me1	NH-A
rs3012074		chr10	125033920	125034640	Histone	H3K36me3	A549
rs3012074		chr10	125033940	125038440	Histone	H3K4me1	NH-A
rs3012074		chr10	125033960	125034460	Histone	H3K36me3	HSMM
rs3208007		chr20	63684624	63693507	Polymerase	PolII	HeLa-S3
rs3208007		chr20	63686120	63693943	Open Chromatin	DNase1	H1ESC
rs3208007		chr20	63687888	63705661	Polymerase	PolII	K562
rs3208007	yes	chr20	63690140	63692980	Histone	H3K4me1	NHEK
rs3208007	yes	chr20	63690520	63692300	Histone	H3K36me3	NHLF
rs3208007	yes	chr20	63690520	63692360	Histone	H3K36me3	DND-41
rs3208007	yes	chr20	63690580	63691080	Histone	H3K4me1	K562
rs3208007	yes	chr20	63690600	63693280	Histone	H3K4me1	A549
rs3208007	yes	chr20	63690720	63692000	Histone	H3K4me1	HeLa-S3
rs3208007	yes	chr20	63690760	63692440	Histone	H3K4me1	HMEC
rs3208007	yes	chr20	63690773	63692311	Histone	H3K27ac	HeLa-S3
rs331000		chr17	702480	713400	Histone	H3K36me3	Monocytes-CD14+
rs331000		chr17	703800	707360	Histone	H3K79me2	HSMMtube
rs331000		chr17	704060	717380	Histone	H3K79me2	GM12878
rs331000		chr17	704140	707460	Histone	H3K36me3	DND-41
rs331000		chr17	704980	706420	Histone	H3K36me3	Osteobl
rs331000		chr17	705120	706480	Histone	H3K36me3	HepG2
rs331000		chr17	705400	707040	Histone	H3K36me3	HMEC
rs331000		chr17	706200	707140	Histone	H3K79me2	HSMM
rs331000		chr17	706240	707200	Histone	H3K36me3	NHEK
rs331004		chr17	639280	659300	Histone	H3K36me3	Monocytes-CD14+
rs331004		chr17	639500	644500	Histone	H3K36me3	NHEK
rs331004		chr17	639500	641140	Histone	H3K36me3	A549
rs331004		chr17	639720	645380	Histone	H3K36me3	DND-41
rs331004		chr17	639740	640000	Histone	H3K36me3	HUVEC
rs331007		chr17	639280	659300	Histone	H3K36me3	Monocytes-CD14+
rs331007		chr17	639500	644500	Histone	H3K36me3	NHEK
rs331007		chr17	639500	641140	Histone	H3K36me3	A549
rs331007		chr17	639720	645380	Histone	H3K36me3	DND-41
rs331007		chr17	640000	642360	Histone	H3K36me3	GM12878
rs331007		chr17	640360	641640	Histone	H3K36me3	HSMM
rs331007		chr17	641020	642960	Histone	H3K4me1	HMEC
rs34320230		chr7	98151080	98158500	Histone	H3K36me3	Monocytes-CD14+
rs34320230		chr7	98154020	98158120	Histone	H3K36me3	DND-41
rs34320230		chr7	98154500	98156380	Histone	H3K36me3	HepG2
rs34320230		chr7	98154540	98159960	Histone	H4K20me1	Monocytes-CD14+
rs34320230		chr7	98154560	98157320	Histone	H3K27me3	Monocytes-CD14+
rs34320230		chr7	98155980	98156340	Histone	H3K36me3	GM12878
rs34320230		chr7	98156000	98156280	Histone	H3K36me3	NHEK
rs34403066		chr4	94648200	94654700	Histone	H3K4me1	A549
rs34403066		chr4	94648260	94648980	Histone	H3K36me3	NHEK
rs34403066		chr4	94648340	94649000	Histone	H3K36me3	HSMMtube
rs34403066		chr4	94648360	94649520	Histone	H3K36me3	HepG2
rs34403066		chr4	94648380	94651160	Histone	H3K4me1	HUVEC
rs34403066		chr4	94648420	94649020	Histone	H3K36me3	A549
rs34403066		chr4	94648460	94649000	Histone	H3K36me3	NH-A
rs34403066		chr4	94648480	94649140	Histone	H3K36me3	Osteobl
rs34403066		chr4	94648500	94648700	Histone	H4K20me1	Osteobl
rs34582151		chr19	38259180	38259600	Histone	H3K27me3	Monocytes-CD14+
rs34582151		chr19	38259320	38259540	Histone	H3K4me1	K562
rs34675530		chr7	98068080	98068940	Histone	H3K27me3	Monocytes-CD14+
rs34913635		chr12	48278280	48287280	Histone	H3K4me1	Monocytes-CD14+
rs34913635		chr12	48278320	48279280	Histone	H3K27me3	HMEC
rs34913635		chr12	48278360	48278880	Histone	H3K27me3	HSMMtube
rs34913635		chr12	48278440	48279400	Histone	H3K27me3	A549
rs34913635		chr12	48278562	48280760	Histone	H3K27ac	Monocytes-CD14+
rs35060373	yes	chr10	124997660	125159180	Histone	H4K20me1	Monocytes-CD14+
rs35060373	yes	chr10	125019420	125040580	Histone	H3K36me3	Monocytes-CD14+
rs35060373	yes	chr10	125027020	125041960	Histone	H3K79me2	HeLa-S3
rs35060373	yes	chr10	125029420	125035040	Histone	H3K79me2	HSMMtube
rs35060373	yes	chr10	125031400	125035660	Histone	H3K79me2	HSMM
rs35060373	yes	chr10	125031520	125034440	Histone	H3K36me3	NHEK
rs35060373	yes	chr10	125032080	125033080	Histone	H3K27me3	HepG2
rs35060373	yes	chr10	125032220	125034460	Histone	H3K4me1	NHEK
rs35060373	yes	chr10	125032220	125032940	Histone	H3K36me3	DND-41
rs35060373	yes	chr10	125032240	125033820	Histone	H3K36me3	A549
rs35060373	yes	chr10	125032380	125032740	Histone	H3K4me1	A549
rs35060373	yes	chr10	125032480	125033000	Histone	H3K4me1	HMEC
rs35060373	yes	chr10	125032640	125033480	Histone	H3K36me3	HSMMtube
rs35060373	yes	chr10	125032680	125034060	Histone	H3K36me3	HUVEC
rs35375589		chr5	1896480	1900060	Histone	H3K27me3	A549
rs35375589		chr5	1896540	1899860	Histone	H3K27me3	HepG2
rs35375589		chr5	1896640	1898500	Histone	H3K27me3	K562
rs35375589		chr5	1896660	1897200	Histone	H3K27me3	Monocytes-CD14+
rs35375589		chr5	1896900	1897920	Histone	H3K27me3	NHEK
rs35375589		chr5	1897000	1897360	Histone	H3K27me3	DND-41
rs35375589		chr5	1897020	1897400	Histone	H3K27me3	HSMMtube
rs35964087		chr4	94648200	94654700	Histone	H3K4me1	A549
rs35964087		chr4	94648360	94649520	Histone	H3K36me3	HepG2
rs35964087		chr4	94648380	94651160	Histone	H3K4me1	HUVEC
rs35964087		chr4	94648420	94649020	Histone	H3K36me3	A549
rs35964087		chr4	94648480	94649140	Histone	H3K36me3	Osteobl
rs35964087		chr4	94648680	94649020	Histone	H3K36me3	GM12878
rs3747973		chr1	205703820	205708140	Histone	H3K4me1	Monocytes-CD14+
rs3747973		chr1	205706040	205712340	Histone	H3K4me1	HepG2
rs3747973		chr1	205706360	205712460	Histone	H3K36me3	DND-41
rs3747973		chr1	205706420	205708100	Histone	H3K36me3	A549
rs3747973		chr1	205706540	205708180	Histone	H3K36me3	HSMM
rs3747973		chr1	205707120	205708020	Histone	H3K36me3	HMEC
rs3747973		chr1	205707120	205708040	Histone	H3K36me3	NHEK
rs3747973		chr1	205707400	205711140	Histone	H3K36me3	Monocytes-CD14+
rs3747973		chr1	205707640	205708200	Histone	H3K4me1	K562
rs3747973		chr1	205707700	205708080	Histone	H3K36me3	Osteobl
rs3747973		chr1	205707720	205708140	Histone	H3K36me3	NHLF
rs3747973		chr1	205707740	205708060	Histone	H4K20me1	DND-41
rs3747973		chr1	205707820	205708260	Histone	H3K36me3	GM12878
rs3747973		chr1	205707880	205708140	Histone	H4K20me1	NH-A
rs3755015		chr2	85534000	85538960	Histone	H3K4me1	Monocytes-CD14+
rs3755015		chr2	85535120	85544820	Histone	H3K79me2	GM12878
rs3755015		chr2	85535260	85539020	Histone	H3K79me2	HSMM
rs3755015		chr2	85535940	85538660	Histone	H3K4me1	HepG2
rs3755015		chr2	85536080	85537500	Histone	H3K36me3	DND-41
rs3755015		chr2	85536100	85539020	Histone	H3K79me2	HeLa-S3
rs3755015		chr2	85536180	85537960	Histone	H3K4me1	NHDF-AD
rs3755015		chr2	85536192	85540596	Histone	H3K27ac	HSMMtube
rs3755015		chr2	85536200	85538140	Histone	H3K4me1	NH-A
rs3755015		chr2	85536220	85537880	Histone	H3K4me1	HSMM
rs3755015		chr2	85536240	85537920	Histone	H3K4me1	Osteobl
rs3755015		chr2	85536240	85538240	Histone	H3K4me1	DND-41
rs3755015		chr2	85536280	85538740	Histone	H3K4me1	HUVEC
rs3755015		chr2	85536300	85538900	Histone	H3K4me1	NHEK
rs3755015		chr2	85536300	85538180	Histone	H3K4me1	A549
rs3755015		chr2	85536320	85538280	Histone	H3K4me1	HMEC
rs3755015		chr2	85536321	85539041	Histone	H3K4me2	HSMM
rs3755015		chr2	85536327	85540910	Histone	H3K27ac	HSMM
rs3755015		chr2	85536359	85542429	Histone	H3K4me2	Osteobl
rs3755015		chr2	85536360	85544720	Histone	H3K79me2	K562
rs3755015		chr2	85536385	85539158	Histone	H3K4me2	HMEC
rs3755015		chr2	85536388	85543201	Histone	H3K4me2	NH-A
rs3755015		chr2	85536400	85538560	Histone	H3K4me1	NHLF
rs3755015		chr2	85536446	85536972	Open Chromatin	DNase1	HSMMtube
rs3755015		chr2	85536513	85539086	Histone	H3K4me2	NHDF-AD
rs3755015		chr2	85536515	85536925	Open Chromatin	DNase1	HSMM
rs3755015		chr2	85536672	85541080	Histone	H3K27ac	Osteobl
rs3755015		chr2	85536693	85548826	Transcription Factor	HEY1	HepG2
rs3755015		chr2	85536712	85538692	Histone	H3K4me2	HSMMtube
rs3755015		chr2	85536760	85537500	Histone	H3K4me1	HSMMtube
rs3755015		chr2	85536774	85542021	Histone	H3K9ac	HSMMtube
rs3755015		chr2	85536783	85539056	Histone	H3K4me2	DND-41
rs3755015		chr2	85536799	85538635	Histone	H3K4me2	HeLa-S3
rs3755015		chr2	85536800	85537560	Histone	H3K4me1	GM12878
rs3755015		chr2	85536800	85537320	Histone	H3K4me1	K562
rs3755015		chr2	85536800	85538920	Histone	H3K79me2	HSMMtube
rs3755015		chr2	85536820	85540543	Histone	H3K27ac	NH-A
rs3755015		chr2	85536820	85538720	Histone	H3K79me2	HepG2
rs3755015		chr2	85536859	85538790	Histone	H3K4me2	A549
rs3755015		chr2	85536860	85537120	Histone	H3K36me3	HSMM
rs3755015		chr2	85536880	85537040	Histone	H3K36me3	A549
rs3755015		chr2	85536900	85537860	Histone	H3K4me1	HeLa-S3
rs3786877	yes	chr19	38262780	38271220	Histone	H3K4me1	HepG2
rs3786877	yes	chr19	38263612	38271677	Histone	H3K4me2	A549
rs3786877	yes	chr19	38263612	38269612	Histone	H3K4me3	A549
rs3786877	yes	chr19	38263667	38268946	Histone	H3K9ac	A549
rs3786877	yes	chr19	38263672	38272051	Histone	H3K27ac	A549
rs3786877	yes	chr19	38264406	38268981	Histone	H3K9ac	NHEK
rs3786877	yes	chr19	38264425	38269053	Histone	H3K4me3	NHEK
rs3786877	yes	chr19	38264455	38269111	Histone	H3K4me2	HMEC
rs3786877	yes	chr19	38264457	38269042	Histone	H3K4me3	HMEC
rs3786877	yes	chr19	38264471	38269026	Histone	H3K27ac	NHEK
rs3786877	yes	chr19	38264536	38269089	Histone	H3K4me2	NHEK
rs3786877	yes	chr19	38265040	38275800	Histone	H3K4me1	A549
rs3786877	yes	chr19	38266000	38269620	Histone	H3K4me1	HMEC
rs3786877	yes	chr19	38266320	38271100	Histone	H3K4me1	NHEK
rs3786877	yes	chr19	38266500	38268540	Histone	H3K4me1	HeLa-S3
rs3786877	yes	chr19	38266840	38272400	Histone	H3K4me1	K562
rs3786877	yes	chr19	38266900	38268780	Histone	H4K20me1	NHEK
rs3786877	yes	chr19	38267660	38268840	Histone	H3K4me1	Monocytes-CD14+
rs3786877	yes	chr19	38267740	38268800	Histone	H3K27me3	HepG2
rs3786877	yes	chr19	38267820	38269680	Histone	H3K36me3	NHEK
rs3786877	yes	chr19	38268010	38269125	Histone	H2AZ	K562
rs3786877	yes	chr19	38268340	38270200	Histone	H4K20me1	Monocytes-CD14+
rs3786877	yes	chr19	38268400	38268920	Histone	H3K36me3	HMEC
rs3786877	yes	chr19	38268520	38268880	Histone	H3K36me3	A549
rs3787090		chr20	63682820	63685140	Histone	H3K79me2	HeLa-S3
rs3787090		chr20	63684180	63689060	Histone	H3K4me1	Monocytes-CD14+
rs3787090		chr20	63684480	63685400	Histone	H3K4me1	A549
rs3787090		chr20	63684560	63685340	Histone	H3K4me1	HUVEC
rs3787090		chr20	63684600	63685640	Histone	H3K4me1	HeLa-S3
rs3787090		chr20	63684624	63693507	Polymerase	PolII	HeLa-S3
rs3787090		chr20	63684670	63688407	Histone	H3K27ac	HeLa-S3
rs3787090		chr20	63684840	63686840	Histone	H3K36me3	NHLF
rs3787090		chr20	63685068	63689192	Histone	H3K27ac	NHLF
rs3800285		chr6	41578820	41595600	Histone	H3K36me3	DND-41
rs3800285		chr6	41579140	41593700	Histone	H3K36me3	HepG2
rs3800285		chr6	41587160	41591960	Histone	H3K36me3	NHEK
rs3800285		chr6	41587740	41592000	Histone	H3K36me3	Monocytes-CD14+
rs3800285		chr6	41588260	41592060	Histone	H3K36me3	GM12878
rs3800285		chr6	41590320	41592600	Histone	H3K4me1	HepG2
rs3800285		chr6	41590340	41590740	Histone	H3K36me3	HUVEC
rs3800285		chr6	41590500	41592040	Histone	H3K36me3	HMEC
rs3800285		chr6	41590500	41590740	Histone	H3K36me3	A549
rs3800285		chr6	41590560	41591860	Histone	H3K36me3	HSMMtube
rs3800285		chr6	41590580	41591380	Histone	H3K36me3	HSMM
rs3801294		chr7	98188440	98196960	Histone	H3K36me3	Monocytes-CD14+
rs3801294		chr7	98191120	98195520	Histone	H3K36me3	DND-41
rs3801294		chr7	98191180	98195920	Histone	H3K36me3	HepG2
rs3801294		chr7	98191200	98195900	Histone	H3K36me3	NHEK
rs3801294		chr7	98191600	98193800	Histone	H3K36me3	HSMMtube
rs3801294		chr7	98192380	98193280	Histone	H3K36me3	A549
rs3801294		chr7	98192460	98194640	Histone	H3K36me3	GM12878
rs3801294		chr7	98192720	98194660	Histone	H3K36me3	HUVEC
rs3805263		chr4	94580820	94583520	Histone	H3K4me1	Osteobl
rs3805263		chr4	94583160	94583420	Histone	H3K36me3	HepG2
rs3822957		chr6	75897340	75897640	Histone	H3K36me3	NHEK
rs3857468		chr6	75895320	75895800	Histone	H3K36me3	NHEK
rs3870365		chr6	153105780	153106140	Histone	H3K79me2	HSMM
rs410157		chr17	687800	699220	Histone	H3K36me3	DND-41
rs410157		chr17	689900	695880	Histone	H3K4me1	NHEK
rs410157		chr17	690380	696080	Histone	H3K4me1	HMEC
rs410157		chr17	690462	695724	Histone	H3K27ac	Osteobl
rs410157		chr17	690480	695560	Histone	H3K4me1	Osteobl
rs410157		chr17	690500	699220	Histone	H3K36me3	Monocytes-CD14+
rs410157		chr17	690500	697460	Histone	H3K4me1	A549
rs410157		chr17	690560	696080	Histone	H3K4me1	HSMM
rs410157		chr17	690840	695560	Histone	H3K4me1	HSMMtube
rs410157		chr17	690865	695310	Histone	H3K27ac	HSMM
rs410157		chr17	692461	695421	Histone	H3K27ac	HSMMtube
rs410157		chr17	692880	699140	Histone	H3K36me3	GM12878
rs410157		chr17	693020	695600	Histone	H3K4me1	HUVEC
rs410157		chr17	693061	696354	Histone	H3K27ac	A549
rs410157		chr17	693064	695526	Histone	H3K27ac	HUVEC
rs410157		chr17	693189	695222	Histone	H3K4me2	A549
rs410157		chr17	693564	695224	Histone	H3K4me2	NH-A
rs410157		chr17	694500	695980	Histone	H3K4me1	NH-A
rs410157		chr17	694520	696280	Histone	H3K4me1	NHLF
rs410157		chr17	694522	695715	Histone	H3K27ac	NH-A
rs410157		chr17	694540	696120	Histone	H3K4me1	NHDF-AD
rs410157		chr17	694540	695660	Histone	H3K4me1	HeLa-S3
rs410157		chr17	694680	695540	Histone	H3K36me3	HSMM
rs410157		chr17	694680	699160	Histone	H3K36me3	A549
rs410157		chr17	694696	695252	Histone	H3K9ac	NH-A
rs410157		chr17	694700	697560	Histone	H3K36me3	NHLF
rs410157		chr17	694700	699240	Histone	H3K36me3	HepG2
rs410157		chr17	694720	696300	Histone	H3K36me3	NHEK
rs410157		chr17	694800	695520	Histone	H3K36me3	NHDF-AD
rs410157		chr17	694800	695560	Histone	H3K36me3	HUVEC
rs410157		chr17	694860	696240	Histone	H3K36me3	NH-A
rs410157		chr17	694880	696540	Histone	H3K36me3	Osteobl
rs410157		chr17	694900	695420	Histone	H3K36me3	HMEC
rs410157		chr17	694980	695680	Histone	H3K36me3	HSMMtube
rs41278842	yes	chr7	98184100	98188060	Histone	H3K4me1	Monocytes-CD14+
rs41278842	yes	chr7	98184340	98188220	Histone	H3K4me1	Osteobl
rs41278842	yes	chr7	98185464	98187837	Histone	H3K27ac	Osteobl
rs41278842	yes	chr7	98185540	98187020	Histone	H3K4me1	NHDF-AD
rs41278842	yes	chr7	98185820	98187480	Histone	H3K4me1	NH-A
rs41278842	yes	chr7	98185920	98187520	Histone	H3K4me1	HUVEC
rs41278842	yes	chr7	98186040	98187360	Histone	H3K4me1	K562
rs41278842	yes	chr7	98186040	98187420	Histone	H3K36me3	DND-41
rs41278842	yes	chr7	98186060	98187500	Histone	H3K36me3	HepG2
rs41278842	yes	chr7	98186223	98187289	Histone	H3K9ac	NH-A
rs41278842	yes	chr7	98186229	98187290	Histone	H3K4me2	NH-A
rs41278842	yes	chr7	98186260	98186920	Histone	H3K4me1	HSMMtube
rs41278842	yes	chr7	98186323	98187605	Histone	H3K4me2	Osteobl
rs41278842	yes	chr7	98186440	98186880	Histone	H3K4me1	A549
rs41278842		chr7	98186452	98187157	Open Chromatin	DNase1	NH-A
rs41278842	yes	chr7	98186460	98186720	Histone	H3K36me3	NHEK
rs41278842		chr7	98186505	98187235	Open Chromatin	DNase1	NHLF
rs41278842	yes	chr7	98186520	98187060	Histone	H4K20me1	Monocytes-CD14+
rs41278842	yes	chr7	98186580	98186740	Histone	H4K20me1	NH-A
rs417171		chr17	672560	677600	Histone	H3K36me3	Monocytes-CD14+
rs417171		chr17	673100	673720	Histone	H3K36me3	GM12878
rs417171		chr17	673100	673980	Histone	H3K36me3	HepG2
rs417171		chr17	673120	673960	Histone	H3K79me2	HSMMtube
rs417171		chr17	673123	673874	Open Chromatin	DNase1	NHLF
rs417171		chr17	673123	673765	Open Chromatin	DNase1	NH-A
rs417171		chr17	673140	675620	Histone	H3K36me3	NHEK
rs417171		chr17	673140	674140	Histone	H3K4me1	NH-A
rs417171		chr17	673240	674720	Histone	H3K36me3	HSMMtube
rs417171		chr17	673240	673840	Histone	H3K36me3	DND-41
rs417171		chr17	673380	673780	Histone	H4K20me1	DND-41
rs417171		chr17	673460	673840	Histone	H3K36me3	HSMM
rs417171		chr17	673560	675600	Histone	H3K36me3	Osteobl
rs423887		chr17	687740	691880	Histone	H3K4me1	Monocytes-CD14+
rs423887		chr17	687800	699220	Histone	H3K36me3	DND-41
rs423887		chr17	687840	690980	Histone	H3K36me3	NHEK
rs423887		chr17	687860	694180	Histone	H3K36me3	A549
rs423887		chr17	688140	691120	Histone	H3K36me3	Osteobl
rs423887		chr17	689040	690880	Histone	H3K36me3	HepG2
rs423887		chr17	689060	690760	Histone	H3K36me3	HMEC
rs423887		chr17	689240	691540	Histone	H3K36me3	HSMM
rs423887		chr17	689320	690740	Histone	H3K79me2	HSMMtube
rs423887		chr17	689397	690910	Histone	H3K27ac	Monocytes-CD14+
rs423887		chr17	689520	690800	Histone	H3K36me3	NHLF
rs423887		chr17	689555	690570	Histone	H3K4me3	Monocytes-CD14+
rs423887		chr17	689720	690840	Histone	H3K36me3	HSMMtube
rs423887		chr17	689780	690540	Histone	H3K36me3	NH-A
rs423887		chr17	689900	695880	Histone	H3K4me1	NHEK
rs423887		chr17	689900	690760	Histone	H3K36me3	GM12878
rs423887		chr17	689920	690620	Histone	H3K36me3	HUVEC
rs423887		chr17	689960	690480	Histone	H3K4me1	A549
rs423887		chr17	690000	691680	Histone	H3K79me2	HSMM
rs4267963		chr6	153110460	153111220	Histone	H3K27me3	HepG2
rs4267963		chr6	153111019	153111523	Transcription Factor	Yy1	H1ESC
rs429249		chr17	665460	672540	Histone	H3K36me3	Monocytes-CD14+
rs429249		chr17	671260	672020	Histone	H3K36me3	NHEK
rs437948		chr17	718580	720280	Histone	H3K4me1	HUVEC
rs4453662	yes	chr2	10587260	10607720	Histone	H3K36me3	Monocytes-CD14+
rs4453662	yes	chr2	10596920	10600460	Histone	H3K4me1	NHEK
rs4453662	yes	chr2	10597580	10599480	Histone	H3K36me3	HepG2
rs4453662	yes	chr2	10598400	10599180	Histone	H3K4me1	NHLF
rs4453662	yes	chr2	10598860	10600940	Histone	H3K36me3	DND-41
rs4453662	yes	chr2	10598880	10599480	Histone	H3K36me3	A549
rs4453662	yes	chr2	10598920	10599320	Histone	H3K36me3	GM12878
rs4453662	yes	chr2	10598940	10599460	Histone	H4K20me1	Osteobl
rs4581397		chr10	46059780	46067280	Histone	H3K4me1	HepG2
rs4581397		chr10	46061780	46063820	Histone	H3K4me1	Monocytes-CD14+
rs4581397		chr10	46062420	46063480	Histone	H3K27me3	HSMMtube
rs4581397		chr10	46062464	46063691	Histone	H2AZ	K562
rs4581397		chr10	46063300	46063620	Histone	H3K4me1	K562
rs458746		chr17	718580	720280	Histone	H3K4me1	HUVEC
rs458746		chr17	718580	719460	Histone	H3K36me3	NHEK
rs458746		chr17	718660	719520	Histone	H3K36me3	Osteobl
rs461521		chr17	718580	720280	Histone	H3K4me1	HUVEC
rs461521		chr17	718580	719460	Histone	H3K36me3	NHEK
rs461521		chr17	718660	719520	Histone	H3K36me3	Osteobl
rs461521		chr17	718680	719580	Histone	H3K36me3	A549
rs461521		chr17	719160	719400	Histone	H3K36me3	NH-A
rs4699299		chr4	94578900	94580440	Histone	H3K36me3	Osteobl
rs4699299		chr4	94579440	94580220	Histone	H3K36me3	NHEK
rs4699299		chr4	94579500	94580480	Histone	H3K36me3	NH-A
rs4699299		chr4	94579760	94580120	Histone	H3K36me3	HUVEC
rs4699299		chr4	94579780	94580520	Histone	H3K36me3	HSMM
rs4699299		chr4	94579800	94580300	Histone	H3K4me1	Osteobl
rs4699299		chr4	94579880	94580240	Histone	H3K79me2	HSMM
rs4699299		chr4	94579980	94580580	Histone	H3K79me2	HSMMtube
rs4699540		chr4	94578900	94580440	Histone	H3K36me3	Osteobl
rs4699540		chr4	94579440	94580220	Histone	H3K36me3	NHEK
rs4699540		chr4	94579500	94580480	Histone	H3K36me3	NH-A
rs4699540		chr4	94579760	94580120	Histone	H3K36me3	HUVEC
rs4699540		chr4	94579780	94580520	Histone	H3K36me3	HSMM
rs4699540		chr4	94579800	94580300	Histone	H3K4me1	Osteobl
rs4699540		chr4	94579880	94580240	Histone	H3K79me2	HSMM
rs4699540		chr4	94579980	94580580	Histone	H3K79me2	HSMMtube
rs4714483	yes	chr6	41546540	41565300	Histone	H3K79me2	HepG2
rs4714483	yes	chr6	41547020	41565840	Histone	H4K20me1	Monocytes-CD14+
rs4714483	yes	chr6	41548240	41578680	Histone	H3K4me1	HepG2
rs4714483	yes	chr6	41556640	41568800	Histone	H3K36me3	HepG2
rs4714483	yes	chr6	41557760	41561140	Histone	H3K27me3	Monocytes-CD14+
rs4714483	yes	chr6	41557880	41560760	Histone	H4K20me1	DND-41
rs4714483	yes	chr6	41558400	41563780	Histone	H3K79me2	GM12878
rs4714483	yes	chr6	41558920	41563220	Histone	H3K4me1	DND-41
rs4714483	yes	chr6	41559520	41562280	Histone	H3K4me1	GM12878
rs4714483	yes	chr6	41559560	41561639	Histone	H3K4me2	DND-41
rs4714483	yes	chr6	41559620	41561860	Histone	H3K4me1	Monocytes-CD14+
rs4714483	yes	chr6	41559910	41561427	Histone	H3K4me2	GM12878
rs4714483	yes	chr6	41560020	41560620	Histone	H4K20me1	NH-A
rs4714483	yes	chr6	41560072	41561450	Histone	H3K4me2	NH-A
rs4714483	yes	chr6	41560073	41563774	Histone	H3K4me2	H1ESC
rs4714483	yes	chr6	41560080	41560780	Histone	H3K4me1	K562
rs4714483	yes	chr6	41560088	41561499	Histone	H3K9ac	DND-41
rs4714483	yes	chr6	41560089	41561448	Histone	H3K4me2	NHEK
rs4714483	yes	chr6	41560100	41560600	Histone	H3K4me1	NH-A
rs4714483	yes	chr6	41560140	41560660	Histone	H3K79me2	HSMMtube
rs4714483	yes	chr6	41560160	41561640	Histone	H3K4me1	HUVEC
rs4714483	yes	chr6	41560164	41563481	Histone	H3K4me2	H1ESC
rs4714483	yes	chr6	41560194	41561382	Histone	H3K4me3	H1ESC
rs4714483	yes	chr6	41560210	41561426	Histone	H3K4me2	Osteobl
rs4714483	yes	chr6	41560232	41561426	Histone	H3K4me3	GM12878
rs4714483	yes	chr6	41560245	41561565	Histone	H3K4me2	Monocytes-CD14+
rs4714483	yes	chr6	41560262	41561376	Histone	H3K4me3	NHEK
rs4714483	yes	chr6	41560265	41561629	Histone	H3K4me3	Monocytes-CD14+
rs4714483	yes	chr6	41560300	41560980	Histone	H4K20me1	HepG2
rs4714483	yes	chr6	41560320	41561558	Histone	H2AZ	GM12878
rs4714483	yes	chr6	41560325	41561093	Histone	H3K27ac	DND-41
rs4714483	yes	chr6	41560347	41561376	Histone	H3K4me3	Osteobl
rs4714483		chr6	41560357	41561372	Open Chromatin	DNase1	H1ESC
rs4714483	yes	chr6	41560419	41561367	Histone	H3K4me3	H1ESC
rs4714483	yes	chr6	41560438	41561318	Transcription Factor	ELF1	GM12878
rs4714484		chr6	41546540	41565300	Histone	H3K79me2	HepG2
rs4714484		chr6	41547020	41565840	Histone	H4K20me1	Monocytes-CD14+
rs4714484		chr6	41548240	41578680	Histone	H3K4me1	HepG2
[truncated: 1,534 more rows]

## Sheet: Roadmap Epigenomics
SNP	74 promising functional SNPs	Chromosome	Region Start	Region End	Feature Type Class	Feature Type	Epigenome
rs10015716		chr4	94627040	94627880	Histone	H3K36me3	Fetal Intestine Large
rs10015716		chr4	94627040	94627880	Histone	H3K36me3	Fetal Intestine Large
rs10065645		chr5	1934540	1936020	Histone	H3K27me3	Fetal Thymus
rs10065645		chr5	1934540	1936020	Histone	H3K27me3	Fetal Thymus
rs10065645		chr5	1935420	1936040	Histone	H3K27me3	Fetal Intestine Large
rs10065645		chr5	1935420	1936040	Histone	H3K27me3	Fetal Intestine Large
rs1013887		chr7	98078940	98080080	Histone	H3K27me3	T cells (PB) Roadmap
rs1013887		chr7	98078940	98080080	Histone	H3K27me3	T cells (PB) Roadmap
rs1013887		chr7	98079880	98080200	Histone	H3K4me1	iPS DF 19.11
rs1013887		chr7	98079880	98080200	Histone	H3K4me1	iPS DF 19.11
rs1013887		chr7	98079880	98080240	Histone	H3K27me3	Fetal Adrenal Gland
rs1013887		chr7	98079880	98080240	Histone	H3K27me3	Fetal Adrenal Gland
rs1013887		chr7	98079960	98080700	Histone	H3K4me1	iPS-20b
rs1013887		chr7	98079960	98080260	Histone	H3K4me1	H1-neuronal progenitor
rs1013887		chr7	98079960	98080260	Histone	H3K4me1	H1-neuronal progenitor
rs1013887		chr7	98079980	98080180	Histone	H3K4me1	iPS DF 6.9
rs1013887		chr7	98079980	98080180	Histone	H3K4me1	iPS DF 6.9
rs1013887		chr7	98080000	98080200	Histone	H3K4me1	H9
rs1013887		chr7	98080000	98080200	Histone	H3K4me1	H9
rs10147346		chr14	60615760	60617340	Histone	H3K4me1	Fetal Muscle Leg
rs10147346		chr14	60615760	60617340	Histone	H3K4me1	Fetal Muscle Leg
rs10147346		chr14	60615900	60616880	Histone	H3K27me3	Monocytes-CD14+ (PB) Roadmap
rs10147346		chr14	60615900	60616880	Histone	H3K27me3	Monocytes-CD14+ (PB) Roadmap
rs10147346		chr14	60615980	60617140	Histone	H3K4me1	iPS-20b
rs10147346		chr14	60616061	60617252	Histone	H3K27ac	Fetal Muscle Leg
rs10147346		chr14	60616061	60617252	Histone	H3K27ac	Fetal Muscle Leg
rs10147346		chr14	60616100	60616920	Histone	H3K14ac	IMR90
rs10147346		chr14	60616180	60616640	Histone	H3K4me1	iPS DF 19.11
rs10147346		chr14	60616180	60616640	Histone	H3K4me1	iPS DF 19.11
rs10147346		chr14	60616400	60616940	Histone	H3K4me1	IMR90
rs10147346		chr14	60616400	60616640	Histone	H3K4me1	Psoas Muscle
rs10147346		chr14	60616420	60616820	Histone	H3K27me3	Fetal Intestine Large
rs10147346		chr14	60616420	60616820	Histone	H3K27me3	Fetal Intestine Large
rs10171934		chr2	20678840	20688780	Histone	H3K36me3	B cells (PB) Roadmap
rs10171934		chr2	20678840	20688780	Histone	H3K36me3	B cells (PB) Roadmap
rs10171934		chr2	20680420	20691140	Histone	H3K36me3	Fetal Adrenal Gland
rs10171934		chr2	20680420	20691140	Histone	H3K36me3	Fetal Adrenal Gland
rs10171934		chr2	20682220	20687520	Histone	H3K36me3	Fetal Muscle Leg
rs10171934		chr2	20682220	20687520	Histone	H3K36me3	Fetal Muscle Leg
rs10171934		chr2	20682420	20689300	Histone	H3K36me3	Placenta
rs10171934		chr2	20682420	20689300	Histone	H3K36me3	Placenta
rs10171934		chr2	20682540	20685040	Histone	H3K36me3	Monocytes-CD14+ (PB) Roadmap
rs10171934		chr2	20682540	20685040	Histone	H3K36me3	Monocytes-CD14+ (PB) Roadmap
rs10171934		chr2	20684080	20685200	Histone	H3K36me3	T cells (PB) Roadmap
rs10171934		chr2	20684080	20685200	Histone	H3K36me3	T cells (PB) Roadmap
rs10171934		chr2	20684140	20687500	Histone	H3K36me3	Fetal Intestine Large
rs10171934		chr2	20684140	20687500	Histone	H3K36me3	Fetal Intestine Large
rs10171934		chr2	20684220	20684880	Histone	H3K36me3	Fetal Intestine Small
rs10171934		chr2	20684220	20684880	Histone	H3K36me3	Fetal Intestine Small
rs10171934		chr2	20684240	20685000	Histone	H3K36me3	Fetal Stomach
rs10171934		chr2	20684240	20685000	Histone	H3K36me3	Fetal Stomach
rs10171934		chr2	20684360	20684920	Histone	H3K36me3	Thymus
rs10171934		chr2	20684360	20684920	Histone	H3K36me3	Thymus
rs10171934		chr2	20684360	20684860	Histone	H3K36me3	iPS DF 19.11
rs10171934		chr2	20684360	20684860	Histone	H3K36me3	iPS DF 19.11
rs10171934		chr2	20684400	20684880	Histone	H3K36me3	H1-mesenchymal
rs10171934		chr2	20684400	20684880	Histone	H3K36me3	H1-mesenchymal
rs10171934		chr2	20684400	20684840	Histone	H3K36me3	H1-trophoblast
rs10171934		chr2	20684400	20684840	Histone	H3K36me3	H1-trophoblast
rs10171934		chr2	20684420	20685060	Histone	H3K36me3	Fetal Thymus
rs10171934		chr2	20684420	20685060	Histone	H3K36me3	Fetal Thymus
rs10171934		chr2	20684440	20684920	Histone	H3K36me3	Spleen
rs10171934		chr2	20684440	20684920	Histone	H3K36me3	Spleen
rs10171934		chr2	20684440	20684860	Histone	H3K36me3	H9
rs10171934		chr2	20684440	20684860	Histone	H3K36me3	H9
rs10171934		chr2	20684440	20684860	Histone	H3K36me3	Gastric
rs10171934		chr2	20684440	20684860	Histone	H3K36me3	Gastric
rs10171934		chr2	20684720	20688840	Histone	H3K36me3	Natural Killer cells (PB)
rs10171934		chr2	20684720	20688840	Histone	H3K36me3	Natural Killer cells (PB)
rs10174605		chr2	10580360	10586880	Histone	H3K36me3	Monocytes-CD14+ (PB) Roadmap
rs10174605		chr2	10580360	10586880	Histone	H3K36me3	Monocytes-CD14+ (PB) Roadmap
rs10174605		chr2	10580760	10585800	Histone	H3K36me3	B cells (PB) Roadmap
rs10174605		chr2	10580760	10585800	Histone	H3K36me3	B cells (PB) Roadmap
rs10174605		chr2	10582160	10586800	Histone	H3K36me3	Fetal Muscle Leg
rs10174605		chr2	10582160	10586800	Histone	H3K36me3	Fetal Muscle Leg
rs10174605		chr2	10582340	10586920	Histone	H3K36me3	iPS-20b
rs10174605		chr2	10583340	10587040	Histone	H3K36me3	Natural Killer cells (PB)
rs10174605		chr2	10583340	10587040	Histone	H3K36me3	Natural Killer cells (PB)
rs10174605		chr2	10583620	10586880	Histone	H3K36me3	T cells (PB) Roadmap
rs10174605		chr2	10583620	10586880	Histone	H3K36me3	T cells (PB) Roadmap
rs10174605		chr2	10584760	10586480	Histone	H3K36me3	Placenta
rs10174605		chr2	10584760	10586480	Histone	H3K36me3	Placenta
rs10174605		chr2	10584780	10585580	Histone	H3K4me1	Fetal Muscle Leg
rs10174605		chr2	10584780	10585580	Histone	H3K4me1	Fetal Muscle Leg
rs10174605		chr2	10584780	10585540	Histone	H3K4me1	Fetal Stomach
rs10174605		chr2	10584780	10585540	Histone	H3K4me1	Fetal Stomach
rs10174605		chr2	10584780	10585760	Histone	H2AK5ac	IMR90
rs10174605		chr2	10584799	10585267	Open Chromatin	DNase1	IMR90
rs10174605		chr2	10584800	10585720	Histone	H3K4me1	IMR90
rs10174605		chr2	10584820	10585800	Histone	H3K4me1	Fetal Intestine Small
rs10174605		chr2	10584820	10585800	Histone	H3K4me1	Fetal Intestine Small
rs10174605		chr2	10584820	10586800	Histone	H3K36me3	Fetal Adrenal Gland
rs10174605		chr2	10584820	10586800	Histone	H3K36me3	Fetal Adrenal Gland
rs10174605		chr2	10584820	10586800	Histone	H3K36me3	Fetal Thymus
rs10174605		chr2	10584820	10586800	Histone	H3K36me3	Fetal Thymus
rs10174605		chr2	10584836	10585786	Histone	H3K27ac	H1-mesenchymal
rs10174605		chr2	10584836	10585786	Histone	H3K27ac	H1-mesenchymal
rs10174605		chr2	10584840	10586260	Histone	H3K36me3	Fetal Stomach
rs10174605		chr2	10584840	10586260	Histone	H3K36me3	Fetal Stomach
rs10174605		chr2	10584860	10586800	Histone	H3K14ac	IMR90
rs10174605		chr2	10584864	10585556	Histone	H3K4me2	IMR90
rs10174605		chr2	10584880	10585820	Histone	H3K4me1	Fetal Intestine Large
rs10174605		chr2	10584880	10585820	Histone	H3K4me1	Fetal Intestine Large
rs10174605		chr2	10584900	10586760	Histone	H2BK12ac	IMR90
rs10174605		chr2	10584920	10585140	Histone	H3K4me1	Left Ventricle
rs10174605		chr2	10584920	10585140	Histone	H3K4me1	Left Ventricle
rs10174605		chr2	10584980	10585220	Histone	H3K36me3	Left Ventricle
rs10174605		chr2	10584980	10585220	Histone	H3K36me3	Left Ventricle
rs10174605		chr2	10585040	10585520	Histone	H4K8ac	IMR90
rs10176842		chr2	237514420	237520680	Histone	H3K36me3	H1-mesenchymal
rs10176842		chr2	237514420	237520680	Histone	H3K36me3	H1-mesenchymal
rs10176842		chr2	237516760	237520860	Histone	H3K27me3	Fetal Stomach
rs10176842		chr2	237516760	237520860	Histone	H3K27me3	Fetal Stomach
rs10176842		chr2	237517980	237520700	Histone	H3K36me3	Fetal Stomach
rs10176842		chr2	237517980	237520700	Histone	H3K36me3	Fetal Stomach
rs10176842		chr2	237519260	237520680	Histone	H3K27me3	Fetal Adrenal Gland
rs10176842		chr2	237519260	237520680	Histone	H3K27me3	Fetal Adrenal Gland
rs10176842		chr2	237519320	237520540	Histone	H3K4me1	Fetal Intestine Small
rs10176842		chr2	237519320	237520540	Histone	H3K4me1	Fetal Intestine Small
rs10176842		chr2	237519360	237520500	Histone	H3K4me1	Fetal Intestine Large
rs10176842		chr2	237519360	237520500	Histone	H3K4me1	Fetal Intestine Large
rs10176842		chr2	237519420	237520660	Histone	H3K27me3	Fetal Muscle Trunk
rs10176842		chr2	237519420	237520660	Histone	H3K27me3	Fetal Muscle Trunk
rs10176842		chr2	237519440	237520660	Histone	H3K36me3	Gastric
rs10176842		chr2	237519440	237520660	Histone	H3K36me3	Gastric
rs10176842		chr2	237519500	237520300	Histone	H3K36me3	Lung
rs10176842		chr2	237519500	237520300	Histone	H3K36me3	Lung
rs10176842		chr2	237519560	237520600	Histone	H3K4me1	H1-mesenchymal
rs10176842		chr2	237519560	237520600	Histone	H3K4me1	H1-mesenchymal
rs10176842		chr2	237519580	237520600	Histone	H3K4me1	iPS DF 19.11
rs10176842		chr2	237519580	237520600	Histone	H3K4me1	iPS DF 19.11
rs10179195		chr2	85533760	85536280	Histone	H3K4me1	Monocytes-CD14+ (PB) Roadmap
rs10179195		chr2	85533760	85536280	Histone	H3K4me1	Monocytes-CD14+ (PB) Roadmap
rs10179195		chr2	85534860	85540860	Histone	H2AK5ac	IMR90
rs10179195		chr2	85535220	85536060	Histone	H2BK12ac	IMR90
rs10179195		chr2	85535300	85536040	Histone	H3K14ac	IMR90
rs10179195		chr2	85535420	85535720	Histone	H3K4me1	iPS-20b
rs10207885		chr2	10587280	10595180	Histone	H3K36me3	Monocytes-CD14+ (PB) Roadmap
rs10207885		chr2	10587280	10595180	Histone	H3K36me3	Monocytes-CD14+ (PB) Roadmap
rs10207885		chr2	10592640	10595060	Histone	H3K36me3	Fetal Thymus
rs10207885		chr2	10592640	10595060	Histone	H3K36me3	Fetal Thymus
rs10207885		chr2	10592700	10599340	Histone	H3K36me3	Natural Killer cells (PB)
rs10207885		chr2	10592700	10599340	Histone	H3K36me3	Natural Killer cells (PB)
rs10207885		chr2	10592700	10600700	Histone	H3K36me3	B cells (PB) Roadmap
rs10207885		chr2	10592700	10600700	Histone	H3K36me3	B cells (PB) Roadmap
rs10207885		chr2	10592700	10593100	Histone	H3K36me3	iPS-20b
rs10207885		chr2	10592760	10594360	Histone	H3K36me3	Fetal Intestine Small
rs10207885		chr2	10592760	10594360	Histone	H3K36me3	Fetal Intestine Small
rs10207885		chr2	10592800	10593520	Histone	H3K36me3	Fetal Muscle Leg
rs10207885		chr2	10592800	10593520	Histone	H3K36me3	Fetal Muscle Leg
rs10207885		chr2	10592800	10594560	Histone	H3K36me3	Fetal Intestine Large
rs10207885		chr2	10592800	10594560	Histone	H3K36me3	Fetal Intestine Large
rs10207885		chr2	10592840	10593180	Histone	H3K36me3	T cells (PB) Roadmap
rs10207885		chr2	10592840	10593180	Histone	H3K36me3	T cells (PB) Roadmap
rs10207885		chr2	10592880	10595620	Histone	H3K36me3	Fetal Adrenal Gland
rs10207885		chr2	10592880	10595620	Histone	H3K36me3	Fetal Adrenal Gland
rs10207885		chr2	10592920	10596200	Histone	H3K36me3	Fetal Muscle Trunk
rs10207885		chr2	10592920	10596200	Histone	H3K36me3	Fetal Muscle Trunk
rs10207885		chr2	10592980	10596060	Histone	H3K36me3	Fetal Stomach
rs10207885		chr2	10592980	10596060	Histone	H3K36me3	Fetal Stomach
rs10270222		chr7	98138280	98153960	Histone	H3K27me3	Monocytes-CD14+ (PB) Roadmap
rs10270222		chr7	98138280	98153960	Histone	H3K27me3	Monocytes-CD14+ (PB) Roadmap
rs10270222		chr7	98150720	98153980	Histone	H3K36me3	Fetal Adrenal Gland
rs10270222		chr7	98150720	98153980	Histone	H3K36me3	Fetal Adrenal Gland
rs10270222		chr7	98150840	98153840	Histone	H3K36me3	Natural Killer cells (PB)
rs10270222		chr7	98150840	98153840	Histone	H3K36me3	Natural Killer cells (PB)
rs10270222		chr7	98150980	98153940	Histone	H3K36me3	B cells (PB) Roadmap
rs10270222		chr7	98150980	98153940	Histone	H3K36me3	B cells (PB) Roadmap
rs10270222		chr7	98151140	98153480	Histone	H3K36me3	Placenta
rs10270222		chr7	98151140	98153480	Histone	H3K36me3	Placenta
rs10270222		chr7	98151140	98154380	Histone	H3K36me3	T cells (PB) Roadmap
rs10270222		chr7	98151140	98154380	Histone	H3K36me3	T cells (PB) Roadmap
rs10270222		chr7	98151220	98152880	Histone	H3K36me3	Monocytes-CD14+ (PB) Roadmap
rs10270222		chr7	98151220	98152880	Histone	H3K36me3	Monocytes-CD14+ (PB) Roadmap
rs10270222		chr7	98151220	98153900	Histone	H3K36me3	Fetal Intestine Large
rs10270222		chr7	98151220	98153900	Histone	H3K36me3	Fetal Intestine Large
rs10270222		chr7	98151280	98153960	Histone	H3K36me3	Fetal Stomach
rs10270222		chr7	98151280	98153960	Histone	H3K36me3	Fetal Stomach
rs10270222		chr7	98151300	98153820	Histone	H3K36me3	Fetal Muscle Leg
rs10270222		chr7	98151300	98153820	Histone	H3K36me3	Fetal Muscle Leg
rs10270222		chr7	98151340	98153940	Histone	H3K36me3	Fetal Thymus
rs10270222		chr7	98151340	98153940	Histone	H3K36me3	Fetal Thymus
rs10270222		chr7	98151360	98153080	Histone	H3K27me3	B cells (PB) Roadmap
rs10270222		chr7	98151360	98153080	Histone	H3K27me3	B cells (PB) Roadmap
rs10270222		chr7	98151360	98153900	Histone	H3K36me3	Fetal Muscle Trunk
rs10270222		chr7	98151360	98153900	Histone	H3K36me3	Fetal Muscle Trunk
rs10270222		chr7	98151360	98153180	Histone	H3K36me3	iPS-20b
rs10270222		chr7	98151380	98154020	Histone	H3K36me3	Fetal Intestine Small
rs10270222		chr7	98151380	98154020	Histone	H3K36me3	Fetal Intestine Small
rs10270222		chr7	98151400	98153940	Histone	H3K36me3	Lung
rs10270222		chr7	98151400	98153940	Histone	H3K36me3	Lung
rs10270222		chr7	98152060	98152620	Histone	H3K4me1	iPS-20b
rs10270222		chr7	98152080	98153820	Histone	H3K36me3	Thymus
rs10270222		chr7	98152080	98153820	Histone	H3K36me3	Thymus
rs10270222		chr7	98152100	98153180	Histone	H3K36me3	Gastric
rs10270222		chr7	98152100	98153180	Histone	H3K36me3	Gastric
rs10270222		chr7	98152120	98152680	Histone	H3K36me3	Spleen
rs10270222		chr7	98152120	98152680	Histone	H3K36me3	Spleen
rs10270222		chr7	98152180	98152700	Histone	H3K36me3	Pancreas
rs10270222		chr7	98152180	98152700	Histone	H3K36me3	Pancreas
rs10270222		chr7	98152200	98152620	Histone	H3K36me3	H9
rs10270222		chr7	98152200	98152620	Histone	H3K36me3	H9
rs10270222		chr7	98152200	98153280	Histone	H3K36me3	H1-mesenchymal
rs10270222		chr7	98152200	98153280	Histone	H3K36me3	H1-mesenchymal
rs10270222		chr7	98152220	98152600	Histone	H3K4me1	iPS DF 19.11
rs10270222		chr7	98152220	98152600	Histone	H3K4me1	iPS DF 19.11
rs10270222		chr7	98152260	98152760	Histone	H3K36me3	H1-trophoblast
rs10270222		chr7	98152260	98152760	Histone	H3K36me3	H1-trophoblast
rs10270222		chr7	98152360	98152580	Histone	H3K4me1	H1-mesenchymal
rs10270222		chr7	98152360	98152580	Histone	H3K4me1	H1-mesenchymal
rs10464490		chr7	98084060	98086940	Histone	H3K27me3	Fetal Thymus
rs10464490		chr7	98084060	98086940	Histone	H3K27me3	Fetal Thymus
rs10464490		chr7	98084620	98086640	Histone	H3K27me3	Fetal Adrenal Gland
rs10464490		chr7	98084620	98086640	Histone	H3K27me3	Fetal Adrenal Gland
rs10464490		chr7	98084980	98087000	Histone	H3K27me3	Fetal Muscle Trunk
rs10464490		chr7	98084980	98087000	Histone	H3K27me3	Fetal Muscle Trunk
rs10464490		chr7	98085120	98086020	Histone	H3K4me1	iPS DF 19.11
rs10464490		chr7	98085120	98086020	Histone	H3K4me1	iPS DF 19.11
rs10464490		chr7	98085400	98086600	Histone	H3K4me1	Fetal Intestine Large
rs10464490		chr7	98085400	98086600	Histone	H3K4me1	Fetal Intestine Large
rs10464490		chr7	98085679	98086352	Histone	H3K27ac	Small Intestine
rs10464490		chr7	98085679	98086352	Histone	H3K27ac	Small Intestine
rs10464490		chr7	98085800	98086400	Histone	H3K4me1	Fetal Intestine Small
rs10464490		chr7	98085800	98086400	Histone	H3K4me1	Fetal Intestine Small
rs10763536		chr10	46059660	46060140	Histone	H3K36me3	Right Atrium
rs10763536		chr10	46059660	46060140	Histone	H3K36me3	Right Atrium
rs10763536		chr10	46059740	46061040	Histone	H3K27me3	Fetal Adrenal Gland
rs10763536		chr10	46059740	46061040	Histone	H3K27me3	Fetal Adrenal Gland
rs10763536		chr10	46059820	46060120	Histone	H3K9me3	iPS DF 19.11
rs10763536		chr10	46059820	46060120	Histone	H3K9me3	iPS DF 19.11
rs10763536		chr10	46059820	46060080	Histone	H3K4me1	H1-mesenchymal
rs10763536		chr10	46059820	46060080	Histone	H3K4me1	H1-mesenchymal
rs10763536		chr10	46059860	46060120	Histone	H3K36me3	H1-mesenchymal
rs10763536		chr10	46059860	46060120	Histone	H3K36me3	H1-mesenchymal
rs10825136		chr10	46103560	46105360	Histone	H3K4me1	Placenta
rs10825136		chr10	46103560	46105360	Histone	H3K4me1	Placenta
rs10825136		chr10	46104040	46108640	Histone	H3K27me3	iPS-20b
rs10825136		chr10	46104280	46108340	Histone	H3K27me3	H1ESC
rs10825136		chr10	46104340	46108420	Histone	H3K27me3	H1ESC
rs10825136		chr10	46104760	46105320	Histone	H3K27me3	Monocytes-CD14+ (PB) Roadmap
rs10825136		chr10	46104760	46105320	Histone	H3K27me3	Monocytes-CD14+ (PB) Roadmap
rs10825136		chr10	46105000	46108700	Histone	H3K4me1	Fetal Thymus
rs10825136		chr10	46105000	46108700	Histone	H3K4me1	Fetal Thymus
rs10825136		chr10	46105000	46105240	Histone	H3K27me3	H1-mesenchymal
rs10825136		chr10	46105000	46105240	Histone	H3K27me3	H1-mesenchymal
rs10825136		chr10	46105080	46108400	Histone	H3K4me1	T cells (PB) Roadmap
rs10825136		chr10	46105080	46108400	Histone	H3K4me1	T cells (PB) Roadmap
rs10825136		chr10	46105160	46106420	Histone	H3K4me1	Natural Killer cells (PB)
rs10825136		chr10	46105160	46106420	Histone	H3K4me1	Natural Killer cells (PB)
rs10825136		chr10	46105160	46105380	Histone	H3K27me3	Fetal Intestine Large
rs10825136		chr10	46105160	46105380	Histone	H3K27me3	Fetal Intestine Large
rs10825187		chr10	46103560	46105360	Histone	H3K4me1	Placenta
rs10825187		chr10	46103560	46105360	Histone	H3K4me1	Placenta
rs10825187		chr10	46103720	46103980	Histone	H3K4me1	H1-mesenchymal
rs10825187		chr10	46103720	46103980	Histone	H3K4me1	H1-mesenchymal
rs10825187		chr10	46103720	46104000	Histone	H3K9me3	H1-trophoblast
rs10825187		chr10	46103720	46104000	Histone	H3K9me3	H1-trophoblast
rs10825187		chr10	46103720	46104140	Histone	H3K4me1	H1-trophoblast
rs10825187		chr10	46103720	46104140	Histone	H3K4me1	H1-trophoblast
rs10825587		chr10	46086320	46086800	Histone	H3K36me3	Right Atrium
rs10825587		chr10	46086320	46086800	Histone	H3K36me3	Right Atrium
rs10825587		chr10	46086340	46086760	Histone	H3K36me3	H1-mesenchymal
rs10825587		chr10	46086340	46086760	Histone	H3K36me3	H1-mesenchymal
rs10825587		chr10	46086520	46086720	Histone	H3K4me1	H1-mesenchymal
rs10825587		chr10	46086520	46086720	Histone	H3K4me1	H1-mesenchymal
rs10826227		chr10	46056180	46057180	Histone	H3K9me3	Fetal Stomach
rs10826227		chr10	46056180	46057180	Histone	H3K9me3	Fetal Stomach
rs10826227		chr10	46056220	46057160	Histone	H3K9me3	Monocytes-CD14+ (PB) Roadmap
rs10826227		chr10	46056220	46057160	Histone	H3K9me3	Monocytes-CD14+ (PB) Roadmap
rs10826227		chr10	46056240	46057120	Histone	H3K9me3	Fetal Thymus
rs10826227		chr10	46056240	46057120	Histone	H3K9me3	Fetal Thymus
rs10826227		chr10	46056340	46056920	Histone	H3K4me1	iPS DF 19.11
rs10826227		chr10	46056340	46056920	Histone	H3K4me1	iPS DF 19.11
rs10826227		chr10	46056560	46057060	Histone	H3K9me3	Natural Killer cells (PB)
rs10826227		chr10	46056560	46057060	Histone	H3K9me3	Natural Killer cells (PB)
rs10901849		chr10	124981680	125008960	Histone	H3K36me3	Monocytes-CD14+ (PB) Roadmap
rs10901849		chr10	124981680	125008960	Histone	H3K36me3	Monocytes-CD14+ (PB) Roadmap
rs10901849		chr10	124981680	125004920	Histone	H3K36me3	iPS-20b
rs10901849		chr10	124988760	125006320	Histone	H3K36me3	Fetal Muscle Trunk
rs10901849		chr10	124988760	125006320	Histone	H3K36me3	Fetal Muscle Trunk
rs10901849		chr10	124988780	125007220	Histone	H3K36me3	Fetal Muscle Leg
rs10901849		chr10	124988780	125007220	Histone	H3K36me3	Fetal Muscle Leg
rs10901849		chr10	124988780	125008840	Histone	H3K36me3	Fetal Adrenal Gland
rs10901849		chr10	124988780	125008840	Histone	H3K36me3	Fetal Adrenal Gland
rs10901849		chr10	124988780	125018620	Histone	H3K36me3	Fetal Stomach
rs10901849		chr10	124988780	125018620	Histone	H3K36me3	Fetal Stomach
rs10901849		chr10	124988780	125006260	Histone	H3K36me3	Fetal Intestine Large
rs10901849		chr10	124988780	125006260	Histone	H3K36me3	Fetal Intestine Large
rs10901849		chr10	124989280	125008780	Histone	H3K36me3	Fetal Intestine Small
rs10901849		chr10	124989280	125008780	Histone	H3K36me3	Fetal Intestine Small
rs10901849		chr10	124989460	125007840	Histone	H3K36me3	Placenta
rs10901849		chr10	124989460	125007840	Histone	H3K36me3	Placenta
rs10901849		chr10	124990080	124996120	Histone	H3K36me3	Natural Killer cells (PB)
rs10901849		chr10	124990080	124996120	Histone	H3K36me3	Natural Killer cells (PB)
rs10901849		chr10	124990580	124996100	Histone	H3K36me3	H1-trophoblast
rs10901849		chr10	124990580	124996100	Histone	H3K36me3	H1-trophoblast
rs10901849		chr10	124992820	124996020	Histone	H3K36me3	IMR90
rs10901849		chr10	124992840	124996040	Histone	H3K36me3	Gastric
rs10901849		chr10	124992840	124996040	Histone	H3K36me3	Gastric
rs10901849		chr10	124992840	125004500	Histone	H3K36me3	H1-mesenchymal
rs10901849		chr10	124992840	125004500	Histone	H3K36me3	H1-mesenchymal
rs10901849		chr10	124992900	124995000	Histone	H3K36me3	Left Ventricle
rs10901849		chr10	124992900	124995000	Histone	H3K36me3	Left Ventricle
rs10901849		chr10	124992940	125004420	Histone	H3K36me3	iPS DF 19.11
rs10901849		chr10	124992940	125004420	Histone	H3K36me3	iPS DF 19.11
rs10901849		chr10	124992940	125000920	Histone	H3K36me3	Lung
rs10901849		chr10	124992940	125000920	Histone	H3K36me3	Lung
rs10901849		chr10	124992980	124996080	Histone	H3K36me3	Spleen
rs10901849		chr10	124992980	124996080	Histone	H3K36me3	Spleen
rs10901849		chr10	124993000	124996040	Histone	H3K36me3	Pancreas
rs10901849		chr10	124993000	124996040	Histone	H3K36me3	Pancreas
rs10901849		chr10	124993520	124996100	Histone	H3K36me3	H9
rs10901849		chr10	124993520	124996100	Histone	H3K36me3	H9
rs10901849		chr10	124993620	125019260	Histone	H3K4me1	Fetal Muscle Trunk
rs10901849		chr10	124993620	125019260	Histone	H3K4me1	Fetal Muscle Trunk
rs10901849		chr10	124994380	124995360	Histone	H3K36me3	iPS DF 6.9
rs10901849		chr10	124994380	124995360	Histone	H3K36me3	iPS DF 6.9
rs10901849		chr10	124994580	124994960	Histone	H3K4me1	H1-mesenchymal
rs10901849		chr10	124994580	124994960	Histone	H3K4me1	H1-mesenchymal
rs10947980		chr6	41549820	41578700	Histone	H3K36me3	Fetal Intestine Large
rs10947980		chr6	41549820	41578700	Histone	H3K36me3	Fetal Intestine Large
rs10947980		chr6	41554820	41563740	Histone	H3K4me1	Fetal Intestine Large
rs10947980		chr6	41554820	41563740	Histone	H3K4me1	Fetal Intestine Large
rs10947980		chr6	41556480	41560540	Histone	H3K27me3	iPS-20b
rs10947980		chr6	41557340	41563420	Histone	H3K4me1	Fetal Intestine Small
rs10947980		chr6	41557340	41563420	Histone	H3K4me1	Fetal Intestine Small
rs10947980		chr6	41557680	41558920	Histone	H3K4me1	Fetal Muscle Leg
rs10947980		chr6	41557680	41558920	Histone	H3K4me1	Fetal Muscle Leg
rs10947980		chr6	41557680	41579680	Histone	H3K36me3	Fetal Stomach
rs10947980		chr6	41557680	41579680	Histone	H3K36me3	Fetal Stomach
rs10947980		chr6	41557740	41562420	Histone	H3K36me3	Fetal Intestine Small
rs10947980		chr6	41557740	41562420	Histone	H3K36me3	Fetal Intestine Small
rs10947980		chr6	41557780	41558900	Histone	H3K4me1	Pancreas
rs10947980		chr6	41557780	41558900	Histone	H3K4me1	Pancreas
rs10947980		chr6	41557820	41558340	Histone	H3K36me3	Gastric
rs10947980		chr6	41557820	41558340	Histone	H3K36me3	Gastric
rs10947980		chr6	41557840	41558340	Histone	H3K4me1	iPS DF 19.11
rs10947980		chr6	41557840	41558340	Histone	H3K4me1	iPS DF 19.11
rs10947980		chr6	41557900	41562440	Histone	H3K27me3	Fetal Thymus
rs10947980		chr6	41557900	41562440	Histone	H3K27me3	Fetal Thymus
rs10947980		chr6	41557900	41558320	Histone	H3K4me1	H1-mesenchymal
rs10947980		chr6	41557900	41558320	Histone	H3K4me1	H1-mesenchymal
rs10947980		chr6	41557900	41558460	Histone	H3K36me3	H1-mesenchymal
rs10947980		chr6	41557900	41558460	Histone	H3K36me3	H1-mesenchymal
rs10947980		chr6	41557940	41558860	Histone	H3K4me1	Lung
rs10947980		chr6	41557940	41558860	Histone	H3K4me1	Lung
rs10947980		chr6	41557940	41558200	Histone	H3K4me1	Left Ventricle
rs10947980		chr6	41557940	41558200	Histone	H3K4me1	Left Ventricle
rs10947980		chr6	41557940	41558120	Histone	H3K27me3	H9
rs10947980		chr6	41557940	41558120	Histone	H3K27me3	H9
rs10947980		chr6	41557940	41558260	Histone	H3K23me2	H9ESC
rs10947980		chr6	41557960	41558340	Histone	H3K4me1	Right Atrium
rs10947980		chr6	41557960	41558340	Histone	H3K4me1	Right Atrium
rs10947980		chr6	41557960	41558200	Histone	H3K36me3	H1-trophoblast
rs10947980		chr6	41557960	41558200	Histone	H3K36me3	H1-trophoblast
rs10947980		chr6	41557980	41558200	Histone	H3K4me1	H1-neuronal progenitor
rs10947980		chr6	41557980	41558200	Histone	H3K4me1	H1-neuronal progenitor
rs10947980		chr6	41558000	41558620	Histone	H3K4me1	Gastric
rs10947980		chr6	41558000	41558620	Histone	H3K4me1	Gastric
rs11006223		chr10	46056180	46057180	Histone	H3K9me3	Fetal Stomach
rs11006223		chr10	46056180	46057180	Histone	H3K9me3	Fetal Stomach
rs11006223		chr10	46056220	46057160	Histone	H3K9me3	Monocytes-CD14+ (PB) Roadmap
rs11006223		chr10	46056220	46057160	Histone	H3K9me3	Monocytes-CD14+ (PB) Roadmap
rs11006223		chr10	46056240	46057120	Histone	H3K9me3	Fetal Thymus
rs11006223		chr10	46056240	46057120	Histone	H3K9me3	Fetal Thymus
rs11006223		chr10	46056340	46056920	Histone	H3K4me1	iPS DF 19.11
rs11006223		chr10	46056340	46056920	Histone	H3K4me1	iPS DF 19.11
rs11006223		chr10	46056560	46057060	Histone	H3K9me3	Natural Killer cells (PB)
rs11006223		chr10	46056560	46057060	Histone	H3K9me3	Natural Killer cells (PB)
rs11006223		chr10	46056640	46057120	Histone	H3K9me3	Placenta
rs11006223		chr10	46056640	46057120	Histone	H3K9me3	Placenta
rs11006223		chr10	46056640	46057000	Histone	H3K9me3	H1-trophoblast
rs11006223		chr10	46056640	46057000	Histone	H3K9me3	H1-trophoblast
rs11006223		chr10	46056800	46057040	Histone	H3K9me3	Lung
rs11006223		chr10	46056800	46057040	Histone	H3K9me3	Lung
rs11006223		chr10	46056800	46056960	Histone	H3K36me3	H1-trophoblast
rs11006223		chr10	46056800	46056960	Histone	H3K36me3	H1-trophoblast
rs11006223		chr10	46056800	46057020	Histone	H3K4me1	H1-trophoblast
rs11006223		chr10	46056800	46057020	Histone	H3K4me1	H1-trophoblast
rs11006223		chr10	46056820	46057000	Histone	H3K27me3	Small Intestine
rs11006223		chr10	46056820	46057000	Histone	H3K27me3	Small Intestine
rs11094198		chrX	71180360	71182200	Histone	H3K4me1	Fetal Thymus
rs11094198		chrX	71180360	71182200	Histone	H3K4me1	Fetal Thymus
rs11094198		chrX	71180460	71182080	Histone	H3K4me1	Natural Killer cells (PB)
rs11094198		chrX	71180460	71182080	Histone	H3K4me1	Natural Killer cells (PB)
rs11094198		chrX	71180580	71182140	Histone	H2AK5ac	IMR90
rs11094198		chrX	71180620	71182960	Histone	H3K4me1	Fetal Muscle Trunk
rs11094198		chrX	71180620	71182960	Histone	H3K4me1	Fetal Muscle Trunk
rs11094198		chrX	71180620	71182120	Histone	H3K4me1	Fetal Muscle Leg
rs11094198		chrX	71180620	71182120	Histone	H3K4me1	Fetal Muscle Leg
rs11094198		chrX	71180620	71181900	Histone	H3K4me1	T cells (PB) Roadmap
rs11094198		chrX	71180620	71181900	Histone	H3K4me1	T cells (PB) Roadmap
rs11094198		chrX	71180680	71182000	Histone	H3K4me1	Monocytes-CD14+ (PB) Roadmap
rs11094198		chrX	71180680	71182000	Histone	H3K4me1	Monocytes-CD14+ (PB) Roadmap
rs11094198		chrX	71180680	71181960	Histone	H3K4me1	B cells (PB) Roadmap
rs11094198		chrX	71180680	71181960	Histone	H3K4me1	B cells (PB) Roadmap
rs11097434		chr4	94656320	94662720	Histone	H3K36me3	Fetal Adrenal Gland
rs11097434		chr4	94656320	94662720	Histone	H3K36me3	Fetal Adrenal Gland
rs11097434		chr4	94661520	94662740	Histone	H3K36me3	Fetal Intestine Large
rs11097434		chr4	94661520	94662740	Histone	H3K36me3	Fetal Intestine Large
rs11097434		chr4	94661680	94662320	Histone	H3K36me3	Fetal Stomach
rs11097434		chr4	94661680	94662320	Histone	H3K36me3	Fetal Stomach
rs11097434		chr4	94661700	94662280	Histone	H3K36me3	Fetal Intestine Small
rs11097434		chr4	94661700	94662280	Histone	H3K36me3	Fetal Intestine Small
rs11097434		chr4	94661720	94662720	Histone	H3K36me3	Fetal Muscle Leg
rs11097434		chr4	94661720	94662720	Histone	H3K36me3	Fetal Muscle Leg
rs11097434		chr4	94661740	94662940	Histone	H3K36me3	Placenta
rs11097434		chr4	94661740	94662940	Histone	H3K36me3	Placenta
rs11097434		chr4	94661760	94662260	Histone	H3K36me3	Right Atrium
rs11097434		chr4	94661760	94662260	Histone	H3K36me3	Right Atrium
rs11097434		chr4	94661760	94662220	Histone	H3K4me1	iPS DF 19.11
rs11097434		chr4	94661760	94662220	Histone	H3K4me1	iPS DF 19.11
rs11097434		chr4	94661800	94662160	Histone	H3K36me3	H1-trophoblast
rs11097434		chr4	94661800	94662160	Histone	H3K36me3	H1-trophoblast
rs11097434		chr4	94661840	94662180	Histone	H3K36me3	H1-mesenchymal
rs11097434		chr4	94661840	94662180	Histone	H3K36me3	H1-mesenchymal
rs11097434		chr4	94661880	94662160	Histone	H3K4me1	H1-mesenchymal
rs11097434		chr4	94661880	94662160	Histone	H3K4me1	H1-mesenchymal
rs11097435		chr4	94656320	94662720	Histone	H3K36me3	Fetal Adrenal Gland
rs11097435		chr4	94656320	94662720	Histone	H3K36me3	Fetal Adrenal Gland
rs11097435		chr4	94661520	94662740	Histone	H3K36me3	Fetal Intestine Large
rs11097435		chr4	94661520	94662740	Histone	H3K36me3	Fetal Intestine Large
rs11097435		chr4	94661680	94662320	Histone	H3K36me3	Fetal Stomach
rs11097435		chr4	94661680	94662320	Histone	H3K36me3	Fetal Stomach
rs11097435		chr4	94661700	94662280	Histone	H3K36me3	Fetal Intestine Small
rs11097435		chr4	94661700	94662280	Histone	H3K36me3	Fetal Intestine Small
rs11097435		chr4	94661720	94662720	Histone	H3K36me3	Fetal Muscle Leg
rs11097435		chr4	94661720	94662720	Histone	H3K36me3	Fetal Muscle Leg
rs11097435		chr4	94661740	94662940	Histone	H3K36me3	Placenta
rs11097435		chr4	94661740	94662940	Histone	H3K36me3	Placenta
rs11097435		chr4	94661760	94662260	Histone	H3K36me3	Right Atrium
rs11097435		chr4	94661760	94662260	Histone	H3K36me3	Right Atrium
rs11097435		chr4	94661760	94662220	Histone	H3K4me1	iPS DF 19.11
rs11097435		chr4	94661760	94662220	Histone	H3K4me1	iPS DF 19.11
rs11097435		chr4	94661800	94662160	Histone	H3K36me3	H1-trophoblast
rs11097435		chr4	94661800	94662160	Histone	H3K36me3	H1-trophoblast
rs11097435		chr4	94661840	94662180	Histone	H3K36me3	H1-mesenchymal
rs11097435		chr4	94661840	94662180	Histone	H3K36me3	H1-mesenchymal
rs11097435		chr4	94661880	94662160	Histone	H3K4me1	H1-mesenchymal
rs11097435		chr4	94661880	94662160	Histone	H3K4me1	H1-mesenchymal
rs11240561		chr1	205741360	205744300	Histone	H3K4me1	Fetal Intestine Small
rs11240561		chr1	205741360	205744300	Histone	H3K4me1	Fetal Intestine Small
rs11240561		chr1	205741860	205745140	Histone	H3K79me2	IMR90
rs11240561		chr1	205742680	205744760	Histone	H3K4me1	iPS-20b
rs11240561		chr1	205743560	205746780	Histone	H3K36me3	Fetal Thymus
rs11240561		chr1	205743560	205746780	Histone	H3K36me3	Fetal Thymus
rs11240561		chr1	205743560	205744040	Histone	H3K79me2	H9ESC
rs11240561		chr1	205743620	205744360	Histone	H3K4me1	Fetal Adrenal Gland
rs11240561		chr1	205743620	205744360	Histone	H3K4me1	Fetal Adrenal Gland
rs11240561		chr1	205743660	205744200	Histone	H3K36me3	Fetal Intestine Large
rs11240561		chr1	205743660	205744200	Histone	H3K36me3	Fetal Intestine Large
rs11240561		chr1	205743680	205744080	Histone	H3K4me1	Fetal Intestine Large
rs11240561		chr1	205743680	205744080	Histone	H3K4me1	Fetal Intestine Large
rs11240561		chr1	205743740	205744720	Histone	H3K36me3	iPS-20b
rs11245455	yes	chr10	124981680	125008960	Histone	H3K36me3	Monocytes-CD14+ (PB) Roadmap
rs11245455	yes	chr10	124981680	125008960	Histone	H3K36me3	Monocytes-CD14+ (PB) Roadmap
rs11245455	yes	chr10	124981680	125004920	Histone	H3K36me3	iPS-20b
rs11245455	yes	chr10	124988760	125006320	Histone	H3K36me3	Fetal Muscle Trunk
rs11245455	yes	chr10	124988760	125006320	Histone	H3K36me3	Fetal Muscle Trunk
rs11245455	yes	chr10	124988780	125007220	Histone	H3K36me3	Fetal Muscle Leg
rs11245455	yes	chr10	124988780	125007220	Histone	H3K36me3	Fetal Muscle Leg
rs11245455	yes	chr10	124988780	125008840	Histone	H3K36me3	Fetal Adrenal Gland
rs11245455	yes	chr10	124988780	125008840	Histone	H3K36me3	Fetal Adrenal Gland
rs11245455	yes	chr10	124988780	125018620	Histone	H3K36me3	Fetal Stomach
rs11245455	yes	chr10	124988780	125018620	Histone	H3K36me3	Fetal Stomach
rs11245455	yes	chr10	124988780	125006260	Histone	H3K36me3	Fetal Intestine Large
rs11245455	yes	chr10	124988780	125006260	Histone	H3K36me3	Fetal Intestine Large
rs11245455	yes	chr10	124989280	125008780	Histone	H3K36me3	Fetal Intestine Small
rs11245455	yes	chr10	124989280	125008780	Histone	H3K36me3	Fetal Intestine Small
rs11245455	yes	chr10	124989460	125007840	Histone	H3K36me3	Placenta
rs11245455	yes	chr10	124989460	125007840	Histone	H3K36me3	Placenta
rs11245455	yes	chr10	124990080	124996120	Histone	H3K36me3	Natural Killer cells (PB)
rs11245455	yes	chr10	124990080	124996120	Histone	H3K36me3	Natural Killer cells (PB)
rs11245455	yes	chr10	124990580	124996100	Histone	H3K36me3	H1-trophoblast
rs11245455	yes	chr10	124990580	124996100	Histone	H3K36me3	H1-trophoblast
rs11245455	yes	chr10	124992820	124996020	Histone	H3K36me3	IMR90
rs11245455	yes	chr10	124992840	124996040	Histone	H3K36me3	Gastric
rs11245455	yes	chr10	124992840	124996040	Histone	H3K36me3	Gastric
rs11245455	yes	chr10	124992840	125004500	Histone	H3K36me3	H1-mesenchymal
rs11245455	yes	chr10	124992840	125004500	Histone	H3K36me3	H1-mesenchymal
rs11245455	yes	chr10	124992940	125004420	Histone	H3K36me3	iPS DF 19.11
rs11245455	yes	chr10	124992940	125004420	Histone	H3K36me3	iPS DF 19.11
rs11245455	yes	chr10	124992940	125000920	Histone	H3K36me3	Lung
rs11245455	yes	chr10	124992940	125000920	Histone	H3K36me3	Lung
rs11245455	yes	chr10	124992980	124996080	Histone	H3K36me3	Spleen
rs11245455	yes	chr10	124992980	124996080	Histone	H3K36me3	Spleen
rs11245455	yes	chr10	124993000	124996040	Histone	H3K36me3	Pancreas
rs11245455	yes	chr10	124993000	124996040	Histone	H3K36me3	Pancreas
rs11245455	yes	chr10	124993520	124996100	Histone	H3K36me3	H9
rs11245455	yes	chr10	124993520	124996100	Histone	H3K36me3	H9
rs11245455	yes	chr10	124993620	125019260	Histone	H3K4me1	Fetal Muscle Trunk
rs11245455	yes	chr10	124993620	125019260	Histone	H3K4me1	Fetal Muscle Trunk
rs11245455	yes	chr10	124994380	124995360	Histone	H3K36me3	iPS DF 6.9
rs11245455	yes	chr10	124994380	124995360	Histone	H3K36me3	iPS DF 6.9
rs11245455	yes	chr10	124994960	124995360	Histone	H3K36me3	H1-neuronal progenitor
rs11245455	yes	chr10	124994960	124995360	Histone	H3K36me3	H1-neuronal progenitor
rs11245455	yes	chr10	124995020	124995740	Histone	H3K36me3	Left Ventricle
rs11245455	yes	chr10	124995020	124995740	Histone	H3K36me3	Left Ventricle
rs11245455	yes	chr10	124995020	124996760	Histone	H3K4me1	Fetal Adrenal Gland
rs11245455	yes	chr10	124995020	124996760	Histone	H3K4me1	Fetal Adrenal Gland
rs11245455	yes	chr10	124995120	124995460	Histone	H3K9me3	iPS DF 19.11
rs11245455	yes	chr10	124995120	124995460	Histone	H3K9me3	iPS DF 19.11
rs11245455	yes	chr10	124995140	124995320	Histone	H3K36me3	Psoas Muscle
rs113082846	yes	chr10	46088460	46099500	Histone	H3K4me1	T cells (PB) Roadmap
rs113082846	yes	chr10	46088460	46099500	Histone	H3K4me1	T cells (PB) Roadmap
rs113082846	yes	chr10	46088560	46099460	Histone	H3K4me1	Natural Killer cells (PB)
rs113082846	yes	chr10	46088560	46099460	Histone	H3K4me1	Natural Killer cells (PB)
rs113082846	yes	chr10	46088580	46100020	Histone	H3K4me1	Fetal Thymus
rs113082846	yes	chr10	46088580	46100020	Histone	H3K4me1	Fetal Thymus
rs113082846	yes	chr10	46089840	46098520	Histone	H3K4me1	B cells (PB) Roadmap
rs113082846	yes	chr10	46089840	46098520	Histone	H3K4me1	B cells (PB) Roadmap
rs113082846	yes	chr10	46090405	46097741	Histone	H3K27ac	Fetal Thymus
rs113082846	yes	chr10	46090405	46097741	Histone	H3K27ac	Fetal Thymus
rs113082846	yes	chr10	46091000	46094240	Histone	H3K4me1	Monocytes-CD14+ (PB) Roadmap
rs113082846	yes	chr10	46091000	46094240	Histone	H3K4me1	Monocytes-CD14+ (PB) Roadmap
rs113082846	yes	chr10	46091000	46094720	Histone	H3K4me1	Spleen
rs113082846	yes	chr10	46091000	46094720	Histone	H3K4me1	Spleen
rs113082846	yes	chr10	46091221	46095723	Histone	H3K4me3	Thymus
rs113082846	yes	chr10	46091221	46095723	Histone	H3K4me3	Thymus
rs113082846	yes	chr10	46091861	46095913	Histone	H3K4me3	Fetal Thymus
rs113082846	yes	chr10	46091861	46095913	Histone	H3K4me3	Fetal Thymus
rs113082846	yes	chr10	46092476	46095116	Histone	H3K4me3	T cells (PB) Roadmap
rs113082846	yes	chr10	46092476	46095116	Histone	H3K4me3	T cells (PB) Roadmap
rs113082846	yes	chr10	46092623	46096138	Histone	H3K27ac	Thymus
rs113082846	yes	chr10	46092623	46096138	Histone	H3K27ac	Thymus
rs113082846	yes	chr10	46092820	46093080	Histone	H3K4me1	H1-trophoblast
rs113082846	yes	chr10	46092820	46093080	Histone	H3K4me1	H1-trophoblast
rs113082846	yes	chr10	46092920	46093720	Histone	H3K4me1	H1-mesenchymal
rs113082846	yes	chr10	46092920	46093720	Histone	H3K4me1	H1-mesenchymal
rs113082846	yes	chr10	46092940	46093640	Histone	H3K4me1	iPS DF 19.11
rs113082846	yes	chr10	46092940	46093640	Histone	H3K4me1	iPS DF 19.11
rs113094235		chr12	52920200	52929700	Histone	H3K4me1	Placenta
rs113094235		chr12	52920200	52929700	Histone	H3K4me1	Placenta
rs113094235		chr12	52921780	52931040	Histone	H2AK5ac	IMR90
rs113094235		chr12	52924360	52930140	Histone	H3K4me1	Fetal Intestine Small
rs113094235		chr12	52924360	52930140	Histone	H3K4me1	Fetal Intestine Small
rs113094235		chr12	52924620	52929840	Histone	H3K4me1	Fetal Muscle Trunk
rs113094235		chr12	52924620	52929840	Histone	H3K4me1	Fetal Muscle Trunk
rs113094235		chr12	52924720	52929400	Histone	H3K4me1	Fetal Muscle Leg
rs113094235		chr12	52924720	52929400	Histone	H3K4me1	Fetal Muscle Leg
rs113094235		chr12	52926300	52930140	Histone	H3K4me1	Fetal Intestine Large
rs113094235		chr12	52926300	52930140	Histone	H3K4me1	Fetal Intestine Large
rs113094235		chr12	52927040	52931500	Histone	H3K27me3	T cells (PB) Roadmap
rs113094235		chr12	52927040	52931500	Histone	H3K27me3	T cells (PB) Roadmap
rs113094235		chr12	52929180	52929500	Histone	H3K36me3	H1-mesenchymal
rs113094235		chr12	52929180	52929500	Histone	H3K36me3	H1-mesenchymal
rs113094235		chr12	52929200	52929520	Histone	H3K9me3	iPS DF 19.11
rs113094235		chr12	52929200	52929520	Histone	H3K9me3	iPS DF 19.11
rs113094235		chr12	52929240	52929540	Histone	H3K4me1	iPS DF 19.11
rs113094235		chr12	52929240	52929540	Histone	H3K4me1	iPS DF 19.11
rs113094235		chr12	52929260	52930140	Histone	H3K4me1	H1-trophoblast
rs113094235		chr12	52929260	52930140	Histone	H3K4me1	H1-trophoblast
rs1151623	yes	chr20	63725560	63737740	Histone	H3K4me1	T cells (PB) Roadmap
rs1151623	yes	chr20	63725560	63737740	Histone	H3K4me1	T cells (PB) Roadmap
rs1151623	yes	chr20	63726620	63739580	Histone	H3K4me1	Fetal Thymus
rs1151623	yes	chr20	63726620	63739580	Histone	H3K4me1	Fetal Thymus
rs1151623	yes	chr20	63728280	63737500	Histone	H3K36me3	Fetal Adrenal Gland
rs1151623	yes	chr20	63728280	63737500	Histone	H3K36me3	Fetal Adrenal Gland
rs1151623	yes	chr20	63731100	63737360	Histone	H3K36me3	Fetal Thymus
rs1151623	yes	chr20	63731100	63737360	Histone	H3K36me3	Fetal Thymus
rs1151623	yes	chr20	63731960	63737480	Histone	H3K36me3	Spleen
rs1151623	yes	chr20	63731960	63737480	Histone	H3K36me3	Spleen
rs1151623	yes	chr20	63732680	63737700	Histone	H3K36me3	Fetal Muscle Trunk
rs1151623	yes	chr20	63732680	63737700	Histone	H3K36me3	Fetal Muscle Trunk
rs1151623	yes	chr20	63732700	63739000	Histone	H3K27me3	Fetal Muscle Trunk
rs1151623	yes	chr20	63732700	63739000	Histone	H3K27me3	Fetal Muscle Trunk
rs1151623	yes	chr20	63732700	63737480	Histone	H3K36me3	H1-trophoblast
rs1151623	yes	chr20	63732700	63737480	Histone	H3K36me3	H1-trophoblast
rs1151623	yes	chr20	63732720	63739020	Histone	H3K36me3	H1-mesenchymal
rs1151623	yes	chr20	63732720	63739020	Histone	H3K36me3	H1-mesenchymal
rs1151623	yes	chr20	63732760	63737360	Histone	H3K36me3	Fetal Intestine Large
rs1151623	yes	chr20	63732760	63737360	Histone	H3K36me3	Fetal Intestine Large
rs1151623	yes	chr20	63732900	63737660	Histone	H3K36me3	Placenta
rs1151623	yes	chr20	63732900	63737660	Histone	H3K36me3	Placenta
rs1151623	yes	chr20	63732900	63737800	Histone	H3K36me3	Fetal Stomach
rs1151623	yes	chr20	63732900	63737800	Histone	H3K36me3	Fetal Stomach
rs1151623	yes	chr20	63732940	63737780	Histone	H3K36me3	Fetal Intestine Small
rs1151623	yes	chr20	63732940	63737780	Histone	H3K36me3	Fetal Intestine Small
rs1151623	yes	chr20	63732960	63737820	Histone	H3K4me1	Natural Killer cells (PB)
rs1151623	yes	chr20	63732960	63737820	Histone	H3K4me1	Natural Killer cells (PB)
rs1151623	yes	chr20	63733120	63737640	Histone	H3K36me3	Fetal Muscle Leg
rs1151623	yes	chr20	63733120	63737640	Histone	H3K36me3	Fetal Muscle Leg
rs1151623	yes	chr20	63733900	63739540	Histone	H3K4me1	Fetal Muscle Trunk
rs1151623	yes	chr20	63733900	63739540	Histone	H3K4me1	Fetal Muscle Trunk
rs1151623	yes	chr20	63734560	63739560	Histone	H3K27me3	Fetal Stomach
rs1151623	yes	chr20	63734560	63739560	Histone	H3K27me3	Fetal Stomach
rs1151623	yes	chr20	63734580	63739640	Histone	H3K4me1	iPS DF 19.11
rs1151623	yes	chr20	63734580	63739640	Histone	H3K4me1	iPS DF 19.11
rs1151623	yes	chr20	63734840	63739580	Histone	H3K4me1	Fetal Muscle Leg
rs1151623	yes	chr20	63734840	63739580	Histone	H3K4me1	Fetal Muscle Leg
rs1151623	yes	chr20	63735180	63738060	Histone	H3K4me1	B cells (PB) Roadmap
rs1151623	yes	chr20	63735180	63738060	Histone	H3K4me1	B cells (PB) Roadmap
rs1151623	yes	chr20	63735660	63739580	Histone	H3K4me1	Spleen
rs1151623	yes	chr20	63735660	63739580	Histone	H3K4me1	Spleen
rs1151623	yes	chr20	63735741	63737801	Histone	H3K27ac	Fetal Thymus
rs1151623	yes	chr20	63735741	63737801	Histone	H3K27ac	Fetal Thymus
rs1151623	yes	chr20	63735840	63738960	Histone	H3K27me3	Fetal Adrenal Gland
rs1151623	yes	chr20	63735840	63738960	Histone	H3K27me3	Fetal Adrenal Gland
rs1151623	yes	chr20	63735845	63737714	Histone	H3K27ac	T cells (PB) Roadmap
rs1151623	yes	chr20	63735845	63737714	Histone	H3K27ac	T cells (PB) Roadmap
rs1151623	yes	chr20	63735900	63739000	Histone	H3K27me3	Monocytes-CD14+ (PB) Roadmap
rs1151623	yes	chr20	63735900	63739000	Histone	H3K27me3	Monocytes-CD14+ (PB) Roadmap
rs1151623	yes	chr20	63735915	63738750	Histone	H3K4me3	Thymus
rs1151623	yes	chr20	63735915	63738750	Histone	H3K4me3	Thymus
rs1151623	yes	chr20	63735924	63737713	Histone	H3K27ac	Natural Killer cells (PB)
rs1151623	yes	chr20	63735924	63737713	Histone	H3K27ac	Natural Killer cells (PB)
rs1151623	yes	chr20	63736200	63739580	Histone	H3K27me3	Fetal Thymus
rs1151623	yes	chr20	63736200	63739580	Histone	H3K27me3	Fetal Thymus
rs1151623	yes	chr20	63736200	63737500	Histone	H3K9me3	iPS DF 19.11
rs1151623	yes	chr20	63736200	63737500	Histone	H3K9me3	iPS DF 19.11
rs1151623	yes	chr20	63736210	63739538	Histone	H3K4me3	T cells (PB) Roadmap
rs1151623	yes	chr20	63736210	63739538	Histone	H3K4me3	T cells (PB) Roadmap
rs1151623	yes	chr20	63736240	63739560	Histone	H3K4me1	Monocytes-CD14+ (PB) Roadmap
rs1151623	yes	chr20	63736240	63739560	Histone	H3K4me1	Monocytes-CD14+ (PB) Roadmap
rs1151623	yes	chr20	63736286	63738461	Histone	H3K4me3	B cells (PB) Roadmap
rs1151623	yes	chr20	63736286	63738461	Histone	H3K4me3	B cells (PB) Roadmap
rs1151623	yes	chr20	63736292	63738612	Histone	H3K4me3	Fetal Thymus
rs1151623	yes	chr20	63736292	63738612	Histone	H3K4me3	Fetal Thymus
rs1151623	yes	chr20	63736377	63738851	Histone	H3K4me3	Natural Killer cells (PB)
rs1151623	yes	chr20	63736377	63738851	Histone	H3K4me3	Natural Killer cells (PB)
rs1151623	yes	chr20	63736591	63737808	Histone	H3K27ac	Thymus
rs1151623	yes	chr20	63736591	63737808	Histone	H3K27ac	Thymus
rs1151623	yes	chr20	63736620	63739560	Histone	H3K4me1	Fetal Adrenal Gland
rs1151623	yes	chr20	63736620	63739560	Histone	H3K4me1	Fetal Adrenal Gland
rs1151623	yes	chr20	63736780	63739580	Histone	H3K4me1	H1-mesenchymal
rs1151623	yes	chr20	63736780	63739580	Histone	H3K4me1	H1-mesenchymal
rs1151623	yes	chr20	63736780	63737780	Histone	H3K4me1	Gastric
rs1151623	yes	chr20	63736780	63737780	Histone	H3K4me1	Gastric
rs1151623	yes	chr20	63736880	63739540	Histone	H3K4me1	Placenta
rs1151623	yes	chr20	63736880	63739540	Histone	H3K4me1	Placenta
rs1151623	yes	chr20	63736940	63739080	Histone	H3K4me1	Pancreas
rs1151623	yes	chr20	63736940	63739080	Histone	H3K4me1	Pancreas
rs1151623	yes	chr20	63736960	63737260	Histone	H3K36me3	Lung
rs1151623	yes	chr20	63736960	63737260	Histone	H3K36me3	Lung
rs1151623	yes	chr20	63737020	63737760	Histone	H3K4me1	Fetal Intestine Large
rs1151623	yes	chr20	63737020	63737760	Histone	H3K4me1	Fetal Intestine Large
rs1151623	yes	chr20	63737020	63739140	Histone	H3K4me1	Lung
rs1151623	yes	chr20	63737020	63739140	Histone	H3K4me1	Lung
rs1151623	yes	chr20	63737060	63739500	Histone	H3K4me1	H1-trophoblast
rs1151623	yes	chr20	63737060	63739500	Histone	H3K4me1	H1-trophoblast
rs1151623	yes	chr20	63737100	63737740	Histone	H3K27me3	Fetal Intestine Large
rs1151623	yes	chr20	63737100	63737740	Histone	H3K27me3	Fetal Intestine Large
rs1151623	yes	chr20	63737160	63737360	Histone	H3K9me3	Lung
rs1151623	yes	chr20	63737160	63737360	Histone	H3K9me3	Lung
rs1151623	yes	chr20	63737180	63737340	Histone	H3K4me1	iPS DF 6.9
rs1151623	yes	chr20	63737180	63737340	Histone	H3K4me1	iPS DF 6.9
rs1151623	yes	chr20	63737220	63739500	Histone	H3K4me1	Fetal Stomach
rs1151623	yes	chr20	63737220	63739500	Histone	H3K4me1	Fetal Stomach
rs1151623	yes	chr20	63737220	63737760	Histone	H3K4me1	H1-neuronal progenitor
rs1151623	yes	chr20	63737220	63737760	Histone	H3K4me1	H1-neuronal progenitor
rs11551890		chr7	98212500	98218640	Histone	H3K36me3	Fetal Stomach
rs11551890		chr7	98212500	98218640	Histone	H3K36me3	Fetal Stomach
rs11551890		chr7	98214120	98218520	Histone	H3K36me3	Fetal Adrenal Gland
rs11551890		chr7	98214120	98218520	Histone	H3K36me3	Fetal Adrenal Gland
rs11551890		chr7	98214900	98218140	Histone	H3K36me3	Fetal Muscle Leg
rs11551890		chr7	98214900	98218140	Histone	H3K36me3	Fetal Muscle Leg
rs11551890		chr7	98215300	98218400	Histone	H3K36me3	Monocytes-CD14+ (PB) Roadmap
rs11551890		chr7	98215300	98218400	Histone	H3K36me3	Monocytes-CD14+ (PB) Roadmap
rs11551890		chr7	98215340	98216560	Histone	H3K36me3	Fetal Muscle Trunk
rs11551890		chr7	98215340	98216560	Histone	H3K36me3	Fetal Muscle Trunk
rs11551890		chr7	98215360	98218640	Histone	H3K36me3	Lung
rs11551890		chr7	98215360	98218640	Histone	H3K36me3	Lung
rs11551890		chr7	98215420	98218420	Histone	H3K36me3	H1-mesenchymal
rs11551890		chr7	98215420	98218420	Histone	H3K36me3	H1-mesenchymal
rs11551890		chr7	98215440	98218440	Histone	H3K36me3	Spleen
rs11551890		chr7	98215440	98218440	Histone	H3K36me3	Spleen
rs11551890		chr7	98215440	98218700	Histone	H3K36me3	T cells (PB) Roadmap
rs11551890		chr7	98215440	98218700	Histone	H3K36me3	T cells (PB) Roadmap
rs11551890		chr7	98215480	98218260	Histone	H3K36me3	Fetal Intestine Small
rs11551890		chr7	98215480	98218260	Histone	H3K36me3	Fetal Intestine Small
rs11551890		chr7	98215500	98216680	Histone	H3K36me3	Fetal Thymus
rs11551890		chr7	98215500	98216680	Histone	H3K36me3	Fetal Thymus
rs11551890		chr7	98215580	98216600	Histone	H3K36me3	Thymus
rs11551890		chr7	98215580	98216600	Histone	H3K36me3	Thymus
rs11551890		chr7	98215620	98218500	Histone	H3K36me3	B cells (PB) Roadmap
rs11551890		chr7	98215620	98218500	Histone	H3K36me3	B cells (PB) Roadmap
rs11551890		chr7	98215780	98216600	Histone	H3K4me1	Pancreas
rs11551890		chr7	98215780	98216600	Histone	H3K4me1	Pancreas
rs11551890		chr7	98215800	98218740	Histone	H3K36me3	Placenta
rs11551890		chr7	98215800	98218740	Histone	H3K36me3	Placenta
rs11551890		chr7	98215900	98216460	Histone	H3K36me3	Gastric
rs11551890		chr7	98215900	98216460	Histone	H3K36me3	Gastric
rs11551890		chr7	98215941	98216576	Histone	H3K27ac	Pancreas
rs11551890		chr7	98215941	98216576	Histone	H3K27ac	Pancreas
rs11551890		chr7	98216000	98217620	Histone	H3K36me3	Fetal Intestine Large
rs11551890		chr7	98216000	98217620	Histone	H3K36me3	Fetal Intestine Large
rs11551890		chr7	98216160	98216500	Histone	H3K36me3	Pancreas
rs11551890		chr7	98216160	98216500	Histone	H3K36me3	Pancreas
rs11551890		chr7	98216160	98216460	Histone	H3K36me3	H1-trophoblast
rs11551890		chr7	98216160	98216460	Histone	H3K36me3	H1-trophoblast
rs11599333	yes	chr10	46088460	46099500	Histone	H3K4me1	T cells (PB) Roadmap
rs11599333	yes	chr10	46088460	46099500	Histone	H3K4me1	T cells (PB) Roadmap
rs11599333	yes	chr10	46088560	46099460	Histone	H3K4me1	Natural Killer cells (PB)
rs11599333	yes	chr10	46088560	46099460	Histone	H3K4me1	Natural Killer cells (PB)
rs11599333	yes	chr10	46088580	46100020	Histone	H3K4me1	Fetal Thymus
rs11599333	yes	chr10	46088580	46100020	Histone	H3K4me1	Fetal Thymus
rs11599333	yes	chr10	46089840	46098520	Histone	H3K4me1	B cells (PB) Roadmap
rs11599333	yes	chr10	46089840	46098520	Histone	H3K4me1	B cells (PB) Roadmap
rs11599333	yes	chr10	46090405	46097741	Histone	H3K27ac	Fetal Thymus
rs11599333	yes	chr10	46090405	46097741	Histone	H3K27ac	Fetal Thymus
rs11599333	yes	chr10	46093640	46098660	Histone	H3K4me1	Placenta
rs11599333	yes	chr10	46093640	46098660	Histone	H3K4me1	Placenta
rs11599333	yes	chr10	46094140	46098460	Histone	H3K4me1	Fetal Adrenal Gland
rs11599333	yes	chr10	46094140	46098460	Histone	H3K4me1	Fetal Adrenal Gland
rs11599333	yes	chr10	46094740	46099500	Histone	H3K4me1	H1-trophoblast
rs11599333	yes	chr10	46094740	46099500	Histone	H3K4me1	H1-trophoblast
rs11599333	yes	chr10	46094800	46098300	Histone	H3K4me1	Thymus
rs11599333	yes	chr10	46094800	46098300	Histone	H3K4me1	Thymus
rs11599333	yes	chr10	46094820	46096180	Histone	H3K4me1	iPS DF 19.11
rs11599333	yes	chr10	46094820	46096180	Histone	H3K4me1	iPS DF 19.11
rs11599333	yes	chr10	46095200	46096220	Histone	H3K4me1	Spleen
rs11599333	yes	chr10	46095200	46096220	Histone	H3K4me1	Spleen
rs11599333	yes	chr10	46095460	46096300	Histone	H3K4me1	H1-mesenchymal
rs11599333	yes	chr10	46095460	46096300	Histone	H3K4me1	H1-mesenchymal
rs11599333	yes	chr10	46095640	46096320	Histone	H3K27me3	Fetal Adrenal Gland
rs11599333	yes	chr10	46095640	46096320	Histone	H3K27me3	Fetal Adrenal Gland
rs11599333	yes	chr10	46096060	46097180	Histone	H3K14ac	IMR90
rs11674433		chr2	10587260	10592660	Histone	H3K36me3	T cells (PB) Roadmap
rs11674433		chr2	10587260	10592660	Histone	H3K36me3	T cells (PB) Roadmap
rs11674433		chr2	10587260	10592660	Histone	H3K36me3	Fetal Adrenal Gland
rs11674433		chr2	10587260	10592660	Histone	H3K36me3	Fetal Adrenal Gland
rs11674433		chr2	10587260	10591100	Histone	H3K36me3	Fetal Thymus
rs11674433		chr2	10587260	10591100	Histone	H3K36me3	Fetal Thymus
rs11674433		chr2	10587280	10595180	Histone	H3K36me3	Monocytes-CD14+ (PB) Roadmap
rs11674433		chr2	10587280	10595180	Histone	H3K36me3	Monocytes-CD14+ (PB) Roadmap
rs11674433		chr2	10587380	10592580	Histone	H3K36me3	Natural Killer cells (PB)
rs11674433		chr2	10587380	10592580	Histone	H3K36me3	Natural Killer cells (PB)
rs11674433		chr2	10587560	10592620	Histone	H3K36me3	B cells (PB) Roadmap
rs11674433		chr2	10587560	10592620	Histone	H3K36me3	B cells (PB) Roadmap
rs11674433		chr2	10587660	10592680	Histone	H3K36me3	iPS-20b
rs11674433		chr2	10589580	10592180	Histone	H3K36me3	Fetal Muscle Trunk
rs11674433		chr2	10589580	10592180	Histone	H3K36me3	Fetal Muscle Trunk
rs11674433		chr2	10589780	10591080	Histone	H3K36me3	Fetal Intestine Large
rs11674433		chr2	10589780	10591080	Histone	H3K36me3	Fetal Intestine Large
rs11674433		chr2	10589820	10591100	Histone	H3K36me3	Fetal Muscle Leg
rs11674433		chr2	10589820	10591100	Histone	H3K36me3	Fetal Muscle Leg
rs11674433		chr2	10589960	10592620	Histone	H3K36me3	Fetal Stomach
rs11674433		chr2	10589960	10592620	Histone	H3K36me3	Fetal Stomach
rs11674433		chr2	10589980	10590940	Histone	H3K36me3	Fetal Intestine Small
rs11674433		chr2	10589980	10590940	Histone	H3K36me3	Fetal Intestine Small
rs11674433		chr2	10590100	10590740	Histone	H3K36me3	Thymus
rs11674433		chr2	10590100	10590740	Histone	H3K36me3	Thymus
rs11674433		chr2	10590300	10591040	Histone	H2AK5ac	IMR90
rs11674433		chr2	10590700	10591060	Histone	H3K14ac	IMR90
rs11725849		chr4	94628960	94631400	Histone	H3K36me3	Fetal Adrenal Gland
rs11725849		chr4	94628960	94631400	Histone	H3K36me3	Fetal Adrenal Gland
rs11725849		chr4	94629420	94632620	Histone	H3K36me3	Placenta
rs11725849		chr4	94629420	94632620	Histone	H3K36me3	Placenta
rs11725849		chr4	94629700	94630740	Histone	H3K36me3	Fetal Intestine Small
rs11725849		chr4	94629700	94630740	Histone	H3K36me3	Fetal Intestine Small
rs11725849		chr4	94630260	94631340	Histone	H3K36me3	Fetal Stomach
rs11725849		chr4	94630260	94631340	Histone	H3K36me3	Fetal Stomach
rs11725849		chr4	94630360	94630640	Histone	H3K36me3	H1-mesenchymal
rs11725849		chr4	94630360	94630640	Histone	H3K36me3	H1-mesenchymal
rs11734014		chr4	94628960	94631400	Histone	H3K36me3	Fetal Adrenal Gland
rs11734014		chr4	94628960	94631400	Histone	H3K36me3	Fetal Adrenal Gland
rs11734014		chr4	94629420	94632620	Histone	H3K36me3	Placenta
rs11734014		chr4	94629420	94632620	Histone	H3K36me3	Placenta
rs11734014		chr4	94629580	94630440	Histone	H3K36me3	Fetal Intestine Large
rs11734014		chr4	94629580	94630440	Histone	H3K36me3	Fetal Intestine Large
rs11734014		chr4	94629700	94630740	Histone	H3K36me3	Fetal Intestine Small
rs11734014		chr4	94629700	94630740	Histone	H3K36me3	Fetal Intestine Small
rs11734014		chr4	94630260	94631340	Histone	H3K36me3	Fetal Stomach
rs11734014		chr4	94630260	94631340	Histone	H3K36me3	Fetal Stomach
rs117520198		chr11	2176400	2196320	Histone	H3K27me3	Fetal Stomach
rs117520198		chr11	2176400	2196320	Histone	H3K27me3	Fetal Stomach
rs117520198		chr11	2176480	2201000	Histone	H3K27me3	Fetal Adrenal Gland
rs117520198		chr11	2176480	2201000	Histone	H3K27me3	Fetal Adrenal Gland
rs117520198		chr11	2176500	2194120	Histone	H3K27me3	T cells (PB) Roadmap
rs117520198		chr11	2176500	2194120	Histone	H3K27me3	T cells (PB) Roadmap
rs117520198		chr11	2183680	2196200	Histone	H3K4me1	Fetal Muscle Trunk
rs117520198		chr11	2183680	2196200	Histone	H3K4me1	Fetal Muscle Trunk
rs117520198		chr11	2187940	2194420	Histone	H3K27me3	Fetal Muscle Trunk
rs117520198		chr11	2187940	2194420	Histone	H3K27me3	Fetal Muscle Trunk
rs117520198		chr11	2188600	2191940	Histone	H3K27me3	Fetal Thymus
rs117520198		chr11	2188600	2191940	Histone	H3K27me3	Fetal Thymus
rs117520198		chr11	2189580	2196220	Histone	H3K4me1	Fetal Muscle Leg
rs117520198		chr11	2189580	2196220	Histone	H3K4me1	Fetal Muscle Leg
rs117520198		chr11	2189920	2192660	Histone	H3K4me1	Fetal Thymus
rs117520198		chr11	2189920	2192660	Histone	H3K4me1	Fetal Thymus
rs117520198		chr11	2189920	2191660	Histone	H3K4me1	iPS DF 19.11
rs117520198		chr11	2189920	2191660	Histone	H3K4me1	iPS DF 19.11
rs117520198		chr11	2189980	2193160	Histone	H3K4me1	Monocytes-CD14+ (PB) Roadmap
rs117520198		chr11	2189980	2193160	Histone	H3K4me1	Monocytes-CD14+ (PB) Roadmap
rs117520198		chr11	2189980	2191800	Histone	H3K4me1	H1-neuronal progenitor
rs117520198		chr11	2189980	2191800	Histone	H3K4me1	H1-neuronal progenitor
rs117520198		chr11	2190000	2191620	Histone	H3K4me1	Spleen
rs117520198		chr11	2190000	2191620	Histone	H3K4me1	Spleen
rs117520198		chr11	2190580	2191800	Histone	H3K27me3	Fetal Intestine Large
rs117520198		chr11	2190580	2191800	Histone	H3K27me3	Fetal Intestine Large
rs117520198		chr11	2190620	2192720	Histone	H3K4me1	Natural Killer cells (PB)
rs117520198		chr11	2190620	2192720	Histone	H3K4me1	Natural Killer cells (PB)
rs117520198		chr11	2190760	2192980	Histone	H3K4me1	B cells (PB) Roadmap
rs117520198		chr11	2190760	2192980	Histone	H3K4me1	B cells (PB) Roadmap
rs117520198		chr11	2191360	2192960	Histone	H3K4me1	Fetal Intestine Small
rs117520198		chr11	2191360	2192960	Histone	H3K4me1	Fetal Intestine Small
rs117520198		chr11	2191480	2191800	Histone	H3K4me1	Placenta
rs117520198		chr11	2191480	2191800	Histone	H3K4me1	Placenta
rs117520198		chr11	2191480	2191700	Histone	H3K27me3	iPS-20b
rs11762534		chr7	98167180	98168720	Histone	H3K36me3	Fetal Intestine Small
rs11762534		chr7	98167180	98168720	Histone	H3K36me3	Fetal Intestine Small
rs11762534		chr7	98167180	98168800	Histone	H3K36me3	Fetal Stomach
rs11762534		chr7	98167180	98168800	Histone	H3K36me3	Fetal Stomach
rs11762534		chr7	98167380	98169240	Histone	H3K4me1	T cells (PB) Roadmap
rs11762534		chr7	98167380	98169240	Histone	H3K4me1	T cells (PB) Roadmap
rs11762534		chr7	98167640	98168540	Histone	H3K4me1	iPS DF 19.11
rs11762534		chr7	98167640	98168540	Histone	H3K4me1	iPS DF 19.11
rs11762534		chr7	98167920	98168480	Histone	H3K36me3	Fetal Intestine Large
rs11762534		chr7	98167920	98168480	Histone	H3K36me3	Fetal Intestine Large
rs11762534		chr7	98167960	98169240	Histone	H3K4me1	Fetal Muscle Leg
rs11762534		chr7	98167960	98169240	Histone	H3K4me1	Fetal Muscle Leg
rs11762534		chr7	98168060	98168940	Histone	H3K4me1	Natural Killer cells (PB)
rs11762534		chr7	98168060	98168940	Histone	H3K4me1	Natural Killer cells (PB)
rs11762534		chr7	98168180	98168560	Histone	H3K4me1	Pancreas
rs11762534		chr7	98168180	98168560	Histone	H3K4me1	Pancreas
rs11762534		chr7	98168240	98168980	Histone	H3K4me1	B cells (PB) Roadmap
rs11762534		chr7	98168240	98168980	Histone	H3K4me1	B cells (PB) Roadmap
rs11762534		chr7	98168340	98168720	Histone	H3K4me1	iPS-20b
rs11763970		chr7	98184620	98188240	Histone	H3K4me1	Monocytes-CD14+ (PB) Roadmap
rs11763970		chr7	98184620	98188240	Histone	H3K4me1	Monocytes-CD14+ (PB) Roadmap
rs11763970		chr7	98184800	98190140	Histone	H3K36me3	Fetal Adrenal Gland
rs11763970		chr7	98184800	98190140	Histone	H3K36me3	Fetal Adrenal Gland
rs11763970		chr7	98186220	98188620	Histone	H3K36me3	T cells (PB) Roadmap
rs11763970		chr7	98186220	98188620	Histone	H3K36me3	T cells (PB) Roadmap
rs11763970		chr7	98187040	98190440	Histone	H3K36me3	Fetal Thymus
rs11763970		chr7	98187040	98190440	Histone	H3K36me3	Fetal Thymus
rs11763970		chr7	98187360	98188200	Histone	H3K36me3	iPS-20b
rs11763970		chr7	98187400	98188280	Histone	H3K36me3	Fetal Intestine Small
rs11763970		chr7	98187400	98188280	Histone	H3K36me3	Fetal Intestine Small
rs11763970		chr7	98187420	98188280	Histone	H3K36me3	Fetal Stomach
rs11763970		chr7	98187420	98188280	Histone	H3K36me3	Fetal Stomach
rs11763970		chr7	98187460	98188100	Histone	H2AK5ac	IMR90
rs11763970		chr7	98187480	98189980	Histone	H3K36me3	Fetal Intestine Large
rs11763970		chr7	98187480	98189980	Histone	H3K36me3	Fetal Intestine Large
rs11763970		chr7	98187520	98190020	Histone	H3K36me3	Fetal Muscle Leg
rs11763970		chr7	98187520	98190020	Histone	H3K36me3	Fetal Muscle Leg
rs11764933		chr7	98189000	98196920	Histone	H3K36me3	Monocytes-CD14+ (PB) Roadmap
rs11764933		chr7	98189000	98196920	Histone	H3K36me3	Monocytes-CD14+ (PB) Roadmap
rs11764933		chr7	98190100	98197960	Histone	H3K36me3	Fetal Intestine Large
rs11764933		chr7	98190100	98197960	Histone	H3K36me3	Fetal Intestine Large
rs11764933		chr7	98190120	98198000	Histone	H3K36me3	Fetal Stomach
rs11764933		chr7	98190120	98198000	Histone	H3K36me3	Fetal Stomach
rs11764933		chr7	98190160	98198040	Histone	H3K36me3	Fetal Adrenal Gland
rs11764933		chr7	98190160	98198040	Histone	H3K36me3	Fetal Adrenal Gland
rs11764933		chr7	98190460	98196620	Histone	H3K36me3	Fetal Thymus
rs11764933		chr7	98190460	98196620	Histone	H3K36me3	Fetal Thymus
rs11764933		chr7	98190560	98196060	Histone	H3K36me3	T cells (PB) Roadmap
rs11764933		chr7	98190560	98196060	Histone	H3K36me3	T cells (PB) Roadmap
rs11764933		chr7	98191200	98195940	Histone	H3K36me3	iPS-20b
rs11764933		chr7	98191340	98198000	Histone	H3K36me3	Fetal Muscle Trunk
rs11764933		chr7	98191340	98198000	Histone	H3K36me3	Fetal Muscle Trunk
rs11764933		chr7	98192640	98197880	Histone	H3K36me3	Fetal Muscle Leg
rs11764933		chr7	98192640	98197880	Histone	H3K36me3	Fetal Muscle Leg
rs11764933		chr7	98192660	98196180	Histone	H3K36me3	Thymus
rs11764933		chr7	98192660	98196180	Histone	H3K36me3	Thymus
rs11764933		chr7	98192680	98198960	Histone	H3K36me3	Fetal Intestine Small
rs11764933		chr7	98192680	98198960	Histone	H3K36me3	Fetal Intestine Small
rs11764933		chr7	98194820	98196140	Histone	H3K36me3	Gastric
rs11764933		chr7	98194820	98196140	Histone	H3K36me3	Gastric
rs11764933		chr7	98194880	98197080	Histone	H3K36me3	Lung
rs11764933		chr7	98194880	98197080	Histone	H3K36me3	Lung
rs11764933		chr7	98195020	98196700	Histone	H3K36me3	H1-mesenchymal
rs11764933		chr7	98195020	98196700	Histone	H3K36me3	H1-mesenchymal
rs11764933		chr7	98195080	98196060	Histone	H3K36me3	H1-trophoblast
rs11764933		chr7	98195080	98196060	Histone	H3K36me3	H1-trophoblast
rs11764933		chr7	98195500	98196740	Histone	H3K36me3	Spleen
rs11764933		chr7	98195500	98196740	Histone	H3K36me3	Spleen
rs11764933		chr7	98195520	98196200	Histone	H3K36me3	Pancreas
rs11764933		chr7	98195520	98196200	Histone	H3K36me3	Pancreas
rs11767962	yes	chr7	98138280	98153960	Histone	H3K27me3	Monocytes-CD14+ (PB) Roadmap
rs11767962	yes	chr7	98138280	98153960	Histone	H3K27me3	Monocytes-CD14+ (PB) Roadmap
rs11767962	yes	chr7	98147320	98149680	Histone	H3K36me3	Fetal Adrenal Gland
rs11767962	yes	chr7	98147320	98149680	Histone	H3K36me3	Fetal Adrenal Gland
rs11767962	yes	chr7	98147560	98149560	Histone	H3K27me3	B cells (PB) Roadmap
rs11767962	yes	chr7	98147560	98149560	Histone	H3K27me3	B cells (PB) Roadmap
rs11767962	yes	chr7	98147740	98149660	Histone	H3K36me3	Fetal Stomach
rs11767962	yes	chr7	98147740	98149660	Histone	H3K36me3	Fetal Stomach
rs11767962	yes	chr7	98147880	98149700	Histone	H3K36me3	Fetal Muscle Leg
rs11767962	yes	chr7	98147880	98149700	Histone	H3K36me3	Fetal Muscle Leg
rs11767962	yes	chr7	98148560	98149340	Histone	H3K36me3	iPS-20b
rs11767962	yes	chr7	98148600	98149680	Histone	H3K36me3	Fetal Intestine Small
rs11767962	yes	chr7	98148600	98149680	Histone	H3K36me3	Fetal Intestine Small
rs11767962	yes	chr7	98148620	98149660	Histone	H3K4me1	Fetal Intestine Large
rs11767962	yes	chr7	98148620	98149660	Histone	H3K4me1	Fetal Intestine Large
rs11767962	yes	chr7	98148620	98149660	Histone	H3K36me3	Fetal Muscle Trunk
rs11767962	yes	chr7	98148620	98149660	Histone	H3K36me3	Fetal Muscle Trunk
rs11767962	yes	chr7	98148680	98149660	Histone	H3K4me1	Fetal Intestine Small
rs11767962	yes	chr7	98148680	98149660	Histone	H3K4me1	Fetal Intestine Small
rs11767962	yes	chr7	98148680	98149360	Histone	H3K36me3	H1-mesenchymal
rs11767962	yes	chr7	98148680	98149360	Histone	H3K36me3	H1-mesenchymal
rs11767962	yes	chr7	98148700	98149560	Histone	H3K36me3	Thymus
rs11767962	yes	chr7	98148700	98149560	Histone	H3K36me3	Thymus
rs11767962	yes	chr7	98148700	98149280	Histone	H3K36me3	Fetal Intestine Large
rs11767962	yes	chr7	98148700	98149280	Histone	H3K36me3	Fetal Intestine Large
rs11767962	yes	chr7	98148712	98149700	Histone	H3K27ac	Fetal Intestine Large
rs11767962	yes	chr7	98148712	98149700	Histone	H3K27ac	Fetal Intestine Large
rs11767962	yes	chr7	98148720	98149660	Histone	H3K36me3	Fetal Thymus
rs11767962	yes	chr7	98148720	98149660	Histone	H3K36me3	Fetal Thymus
rs11767962	yes	chr7	98148800	98149420	Histone	H3K36me3	Spleen
rs11767962	yes	chr7	98148800	98149420	Histone	H3K36me3	Spleen
rs11767962	yes	chr7	98148960	98149340	Histone	H3K36me3	H1-trophoblast
rs11767962	yes	chr7	98148960	98149340	Histone	H3K36me3	H1-trophoblast
rs11829997		chr12	52920200	52929700	Histone	H3K4me1	Placenta
rs11829997		chr12	52920200	52929700	Histone	H3K4me1	Placenta
rs11829997		chr12	52920280	52922700	Histone	H3K4me1	H1-trophoblast
rs11829997		chr12	52920280	52922700	Histone	H3K4me1	H1-trophoblast
rs11829997		chr12	52920360	52922560	Histone	H3K27me3	Fetal Thymus
rs11829997		chr12	52920360	52922560	Histone	H3K27me3	Fetal Thymus
rs11829997		chr12	52920581	52923197	Histone	H3K27ac	Placenta
rs11829997		chr12	52920581	52923197	Histone	H3K27ac	Placenta
rs11829997		chr12	52920660	52922100	Histone	H3K4me1	Pancreas
rs11829997		chr12	52920660	52922100	Histone	H3K4me1	Pancreas
rs11829997		chr12	52920700	52926260	Histone	H3K4me1	Fetal Intestine Large
rs11829997		chr12	52920700	52926260	Histone	H3K4me1	Fetal Intestine Large
rs11829997		chr12	52920720	52922020	Histone	H3K4me1	Fetal Intestine Small
rs11829997		chr12	52920720	52922020	Histone	H3K4me1	Fetal Intestine Small
rs11829997		chr12	52921780	52931040	Histone	H2AK5ac	IMR90
rs11829997		chr12	52921820	52923420	Histone	H3K14ac	IMR90
rs11829997		chr12	52921840	52922100	Histone	H3K36me3	H1-mesenchymal
rs11829997		chr12	52921840	52922100	Histone	H3K36me3	H1-mesenchymal
rs11829997		chr12	52921860	52922120	Histone	H3K9me3	iPS DF 19.11
rs11829997		chr12	52921860	52922120	Histone	H3K9me3	iPS DF 19.11
rs11831942	yes	chr12	52868680	52882620	Histone	H3K27me3	Fetal Adrenal Gland
rs11831942	yes	chr12	52868680	52882620	Histone	H3K27me3	Fetal Adrenal Gland
rs11831942	yes	chr12	52868680	52878400	Histone	H2AK5ac	IMR90
rs11831942	yes	chr12	52875840	52880420	Histone	H3K4me1	Placenta
rs11831942	yes	chr12	52875840	52880420	Histone	H3K4me1	Placenta
rs11831942	yes	chr12	52875860	52880540	Histone	H3K4me1	Fetal Muscle Leg
rs11831942	yes	chr12	52875860	52880540	Histone	H3K4me1	Fetal Muscle Leg
rs11831942	yes	chr12	52876320	52880860	Histone	H3K4me1	Fetal Muscle Trunk
rs11831942	yes	chr12	52876320	52880860	Histone	H3K4me1	Fetal Muscle Trunk
rs11831942	yes	chr12	52876560	52880580	Histone	H3K4me1	Fetal Thymus
rs11831942	yes	chr12	52876560	52880580	Histone	H3K4me1	Fetal Thymus
rs11831942	yes	chr12	52877100	52878400	Histone	H3K4me1	H1-mesenchymal
rs11831942	yes	chr12	52877100	52878400	Histone	H3K4me1	H1-mesenchymal
rs11831942	yes	chr12	52877100	52878440	Histone	H3K4me1	H1-trophoblast
rs11831942	yes	chr12	52877100	52878440	Histone	H3K4me1	H1-trophoblast
rs11831942	yes	chr12	52877200	52878420	Histone	H3K4me1	iPS DF 19.11
rs11831942	yes	chr12	52877200	52878420	Histone	H3K4me1	iPS DF 19.11
rs11831942	yes	chr12	52877240	52878560	Histone	H3K4me1	Fetal Intestine Large
rs11831942	yes	chr12	52877240	52878560	Histone	H3K4me1	Fetal Intestine Large
rs11831942	yes	chr12	52877320	52882780	Histone	H3K27me3	Fetal Stomach
rs11831942	yes	chr12	52877320	52882780	Histone	H3K27me3	Fetal Stomach
rs11831942	yes	chr12	52878120	52878480	Histone	H3K4me1	iPS-20b
rs11831942	yes	chr12	52878220	52878360	Histone	H3K4me1	H9
rs11831942	yes	chr12	52878220	52878360	Histone	H3K4me1	H9
rs11891260		chr2	85568520	85569980	Histone	H3K27me3	Fetal Stomach
rs11891260		chr2	85568520	85569980	Histone	H3K27me3	Fetal Stomach
rs11891260		chr2	85568600	85570060	Histone	H3K27me3	Fetal Muscle Trunk
rs11891260		chr2	85568600	85570060	Histone	H3K27me3	Fetal Muscle Trunk
rs11891260		chr2	85568620	85569940	Histone	H3K27me3	T cells (PB) Roadmap
rs11891260		chr2	85568620	85569940	Histone	H3K27me3	T cells (PB) Roadmap
rs11891260		chr2	85568720	85568980	Histone	H3K27me3	iPS-20b
rs11891260		chr2	85568940	85569080	Histone	H3K4me1	H1-mesenchymal
rs11891260		chr2	85568940	85569080	Histone	H3K4me1	H1-mesenchymal
rs12203518		chr6	41542000	41544840	Histone	H3K27me3	Fetal Stomach
rs12203518		chr6	41542000	41544840	Histone	H3K27me3	Fetal Stomach
rs12203518		chr6	41542080	41546380	Histone	H3K27me3	Fetal Muscle Leg
rs12203518		chr6	41542080	41546380	Histone	H3K27me3	Fetal Muscle Leg
rs12203518		chr6	41542120	41546340	Histone	H3K27me3	Fetal Thymus
rs12203518		chr6	41542120	41546340	Histone	H3K27me3	Fetal Thymus
rs12203518		chr6	41542180	41542580	Histone	H3K27me3	iPS-20b
rs12203518		chr6	41542360	41543200	Histone	H3K36me3	Right Atrium
rs12203518		chr6	41542360	41543200	Histone	H3K36me3	Right Atrium
rs12203518		chr6	41542420	41544800	Histone	H3K27me3	Fetal Muscle Trunk
rs12203518		chr6	41542420	41544800	Histone	H3K27me3	Fetal Muscle Trunk
rs12203518		chr6	41542440	41543140	Histone	H3K27me3	T cells (PB) Roadmap
rs12203518		chr6	41542440	41543140	Histone	H3K27me3	T cells (PB) Roadmap
rs12203518		chr6	41542440	41542700	Histone	H3K4me1	Pancreas
rs12203518		chr6	41542440	41542700	Histone	H3K4me1	Pancreas
rs12203518		chr6	41542460	41542720	Histone	H3K4me1	H1-mesenchymal
rs12203518		chr6	41542460	41542720	Histone	H3K4me1	H1-mesenchymal
rs12203518		chr6	41542460	41542660	Histone	H3K36me3	H1-mesenchymal
rs12203518		chr6	41542460	41542660	Histone	H3K36me3	H1-mesenchymal
rs12203518		chr6	41542460	41542980	Histone	H3K9me3	H1-trophoblast
rs12203518		chr6	41542460	41542980	Histone	H3K9me3	H1-trophoblast
rs12203518		chr6	41542480	41543380	Histone	H3K4me1	iPS DF 19.11
rs12203518		chr6	41542480	41543380	Histone	H3K4me1	iPS DF 19.11
rs12203518		chr6	41542500	41542640	Histone	H3K27me3	H1-trophoblast
rs12203518		chr6	41542500	41542640	Histone	H3K27me3	H1-trophoblast
rs12203518		chr6	41542500	41542700	Histone	H3K9me3	H9
rs12203518		chr6	41542500	41542700	Histone	H3K9me3	H9
rs12203518		chr6	41542520	41542720	Histone	H3K36me3	H1-trophoblast
rs12203518		chr6	41542520	41542720	Histone	H3K36me3	H1-trophoblast
rs12246440	yes	chr10	125047800	125052480	Histone	H3K4me1	Fetal Muscle Leg
rs12246440	yes	chr10	125047800	125052480	Histone	H3K4me1	Fetal Muscle Leg
rs12246440	yes	chr10	125047800	125050360	Histone	H3K36me3	Fetal Intestine Small
rs12246440	yes	chr10	125047800	125050360	Histone	H3K36me3	Fetal Intestine Small
rs12246440	yes	chr10	125047840	125050300	Histone	H3K4me1	Fetal Stomach
rs12246440	yes	chr10	125047840	125050300	Histone	H3K4me1	Fetal Stomach
rs12246440	yes	chr10	125047840	125048800	Histone	H3K4me1	Monocytes-CD14+ (PB) Roadmap
rs12246440	yes	chr10	125047840	125048800	Histone	H3K4me1	Monocytes-CD14+ (PB) Roadmap
rs12246440	yes	chr10	125047840	125050360	Histone	H3K4me1	Fetal Adrenal Gland
rs12246440	yes	chr10	125047840	125050360	Histone	H3K4me1	Fetal Adrenal Gland
rs12246440	yes	chr10	125047840	125048980	Histone	H3K14ac	IMR90
rs12246440	yes	chr10	125047860	125050340	Histone	H3K4me1	Natural Killer cells (PB)
rs12246440	yes	chr10	125047860	125050340	Histone	H3K4me1	Natural Killer cells (PB)
rs12246440	yes	chr10	125047860	125050700	Histone	H3K4me1	iPS DF 19.11
rs12246440	yes	chr10	125047860	125050700	Histone	H3K4me1	iPS DF 19.11
rs12246440	yes	chr10	125047880	125050400	Histone	H3K4me1	Fetal Muscle Trunk
rs12246440	yes	chr10	125047880	125050400	Histone	H3K4me1	Fetal Muscle Trunk
rs12246440	yes	chr10	125047880	125050460	Histone	H3K4me1	Placenta
rs12246440	yes	chr10	125047880	125050460	Histone	H3K4me1	Placenta
rs12246440	yes	chr10	125047885	125050218	Histone	H3K27ac	Fetal Stomach
rs12246440	yes	chr10	125047885	125050218	Histone	H3K27ac	Fetal Stomach
rs12246440	yes	chr10	125047900	125051080	Histone	H2AK5ac	IMR90
rs12246440	yes	chr10	125047920	125049760	Histone	H3K4me1	IMR90
rs12246440	yes	chr10	125047920	125050680	Histone	H3K79me2	IMR90
rs12246440	yes	chr10	125047940	125048960	Histone	H3K4me1	Right Atrium
rs12246440	yes	chr10	125047940	125048960	Histone	H3K4me1	Right Atrium
rs12246440	yes	chr10	125047940	125051060	Histone	H3K4me1	Lung
rs12246440	yes	chr10	125047940	125051060	Histone	H3K4me1	Lung
rs12246440	yes	chr10	125047940	125050340	Histone	H3K4me1	Left Ventricle
rs12246440	yes	chr10	125047940	125050340	Histone	H3K4me1	Left Ventricle
rs12246440	yes	chr10	125047960	125048900	Histone	H3K4me1	H1-mesenchymal
rs12246440	yes	chr10	125047960	125048900	Histone	H3K4me1	H1-mesenchymal
rs12246440	yes	chr10	125047960	125048940	Histone	H3K36me3	Fetal Stomach
rs12246440	yes	chr10	125047960	125048940	Histone	H3K36me3	Fetal Stomach
rs12246440	yes	chr10	125047980	125050260	Histone	H3K4me1	Spleen
rs12246440	yes	chr10	125047980	125050260	Histone	H3K4me1	Spleen
rs12246440		chr10	125048010	125048452	Open Chromatin	DNase1	IMR90
rs12246440	yes	chr10	125048028	125048811	Histone	H3K27ac	Fetal Muscle Leg
rs12246440	yes	chr10	125048028	125048811	Histone	H3K27ac	Fetal Muscle Leg
rs12246440	yes	chr10	125048100	125048760	Histone	H3K36me3	H1-mesenchymal
rs12246440	yes	chr10	125048100	125048760	Histone	H3K36me3	H1-mesenchymal
rs12246440	yes	chr10	125048200	125051680	Histone	H3K36me3	Monocytes-CD14+ (PB) Roadmap
rs12246440	yes	chr10	125048200	125051680	Histone	H3K36me3	Monocytes-CD14+ (PB) Roadmap
rs12246440	yes	chr10	125048260	125048900	Histone	H3K4me1	Psoas Muscle
rs12246440	yes	chr10	125048280	125048940	Histone	H3K4me1	Fetal Intestine Small
rs12246440	yes	chr10	125048280	125048940	Histone	H3K4me1	Fetal Intestine Small
rs12246440	yes	chr10	125048280	125050160	Histone	H3K4me1	H1-trophoblast
rs12246440	yes	chr10	125048280	125050160	Histone	H3K4me1	H1-trophoblast
rs12246440	yes	chr10	125048300	125049440	Histone	H3K4me1	Pancreas
rs12246440	yes	chr10	125048300	125049440	Histone	H3K4me1	Pancreas
rs12246440	yes	chr10	125048300	125048900	Histone	H3K4me1	Gastric
rs12246440	yes	chr10	125048300	125048900	Histone	H3K4me1	Gastric
rs12246440	yes	chr10	125048300	125048740	Histone	H3K36me3	Fetal Intestine Large
rs12246440	yes	chr10	125048300	125048740	Histone	H3K36me3	Fetal Intestine Large
rs12246440	yes	chr10	125048300	125048600	Histone	H4K8ac	IMR90
rs12388771		chrX	51523600	51524220	Histone	H3K27me3	T cells (PB) Roadmap
rs12388771		chrX	51523600	51524220	Histone	H3K27me3	T cells (PB) Roadmap
rs12398289		chrX	9823640	9828240	Histone	H3K27me3	Fetal Muscle Trunk
rs12398289		chrX	9823640	9828240	Histone	H3K27me3	Fetal Muscle Trunk
rs12398289		chrX	9823720	9828080	Histone	H3K4me1	Fetal Adrenal Gland
rs12398289		chrX	9823720	9828080	Histone	H3K4me1	Fetal Adrenal Gland
rs12398289		chrX	9825440	9828340	Histone	H3K27me3	Fetal Stomach
rs12398289		chrX	9825440	9828340	Histone	H3K27me3	Fetal Stomach
rs12398289		chrX	9826940	9827520	Histone	H3K4me1	H1-mesenchymal
rs12398289		chrX	9826940	9827520	Histone	H3K4me1	H1-mesenchymal
rs12398289		chrX	9827220	9827840	Histone	H3K4me1	iPS DF 19.11
rs12398289		chrX	9827220	9827840	Histone	H3K4me1	iPS DF 19.11
rs12398289		chrX	9827260	9827900	Histone	H3K4me1	H1-trophoblast
rs12398289		chrX	9827260	9827900	Histone	H3K4me1	H1-trophoblast
rs12398289		chrX	9827280	9827820	Histone	H3K4me1	Fetal Intestine Small
rs12398289		chrX	9827280	9827820	Histone	H3K4me1	Fetal Intestine Small
rs12398289		chrX	9827300	9827460	Histone	H3K36me3	H1-trophoblast
rs12398289		chrX	9827300	9827460	Histone	H3K36me3	H1-trophoblast
rs12398289		chrX	9827420	9827660	Histone	H3K4me1	iPS-20b
rs12412140		chr10	46088460	46099500	Histone	H3K4me1	T cells (PB) Roadmap
rs12412140		chr10	46088460	46099500	Histone	H3K4me1	T cells (PB) Roadmap
rs12412140		chr10	46088560	46099460	Histone	H3K4me1	Natural Killer cells (PB)
rs12412140		chr10	46088560	46099460	Histone	H3K4me1	Natural Killer cells (PB)
rs12412140		chr10	46088580	46100020	Histone	H3K4me1	Fetal Thymus
rs12412140		chr10	46088580	46100020	Histone	H3K4me1	Fetal Thymus
rs12412140		chr10	46089840	46098520	Histone	H3K4me1	B cells (PB) Roadmap
rs12412140		chr10	46089840	46098520	Histone	H3K4me1	B cells (PB) Roadmap
rs12412140		chr10	46090380	46092600	Histone	H3K4me1	Thymus
rs12412140		chr10	46090380	46092600	Histone	H3K4me1	Thymus
rs12412140		chr10	46090405	46097741	Histone	H3K27ac	Fetal Thymus
rs12412140		chr10	46090405	46097741	Histone	H3K27ac	Fetal Thymus
rs12412140		chr10	46090980	46092980	Histone	H3K4me1	Fetal Muscle Trunk
rs12412140		chr10	46090980	46092980	Histone	H3K4me1	Fetal Muscle Trunk
rs12412140		chr10	46090980	46092940	Histone	H3K27me3	Fetal Muscle Trunk
rs12412140		chr10	46090980	46092940	Histone	H3K27me3	Fetal Muscle Trunk
rs12412140		chr10	46090980	46092840	Histone	H3K27me3	Fetal Adrenal Gland
rs12412140		chr10	46090980	46092840	Histone	H3K27me3	Fetal Adrenal Gland
rs12412140		chr10	46091000	46094240	Histone	H3K4me1	Monocytes-CD14+ (PB) Roadmap
rs12412140		chr10	46091000	46094240	Histone	H3K4me1	Monocytes-CD14+ (PB) Roadmap
rs12412140		chr10	46091000	46094720	Histone	H3K4me1	Spleen
rs12412140		chr10	46091000	46094720	Histone	H3K4me1	Spleen
rs12412140		chr10	46091000	46092800	Histone	H3K4me1	iPS DF 19.11
rs12412140		chr10	46091000	46092800	Histone	H3K4me1	iPS DF 19.11
rs12412140		chr10	46091011	46092591	Histone	H3K27ac	Thymus
rs12412140		chr10	46091011	46092591	Histone	H3K27ac	Thymus
rs12412140		chr10	46091100	46091880	Histone	H3K4me1	H1-trophoblast
rs12412140		chr10	46091100	46091880	Histone	H3K4me1	H1-trophoblast
rs12412140		chr10	46091221	46095723	Histone	H3K4me3	Thymus
rs12412140		chr10	46091221	46095723	Histone	H3K4me3	Thymus
rs12412140		chr10	46091840	46091980	Histone	H3K36me3	H1-mesenchymal
rs12412140		chr10	46091840	46091980	Histone	H3K36me3	H1-mesenchymal
rs12418303		chr11	2176400	2196320	Histone	H3K27me3	Fetal Stomach
rs12418303		chr11	2176400	2196320	Histone	H3K27me3	Fetal Stomach
rs12418303		chr11	2176480	2201000	Histone	H3K27me3	Fetal Adrenal Gland
rs12418303		chr11	2176480	2201000	Histone	H3K27me3	Fetal Adrenal Gland
rs12418303		chr11	2176500	2194120	Histone	H3K27me3	T cells (PB) Roadmap
rs12418303		chr11	2176500	2194120	Histone	H3K27me3	T cells (PB) Roadmap
rs12418303		chr11	2176600	2188560	Histone	H3K27me3	Fetal Thymus
rs12418303		chr11	2176600	2188560	Histone	H3K27me3	Fetal Thymus
rs12418303		chr11	2183680	2196200	Histone	H3K4me1	Fetal Muscle Trunk
rs12418303		chr11	2183680	2196200	Histone	H3K4me1	Fetal Muscle Trunk
rs12418303		chr11	2186080	2188520	Histone	H3K4me1	Spleen
rs12418303		chr11	2186080	2188520	Histone	H3K4me1	Spleen
rs12418303		chr11	2186540	2188500	Histone	H3K36me3	iPS DF 19.11
rs12418303		chr11	2186540	2188500	Histone	H3K36me3	iPS DF 19.11
rs12418303		chr11	2186840	2188480	Histone	H3K4me1	Pancreas
rs12418303		chr11	2186840	2188480	Histone	H3K4me1	Pancreas
rs12418303		chr11	2187860	2188200	Histone	H3K4me1	iPS DF 19.11
rs12418303		chr11	2187860	2188200	Histone	H3K4me1	iPS DF 19.11
rs12418303		chr11	2187940	2194420	Histone	H3K27me3	Fetal Muscle Trunk
rs12418303		chr11	2187940	2194420	Histone	H3K27me3	Fetal Muscle Trunk
rs12418303		chr11	2187980	2189320	Histone	H3K27me3	Placenta
rs12418303		chr11	2187980	2189320	Histone	H3K27me3	Placenta
rs12418303		chr11	2188040	2188440	Histone	H3K27me3	Fetal Intestine Large
rs12418303		chr11	2188040	2188440	Histone	H3K27me3	Fetal Intestine Large
rs12418303		chr11	2188060	2188220	Histone	H3K27me3	Small Intestine
rs12418303		chr11	2188060	2188220	Histone	H3K27me3	Small Intestine
rs12419444		chr11	2176400	2196320	Histone	H3K27me3	Fetal Stomach
rs12419444		chr11	2176400	2196320	Histone	H3K27me3	Fetal Stomach
rs12419444		chr11	2176480	2201000	Histone	H3K27me3	Fetal Adrenal Gland
rs12419444		chr11	2176480	2201000	Histone	H3K27me3	Fetal Adrenal Gland
rs12419444		chr11	2176500	2194120	Histone	H3K27me3	T cells (PB) Roadmap
rs12419444		chr11	2176500	2194120	Histone	H3K27me3	T cells (PB) Roadmap
rs12419444		chr11	2176600	2188560	Histone	H3K27me3	Fetal Thymus
rs12419444		chr11	2176600	2188560	Histone	H3K27me3	Fetal Thymus
rs12419444		chr11	2183680	2196200	Histone	H3K4me1	Fetal Muscle Trunk
rs12419444		chr11	2183680	2196200	Histone	H3K4me1	Fetal Muscle Trunk
rs12419444		chr11	2186080	2188520	Histone	H3K4me1	Spleen
rs12419444		chr11	2186080	2188520	Histone	H3K4me1	Spleen
rs12419444		chr11	2186540	2188500	Histone	H3K36me3	iPS DF 19.11
rs12419444		chr11	2186540	2188500	Histone	H3K36me3	iPS DF 19.11
rs12419444		chr11	2186840	2188480	Histone	H3K4me1	Pancreas
rs12419444		chr11	2186840	2188480	Histone	H3K4me1	Pancreas
rs12419444		chr11	2187940	2194420	Histone	H3K27me3	Fetal Muscle Trunk
rs12419444		chr11	2187940	2194420	Histone	H3K27me3	Fetal Muscle Trunk
rs12419444		chr11	2187980	2189320	Histone	H3K27me3	Placenta
rs12419444		chr11	2187980	2189320	Histone	H3K27me3	Placenta
rs12419444		chr11	2188040	2188440	Histone	H3K27me3	Fetal Intestine Large
rs12419444		chr11	2188040	2188440	Histone	H3K27me3	Fetal Intestine Large
rs12640669		chr4	94584880	94586880	Histone	H3K36me3	Placenta
rs12640669		chr4	94584880	94586880	Histone	H3K36me3	Placenta
rs12640669		chr4	94584920	94586340	Histone	H3K36me3	Fetal Stomach
rs12640669		chr4	94584920	94586340	Histone	H3K36me3	Fetal Stomach
rs12640669		chr4	94584940	94585540	Histone	H3K36me3	Right Atrium
rs12640669		chr4	94584940	94585540	Histone	H3K36me3	Right Atrium
rs12640669		chr4	94584940	94586320	Histone	H3K36me3	Fetal Intestine Small
rs12640669		chr4	94584940	94586320	Histone	H3K36me3	Fetal Intestine Small
rs12640669		chr4	94584940	94587300	Histone	H3K36me3	Fetal Adrenal Gland
rs12640669		chr4	94584940	94587300	Histone	H3K36me3	Fetal Adrenal Gland
rs12640669		chr4	94585080	94585480	Histone	H3K36me3	H1-mesenchymal
rs12640669		chr4	94585080	94585480	Histone	H3K36me3	H1-mesenchymal
rs12640669		chr4	94585320	94586800	Histone	H3K36me3	Fetal Muscle Trunk
rs12640669		chr4	94585320	94586800	Histone	H3K36me3	Fetal Muscle Trunk
rs12642449		chr4	94585520	94588400	Histone	H3K36me3	Monocytes-CD14+ (PB) Roadmap
rs12642449		chr4	94585520	94588400	Histone	H3K36me3	Monocytes-CD14+ (PB) Roadmap
rs12642449		chr4	94587500	94587840	Histone	H3K36me3	Fetal Muscle Leg
rs12642449		chr4	94587500	94587840	Histone	H3K36me3	Fetal Muscle Leg
rs12642449		chr4	94587520	94588580	Histone	H3K36me3	Fetal Intestine Large
rs12642449		chr4	94587520	94588580	Histone	H3K36me3	Fetal Intestine Large
rs12643849		chr4	94656320	94662720	Histone	H3K36me3	Fetal Adrenal Gland
rs12643849		chr4	94656320	94662720	Histone	H3K36me3	Fetal Adrenal Gland
rs12643849		chr4	94661520	94662740	Histone	H3K36me3	Fetal Intestine Large
rs12643849		chr4	94661520	94662740	Histone	H3K36me3	Fetal Intestine Large
rs12643849		chr4	94661680	94662320	Histone	H3K36me3	Fetal Stomach
rs12643849		chr4	94661680	94662320	Histone	H3K36me3	Fetal Stomach
rs12643849		chr4	94661700	94662280	Histone	H3K36me3	Fetal Intestine Small
rs12643849		chr4	94661700	94662280	Histone	H3K36me3	Fetal Intestine Small
rs12643849		chr4	94661720	94662720	Histone	H3K36me3	Fetal Muscle Leg
rs12643849		chr4	94661720	94662720	Histone	H3K36me3	Fetal Muscle Leg
rs12643849		chr4	94661740	94662940	Histone	H3K36me3	Placenta
rs12643849		chr4	94661740	94662940	Histone	H3K36me3	Placenta
rs12643849		chr4	94661760	94662260	Histone	H3K36me3	Right Atrium
rs12643849		chr4	94661760	94662260	Histone	H3K36me3	Right Atrium
rs12643849		chr4	94661760	94662220	Histone	H3K4me1	iPS DF 19.11
rs12643849		chr4	94661760	94662220	Histone	H3K4me1	iPS DF 19.11
rs12643849		chr4	94661800	94662160	Histone	H3K36me3	H1-trophoblast
rs12643849		chr4	94661800	94662160	Histone	H3K36me3	H1-trophoblast
rs12643849		chr4	94661840	94662180	Histone	H3K36me3	H1-mesenchymal
rs12643849		chr4	94661840	94662180	Histone	H3K36me3	H1-mesenchymal
rs12643849		chr4	94661880	94662160	Histone	H3K4me1	H1-mesenchymal
rs12643849		chr4	94661880	94662160	Histone	H3K4me1	H1-mesenchymal
rs12665986		chr7	98088200	98090540	Histone	H3K27me3	T cells (PB) Roadmap
rs12665986		chr7	98088200	98090540	Histone	H3K27me3	T cells (PB) Roadmap
rs12665986		chr7	98090100	98091120	Histone	H3K4me1	Placenta
rs12665986		chr7	98090100	98091120	Histone	H3K4me1	Placenta
rs12674083		chr7	98065580	98070220	Histone	H3K9me3	Fetal Stomach
rs12674083		chr7	98065580	98070220	Histone	H3K9me3	Fetal Stomach
rs12674083		chr7	98065720	98068000	Histone	H3K27me3	Fetal Adrenal Gland
rs12674083		chr7	98065720	98068000	Histone	H3K27me3	Fetal Adrenal Gland
rs12674083		chr7	98066500	98068660	Histone	H3K27me3	T cells (PB) Roadmap
rs12674083		chr7	98066500	98068660	Histone	H3K27me3	T cells (PB) Roadmap
rs12674083		chr7	98066500	98068000	Histone	H3K4me1	Placenta
rs12674083		chr7	98066500	98068000	Histone	H3K4me1	Placenta
rs12674083		chr7	98066520	98067060	Histone	H3K36me3	Right Atrium
rs12674083		chr7	98066520	98067060	Histone	H3K36me3	Right Atrium
rs12674083		chr7	98066520	98067400	Histone	H3K9me3	iPS DF 19.11
rs12674083		chr7	98066520	98067400	Histone	H3K9me3	iPS DF 19.11
rs12674083		chr7	98066560	98067040	Histone	H3K4me1	iPS DF 19.11
rs12674083		chr7	98066560	98067040	Histone	H3K4me1	iPS DF 19.11
rs12674083		chr7	98066640	98067040	Histone	H3K36me3	H1-mesenchymal
rs12674083		chr7	98066640	98067040	Histone	H3K36me3	H1-mesenchymal
rs1291205	yes	chr20	63688880	63697780	Histone	H3K36me3	iPS DF 19.11
rs1291205	yes	chr20	63688880	63697780	Histone	H3K36me3	iPS DF 19.11
rs1291205	yes	chr20	63693180	63697880	Histone	H3K36me3	H1-mesenchymal
rs1291205	yes	chr20	63693180	63697880	Histone	H3K36me3	H1-mesenchymal
rs1291205	yes	chr20	63693580	63698460	Histone	H3K36me3	Fetal Intestine Small
rs1291205	yes	chr20	63693580	63698460	Histone	H3K36me3	Fetal Intestine Small
rs1291205	yes	chr20	63693600	63698460	Histone	H3K4me1	Fetal Thymus
rs1291205	yes	chr20	63693600	63698460	Histone	H3K4me1	Fetal Thymus
rs1291205	yes	chr20	63693660	63698380	Histone	H3K4me1	T cells (PB) Roadmap
rs1291205	yes	chr20	63693660	63698380	Histone	H3K4me1	T cells (PB) Roadmap
rs1291205	yes	chr20	63693660	63707540	Histone	H3K36me3	Fetal Stomach
rs1291205	yes	chr20	63693660	63707540	Histone	H3K36me3	Fetal Stomach
rs1291205	yes	chr20	63693720	63698420	Histone	H3K4me1	Natural Killer cells (PB)
rs1291205	yes	chr20	63693720	63698420	Histone	H3K4me1	Natural Killer cells (PB)
rs1291205	yes	chr20	63694780	63698180	Histone	H3K4me1	Lung
rs1291205	yes	chr20	63694780	63698180	Histone	H3K4me1	Lung
rs1291205	yes	chr20	63694880	63704180	Histone	H3K4me1	Fetal Muscle Trunk
rs1291205	yes	chr20	63694880	63704180	Histone	H3K4me1	Fetal Muscle Trunk
rs1291205	yes	chr20	63695000	63701960	Histone	H3K27me3	Fetal Adrenal Gland
rs1291205	yes	chr20	63695000	63701960	Histone	H3K27me3	Fetal Adrenal Gland
rs1291205	yes	chr20	63695020	63702000	Histone	H3K4me1	Fetal Muscle Leg
rs1291205	yes	chr20	63695020	63702000	Histone	H3K4me1	Fetal Muscle Leg
rs1291205	yes	chr20	63695060	63703520	Histone	H3K4me1	H1-mesenchymal
rs1291205	yes	chr20	63695060	63703520	Histone	H3K4me1	H1-mesenchymal
rs1291205	yes	chr20	63695300	63703540	Histone	H2AK5ac	IMR90
rs1291205	yes	chr20	63695620	63700820	Histone	H3K4me1	Spleen
rs1291205	yes	chr20	63695620	63700820	Histone	H3K4me1	Spleen
rs1291205	yes	chr20	63695640	63697660	Histone	H3K4me1	Thymus
rs1291205	yes	chr20	63695640	63697660	Histone	H3K4me1	Thymus
rs1291205	yes	chr20	63695640	63701140	Histone	H3K4me1	Fetal Adrenal Gland
rs1291205	yes	chr20	63695640	63701140	Histone	H3K4me1	Fetal Adrenal Gland
rs1291205	yes	chr20	63695640	63697740	Histone	H3K4me1	Left Ventricle
rs1291205	yes	chr20	63695640	63697740	Histone	H3K4me1	Left Ventricle
rs1291205	yes	chr20	63695700	63698640	Histone	H3K4me1	iPS DF 19.11
rs1291205	yes	chr20	63695700	63698640	Histone	H3K4me1	iPS DF 19.11
rs1291205	yes	chr20	63695800	63698140	Histone	H3K4me1	Placenta
rs1291205	yes	chr20	63695800	63698140	Histone	H3K4me1	Placenta
rs1291205	yes	chr20	63695960	63698360	Histone	H3K27me3	Fetal Thymus
rs1291205	yes	chr20	63695960	63698360	Histone	H3K27me3	Fetal Thymus
rs1291205	yes	chr20	63695980	63697900	Histone	H3K4me1	B cells (PB) Roadmap
rs1291205	yes	chr20	63695980	63697900	Histone	H3K4me1	B cells (PB) Roadmap
rs1291205	yes	chr20	63696000	63698180	Histone	H3K4me1	Monocytes-CD14+ (PB) Roadmap
rs1291205	yes	chr20	63696000	63698180	Histone	H3K4me1	Monocytes-CD14+ (PB) Roadmap
rs1291205	yes	chr20	63696060	63697880	Histone	H3K4me1	Right Atrium
rs1291205	yes	chr20	63696060	63697880	Histone	H3K4me1	Right Atrium
rs1291205	yes	chr20	63696200	63697800	Histone	H3K4me1	Gastric
rs1291205	yes	chr20	63696200	63697800	Histone	H3K4me1	Gastric
rs1291205	yes	chr20	63696360	63698400	Histone	H3K27me3	Fetal Muscle Trunk
rs1291205	yes	chr20	63696360	63698400	Histone	H3K27me3	Fetal Muscle Trunk
rs1291205	yes	chr20	63696380	63702620	Histone	H3K27me3	Fetal Stomach
rs1291205	yes	chr20	63696380	63702620	Histone	H3K27me3	Fetal Stomach
rs1291205	yes	chr20	63696380	63698400	Histone	H3K4me1	Fetal Stomach
rs1291205	yes	chr20	63696380	63698400	Histone	H3K4me1	Fetal Stomach
rs1291205	yes	chr20	63696520	63697840	Histone	H3K27me3	Monocytes-CD14+ (PB) Roadmap
rs1291205	yes	chr20	63696520	63697840	Histone	H3K27me3	Monocytes-CD14+ (PB) Roadmap
rs1291205	yes	chr20	63696560	63700160	Histone	H3K4me1	IMR90
rs1291205	yes	chr20	63696560	63697800	Histone	H3K23me2	H9ESC
rs1291205	yes	chr20	63696580	63698200	Histone	H3K4me1	Pancreas
rs1291205	yes	chr20	63696580	63698200	Histone	H3K4me1	Pancreas
rs1291205	yes	chr20	63696600	63697840	Histone	H3K9me3	iPS DF 19.11
rs1291205	yes	chr20	63696600	63697840	Histone	H3K9me3	iPS DF 19.11
rs1291205	yes	chr20	63696600	63697520	Histone	H3K4me1	H1-neuronal progenitor
rs1291205	yes	chr20	63696600	63697520	Histone	H3K4me1	H1-neuronal progenitor
rs1291205	yes	chr20	63696620	63697620	Histone	H3K4me1	H1-trophoblast
rs1291205	yes	chr20	63696620	63697620	Histone	H3K4me1	H1-trophoblast
rs1291205	yes	chr20	63696720	63698300	Histone	H3K36me3	Placenta
rs1291205	yes	chr20	63696720	63698300	Histone	H3K36me3	Placenta
rs1291205	yes	chr20	63696840	63698060	Histone	H3K14ac	IMR90
rs1291205	yes	chr20	63696920	63697640	Histone	H3K4me1	Psoas Muscle
rs1291205	yes	chr20	63697080	63698440	Histone	H3K36me3	Fetal Muscle Trunk
rs1291205	yes	chr20	63697080	63698440	Histone	H3K36me3	Fetal Muscle Trunk
rs1291205	yes	chr20	63697220	63697800	Histone	H3K4me1	Small Intestine
rs1291205	yes	chr20	63697220	63697800	Histone	H3K4me1	Small Intestine
rs1291205	yes	chr20	63697240	63697740	Histone	H3K36me3	H1-trophoblast
rs1291205	yes	chr20	63697240	63697740	Histone	H3K36me3	H1-trophoblast
rs1291205	yes	chr20	63697280	63698120	Histone	H4K8ac	IMR90
rs1291205	yes	chr20	63697300	63697560	Histone	H3K4me1	iPS-20b
rs1291205	yes	chr20	63697300	63698560	Histone	H2BK12ac	IMR90
rs1291205	yes	chr20	63697320	63697480	Histone	H3K9me3	H1-trophoblast
rs1291205	yes	chr20	63697320	63697480	Histone	H3K9me3	H1-trophoblast
rs1291206		chr20	63693180	63697880	Histone	H3K36me3	H1-mesenchymal
rs1291206		chr20	63693180	63697880	Histone	H3K36me3	H1-mesenchymal
rs1291206		chr20	63693580	63698460	Histone	H3K36me3	Fetal Intestine Small
rs1291206		chr20	63693580	63698460	Histone	H3K36me3	Fetal Intestine Small
rs1291206		chr20	63693600	63698460	Histone	H3K4me1	Fetal Thymus
rs1291206		chr20	63693600	63698460	Histone	H3K4me1	Fetal Thymus
rs1291206		chr20	63693660	63698380	Histone	H3K4me1	T cells (PB) Roadmap
rs1291206		chr20	63693660	63698380	Histone	H3K4me1	T cells (PB) Roadmap
rs1291206		chr20	63693660	63707540	Histone	H3K36me3	Fetal Stomach
rs1291206		chr20	63693660	63707540	Histone	H3K36me3	Fetal Stomach
rs1291206		chr20	63693720	63698420	Histone	H3K4me1	Natural Killer cells (PB)
rs1291206		chr20	63693720	63698420	Histone	H3K4me1	Natural Killer cells (PB)
rs1291206		chr20	63694780	63698180	Histone	H3K4me1	Lung
rs1291206		chr20	63694780	63698180	Histone	H3K4me1	Lung
rs1291206		chr20	63694880	63704180	Histone	H3K4me1	Fetal Muscle Trunk
rs1291206		chr20	63694880	63704180	Histone	H3K4me1	Fetal Muscle Trunk
rs1291206		chr20	63695000	63701960	Histone	H3K27me3	Fetal Adrenal Gland
rs1291206		chr20	63695000	63701960	Histone	H3K27me3	Fetal Adrenal Gland
rs1291206		chr20	63695020	63702000	Histone	H3K4me1	Fetal Muscle Leg
rs1291206		chr20	63695020	63702000	Histone	H3K4me1	Fetal Muscle Leg
rs1291206		chr20	63695060	63703520	Histone	H3K4me1	H1-mesenchymal
rs1291206		chr20	63695060	63703520	Histone	H3K4me1	H1-mesenchymal
rs1291206		chr20	63695300	63703540	Histone	H2AK5ac	IMR90
rs1291206		chr20	63695620	63700820	Histone	H3K4me1	Spleen
rs1291206		chr20	63695620	63700820	Histone	H3K4me1	Spleen
rs1291206		chr20	63695640	63701140	Histone	H3K4me1	Fetal Adrenal Gland
rs1291206		chr20	63695640	63701140	Histone	H3K4me1	Fetal Adrenal Gland
rs1291206		chr20	63695700	63698640	Histone	H3K4me1	iPS DF 19.11
rs1291206		chr20	63695700	63698640	Histone	H3K4me1	iPS DF 19.11
rs1291206		chr20	63695800	63698140	Histone	H3K4me1	Placenta
rs1291206		chr20	63695800	63698140	Histone	H3K4me1	Placenta
rs1291206		chr20	63695960	63698360	Histone	H3K27me3	Fetal Thymus
rs1291206		chr20	63695960	63698360	Histone	H3K27me3	Fetal Thymus
rs1291206		chr20	63695980	63697900	Histone	H3K4me1	B cells (PB) Roadmap
rs1291206		chr20	63695980	63697900	Histone	H3K4me1	B cells (PB) Roadmap
rs1291206		chr20	63696000	63698180	Histone	H3K4me1	Monocytes-CD14+ (PB) Roadmap
rs1291206		chr20	63696000	63698180	Histone	H3K4me1	Monocytes-CD14+ (PB) Roadmap
rs1291206		chr20	63696060	63697880	Histone	H3K4me1	Right Atrium
rs1291206		chr20	63696060	63697880	Histone	H3K4me1	Right Atrium
rs1291206		chr20	63696360	63698400	Histone	H3K27me3	Fetal Muscle Trunk
rs1291206		chr20	63696360	63698400	Histone	H3K27me3	Fetal Muscle Trunk
rs1291206		chr20	63696380	63702620	Histone	H3K27me3	Fetal Stomach
rs1291206		chr20	63696380	63702620	Histone	H3K27me3	Fetal Stomach
rs1291206		chr20	63696380	63698400	Histone	H3K4me1	Fetal Stomach
rs1291206		chr20	63696380	63698400	Histone	H3K4me1	Fetal Stomach
rs1291206		chr20	63696520	63697840	Histone	H3K27me3	Monocytes-CD14+ (PB) Roadmap
rs1291206		chr20	63696520	63697840	Histone	H3K27me3	Monocytes-CD14+ (PB) Roadmap
rs1291206		chr20	63696560	63700160	Histone	H3K4me1	IMR90
rs1291206		chr20	63696580	63698200	Histone	H3K4me1	Pancreas
rs1291206		chr20	63696580	63698200	Histone	H3K4me1	Pancreas
rs1291206		chr20	63696600	63697840	Histone	H3K9me3	iPS DF 19.11
rs1291206		chr20	63696600	63697840	Histone	H3K9me3	iPS DF 19.11
rs1291206		chr20	63696720	63698300	Histone	H3K36me3	Placenta
rs1291206		chr20	63696720	63698300	Histone	H3K36me3	Placenta
rs1291206		chr20	63696840	63698060	Histone	H3K14ac	IMR90
rs1291206		chr20	63697080	63698440	Histone	H3K36me3	Fetal Muscle Trunk
rs1291206		chr20	63697080	63698440	Histone	H3K36me3	Fetal Muscle Trunk
rs1291206		chr20	63697280	63698120	Histone	H4K8ac	IMR90
rs1291206		chr20	63697300	63698560	Histone	H2BK12ac	IMR90
rs1291206		chr20	63697700	63698640	Histone	H3K36me3	Lung
rs1291206		chr20	63697700	63698640	Histone	H3K36me3	Lung
rs1291206		chr20	63697780	63697940	Histone	H3K36me3	H1-trophoblast
rs1291206		chr20	63697780	63697940	Histone	H3K36me3	H1-trophoblast
rs1295810	yes	chr20	63693660	63707540	Histone	H3K36me3	Fetal Stomach
rs1295810	yes	chr20	63693660	63707540	Histone	H3K36me3	Fetal Stomach
rs1295810	yes	chr20	63694880	63704180	Histone	H3K4me1	Fetal Muscle Trunk
rs1295810	yes	chr20	63694880	63704180	Histone	H3K4me1	Fetal Muscle Trunk
rs1295810	yes	chr20	63695000	63701960	Histone	H3K27me3	Fetal Adrenal Gland
rs1295810	yes	chr20	63695000	63701960	Histone	H3K27me3	Fetal Adrenal Gland
rs1295810	yes	chr20	63695020	63702000	Histone	H3K4me1	Fetal Muscle Leg
rs1295810	yes	chr20	63695020	63702000	Histone	H3K4me1	Fetal Muscle Leg
rs1295810	yes	chr20	63695060	63703520	Histone	H3K4me1	H1-mesenchymal
rs1295810	yes	chr20	63695060	63703520	Histone	H3K4me1	H1-mesenchymal
rs1295810	yes	chr20	63695300	63703540	Histone	H2AK5ac	IMR90
rs1295810	yes	chr20	63695620	63700820	Histone	H3K4me1	Spleen
rs1295810	yes	chr20	63695620	63700820	Histone	H3K4me1	Spleen
rs1295810	yes	chr20	63695640	63701140	Histone	H3K4me1	Fetal Adrenal Gland
rs1295810	yes	chr20	63695640	63701140	Histone	H3K4me1	Fetal Adrenal Gland
rs1295810	yes	chr20	63696380	63702620	Histone	H3K27me3	Fetal Stomach
rs1295810	yes	chr20	63696380	63702620	Histone	H3K27me3	Fetal Stomach
rs1295810	yes	chr20	63696560	63700160	Histone	H3K4me1	IMR90
rs1295810	yes	chr20	63698400	63700200	Histone	H4K8ac	IMR90
rs1295810	yes	chr20	63698420	63704360	Histone	H3K4me1	T cells (PB) Roadmap
rs1295810	yes	chr20	63698420	63704360	Histone	H3K4me1	T cells (PB) Roadmap
rs1295810	yes	chr20	63698450	63700552	Histone	H3K27ac	IMR90
rs1295810	yes	chr20	63698479	63700312	Histone	H3K27ac	H1-mesenchymal
rs1295810	yes	chr20	63698479	63700312	Histone	H3K27ac	H1-mesenchymal
rs1295810	yes	chr20	63698480	63700840	Histone	H3K36me3	Placenta
rs1295810	yes	chr20	63698480	63700840	Histone	H3K36me3	Placenta
rs1295810	yes	chr20	63698480	63700280	Histone	H3K14ac	IMR90
rs1295810	yes	chr20	63698540	63703640	Histone	H3K4me1	Natural Killer cells (PB)
rs1295810	yes	chr20	63698540	63703640	Histone	H3K4me1	Natural Killer cells (PB)
rs1295810	yes	chr20	63698540	63701020	Histone	H3K4me1	Placenta
rs1295810	yes	chr20	63698540	63701020	Histone	H3K4me1	Placenta
rs1295810	yes	chr20	63698540	63707360	Histone	H3K36me3	Fetal Intestine Small
rs1295810	yes	chr20	63698540	63707360	Histone	H3K36me3	Fetal Intestine Small
rs1295810	yes	chr20	63698540	63700140	Histone	H3K36me3	Fetal Muscle Trunk
rs1295810	yes	chr20	63698540	63700140	Histone	H3K36me3	Fetal Muscle Trunk
rs1295810	yes	chr20	63698580	63700740	Histone	H3K36me3	Fetal Muscle Leg
rs1295810	yes	chr20	63698580	63700740	Histone	H3K36me3	Fetal Muscle Leg
rs1295810	yes	chr20	63698580	63700960	Histone	H3K4me1	Fetal Thymus
rs1295810	yes	chr20	63698580	63700960	Histone	H3K4me1	Fetal Thymus
rs1295810	yes	chr20	63698600	63700620	Histone	H2BK12ac	IMR90
rs1295810	yes	chr20	63698620	63700360	Histone	H3K4me1	Fetal Stomach
rs1295810	yes	chr20	63698620	63700360	Histone	H3K4me1	Fetal Stomach
rs1295810	yes	chr20	63698620	63700197	Histone	H2BK120ac	IMR90
rs1295810	yes	chr20	63698628	63700192	Histone	H3K4ac	IMR90
rs1295810	yes	chr20	63698660	63699580	Histone	H3K4me1	Right Atrium
rs1295810	yes	chr20	63698660	63699580	Histone	H3K4me1	Right Atrium
rs1295810	yes	chr20	63698660	63704000	Histone	H3K4me1	iPS DF 19.11
rs1295810	yes	chr20	63698660	63704000	Histone	H3K4me1	iPS DF 19.11
rs1295810	yes	chr20	63698680	63699540	Histone	H3K4me1	Pancreas
rs1295810	yes	chr20	63698680	63699540	Histone	H3K4me1	Pancreas
rs1295810	yes	chr20	63698700	63701200	Histone	H3K36me3	Lung
rs1295810	yes	chr20	63698700	63701200	Histone	H3K36me3	Lung
rs1295810		chr20	63698817	63699501	Open Chromatin	DNase1	IMR90
rs1295810	yes	chr20	63698940	63707040	Histone	H3K36me3	Fetal Adrenal Gland
rs1295810	yes	chr20	63698940	63707040	Histone	H3K36me3	Fetal Adrenal Gland
rs1295810	yes	chr20	63698980	63700300	Histone	H3K4me1	Lung
rs1295810	yes	chr20	63698980	63700300	Histone	H3K4me1	Lung
rs1295810	yes	chr20	63698980	63699640	Histone	H3K4me1	Gastric
rs1295810	yes	chr20	63698980	63699640	Histone	H3K4me1	Gastric
rs1295810	yes	chr20	63699000	63702020	Histone	H3K36me3	iPS DF 19.11
rs1295810	yes	chr20	63699000	63702020	Histone	H3K36me3	iPS DF 19.11
rs1295810	yes	chr20	63699000	63699380	Histone	H3K4me1	Left Ventricle
rs1295810	yes	chr20	63699000	63699380	Histone	H3K4me1	Left Ventricle
rs1295810	yes	chr20	63699020	63700200	Histone	H3K4me1	H1-trophoblast
rs1295810	yes	chr20	63699020	63700200	Histone	H3K4me1	H1-trophoblast
rs1295810	yes	chr20	63699060	63700860	Histone	H3K36me3	Fetal Intestine Large
rs1295810	yes	chr20	63699060	63700860	Histone	H3K36me3	Fetal Intestine Large
rs1295810	yes	chr20	63699100	63699260	Histone	H3K4me1	iPS DF 6.9
rs1295810	yes	chr20	63699100	63699260	Histone	H3K4me1	iPS DF 6.9
rs12976534	yes	chr19	38238980	38257320	Histone	H3K4me1	Fetal Muscle Trunk
rs12976534	yes	chr19	38238980	38257320	Histone	H3K4me1	Fetal Muscle Trunk
rs12976534	yes	chr19	38246120	38256380	Histone	H2AK5ac	IMR90
rs12976534	yes	chr19	38248100	38260860	Histone	H3K27me3	T cells (PB) Roadmap
rs12976534	yes	chr19	38248100	38260860	Histone	H3K27me3	T cells (PB) Roadmap
rs12976534	yes	chr19	38249040	38255580	Histone	H3K4me1	Placenta
rs12976534	yes	chr19	38249040	38255580	Histone	H3K4me1	Placenta
rs12976534	yes	chr19	38249220	38254460	Histone	H3K4me1	Fetal Intestine Small
rs12976534	yes	chr19	38249220	38254460	Histone	H3K4me1	Fetal Intestine Small
rs12976534	yes	chr19	38249440	38254640	Histone	H3K4me1	Fetal Intestine Large
rs12976534	yes	chr19	38249440	38254640	Histone	H3K4me1	Fetal Intestine Large
rs12976534	yes	chr19	38249440	38256340	Histone	H3K4me1	Fetal Adrenal Gland
rs12976534	yes	chr19	38249440	38256340	Histone	H3K4me1	Fetal Adrenal Gland
rs12976534	yes	chr19	38249480	38256340	Histone	H3K4me1	Fetal Muscle Leg
rs12976534	yes	chr19	38249480	38256340	Histone	H3K4me1	Fetal Muscle Leg
rs12976534	yes	chr19	38249664	38253339	Histone	H3K27ac	Fetal Intestine Large
rs12976534	yes	chr19	38249664	38253339	Histone	H3K27ac	Fetal Intestine Large
rs12976534	yes	chr19	38250321	38253456	Histone	H3K27ac	Fetal Adrenal Gland
rs12976534	yes	chr19	38250321	38253456	Histone	H3K27ac	Fetal Adrenal Gland
rs12976534	yes	chr19	38250360	38254200	Histone	H3K4me1	H1-trophoblast
rs12976534	yes	chr19	38250360	38254200	Histone	H3K4me1	H1-trophoblast
rs12976534	yes	chr19	38250420	38255060	Histone	H3K4me1	Fetal Stomach
rs12976534	yes	chr19	38250420	38255060	Histone	H3K4me1	Fetal Stomach
rs12976534	yes	chr19	38250565	38254107	Histone	H4K5ac	IMR90
rs12976534	yes	chr19	38250587	38254420	Histone	H3K27ac	Fetal Stomach
rs12976534	yes	chr19	38250587	38254420	Histone	H3K27ac	Fetal Stomach
rs12976534	yes	chr19	38250620	38254360	Histone	H3K14ac	IMR90
rs12976534	yes	chr19	38250640	38254160	Histone	H4K8ac	IMR90
rs12976534	yes	chr19	38250680	38257820	Histone	H3K4me1	B cells (PB) Roadmap
rs12976534	yes	chr19	38250680	38257820	Histone	H3K4me1	B cells (PB) Roadmap
rs12976534	yes	chr19	38250741	38253949	Histone	H3K27ac	Fetal Muscle Leg
rs12976534	yes	chr19	38250741	38253949	Histone	H3K27ac	Fetal Muscle Leg
rs12976534	yes	chr19	38250760	38254140	Histone	H3K4me1	IMR90
rs12976534	yes	chr19	38250760	38254340	Histone	H2BK12ac	IMR90
rs12976534	yes	chr19	38250971	38254265	Histone	H3K27ac	Ovary
rs12976534	yes	chr19	38250971	38254265	Histone	H3K27ac	Ovary
rs12976534	yes	chr19	38251177	38254099	Histone	H3K27ac	Fetal Muscle Trunk
rs12976534	yes	chr19	38251177	38254099	Histone	H3K27ac	Fetal Muscle Trunk
rs12976534	yes	chr19	38251260	38253920	Histone	H3K4me1	iPS-20b
rs12976534	yes	chr19	38251332	38253463	Histone	H3K4me3	Fetal Stomach
rs12976534	yes	chr19	38251332	38253463	Histone	H3K4me3	Fetal Stomach
rs12976534	yes	chr19	38251580	38253800	Histone	H3K4me1	Fetal Thymus
rs12976534	yes	chr19	38251580	38253800	Histone	H3K4me1	Fetal Thymus
rs12976534	yes	chr19	38251740	38260820	Histone	H3K27me3	Fetal Thymus
rs12976534	yes	chr19	38251740	38260820	Histone	H3K27me3	Fetal Thymus
rs12976534	yes	chr19	38251800	38255480	Histone	H3K36me3	Fetal Intestine Small
rs12976534	yes	chr19	38251800	38255480	Histone	H3K36me3	Fetal Intestine Small
rs12976534	yes	chr19	38251877	38254328	Histone	H3K27ac	Left Ventricle
rs12976534	yes	chr19	38251877	38254328	Histone	H3K27ac	Left Ventricle
rs12976534	yes	chr19	38251997	38253379	Histone	H3K4me3	Aorta
rs12976534	yes	chr19	38251997	38253379	Histone	H3K4me3	Aorta
rs12976534	yes	chr19	38252180	38255960	Histone	H3K36me3	Fetal Stomach
rs12976534	yes	chr19	38252180	38255960	Histone	H3K36me3	Fetal Stomach
rs12976534	yes	chr19	38252200	38255120	Histone	H3K4me1	Spleen
rs12976534	yes	chr19	38252200	38255120	Histone	H3K4me1	Spleen
rs12976534	yes	chr19	38252240	38254200	Histone	H3K4me1	Lung
rs12976534	yes	chr19	38252240	38254200	Histone	H3K4me1	Lung
rs12976534	yes	chr19	38252240	38253720	Histone	H3K4me1	H1-neuronal progenitor
rs12976534	yes	chr19	38252240	38253720	Histone	H3K4me1	H1-neuronal progenitor
rs12976534	yes	chr19	38252246	38253411	Histone	H3K27ac	Right Atrium
rs12976534	yes	chr19	38252246	38253411	Histone	H3K27ac	Right Atrium
rs12976534	yes	chr19	38252256	38253369	Histone	H3K4me3	Right Atrium
rs12976534	yes	chr19	38252256	38253369	Histone	H3K4me3	Right Atrium
rs12976534	yes	chr19	38252280	38254640	Histone	H3K4me1	iPS DF 19.11
rs12976534	yes	chr19	38252280	38254640	Histone	H3K4me1	iPS DF 19.11
rs12976534	yes	chr19	38252284	38253892	Histone	H3K27ac	Placenta
rs12976534	yes	chr19	38252284	38253892	Histone	H3K27ac	Placenta
rs12976534	yes	chr19	38252300	38253920	Histone	H3K27me3	Fetal Muscle Trunk
rs12976534	yes	chr19	38252300	38253920	Histone	H3K27me3	Fetal Muscle Trunk
rs12976534	yes	chr19	38252380	38257180	Histone	H3K27me3	Fetal Adrenal Gland
rs12976534	yes	chr19	38252380	38257180	Histone	H3K27me3	Fetal Adrenal Gland
rs12976534	yes	chr19	38252575	38253677	Histone	H3K27ac	Fetal Intestine Small
rs12976534	yes	chr19	38252575	38253677	Histone	H3K27ac	Fetal Intestine Small
rs12976534	yes	chr19	38252860	38259100	Histone	H3K27me3	Fetal Stomach
rs12976534	yes	chr19	38252860	38259100	Histone	H3K27me3	Fetal Stomach
rs12976534	yes	chr19	38252860	38254580	Histone	H3K4me1	H1-mesenchymal
rs12976534	yes	chr19	38252860	38254580	Histone	H3K4me1	H1-mesenchymal
rs12976534	yes	chr19	38252998	38253381	Histone	H3K27ac	Psoas Muscle
rs12976534	yes	chr19	38253180	38253540	Histone	H3K36me3	H1-mesenchymal
rs12976534	yes	chr19	38253180	38253540	Histone	H3K36me3	H1-mesenchymal
rs12976534	yes	chr19	38253280	38253620	Histone	H3K4me1	iPS DF 6.9
rs12976534	yes	chr19	38253280	38253620	Histone	H3K4me1	iPS DF 6.9
rs12976534	yes	chr19	38253311	38253747	Histone	H3K27ac	Small Intestine
rs12976534	yes	chr19	38253311	38253747	Histone	H3K27ac	Small Intestine
rs13177232		chr5	1895120	1903100	Histone	H3K27me3	Fetal Stomach
rs13177232		chr5	1895120	1903100	Histone	H3K27me3	Fetal Stomach
rs13177232		chr5	1895120	1901060	Histone	H3K27me3	Fetal Adrenal Gland
rs13177232		chr5	1895120	1901060	Histone	H3K27me3	Fetal Adrenal Gland
rs13177232		chr5	1895180	1899920	Histone	H3K27me3	Fetal Muscle Trunk
rs13177232		chr5	1895180	1899920	Histone	H3K27me3	Fetal Muscle Trunk
rs13177232		chr5	1895180	1898480	Histone	H3K27me3	Fetal Thymus
rs13177232		chr5	1895180	1898480	Histone	H3K27me3	Fetal Thymus
rs13177232		chr5	1895220	1900080	Histone	H3K27me3	Fetal Muscle Leg
rs13177232		chr5	1895220	1900080	Histone	H3K27me3	Fetal Muscle Leg
rs13177232		chr5	1895220	1897700	Histone	H3K4me1	Fetal Muscle Leg
rs13177232		chr5	1895220	1897700	Histone	H3K4me1	Fetal Muscle Leg
rs13177232		chr5	1895220	1896360	Histone	H3K4me1	iPS DF 19.11
rs13177232		chr5	1895220	1896360	Histone	H3K4me1	iPS DF 19.11
rs13177232		chr5	1895240	1900060	Histone	H3K27me3	T cells (PB) Roadmap
rs13177232		chr5	1895240	1900060	Histone	H3K27me3	T cells (PB) Roadmap
rs13177232		chr5	1895320	1896360	Histone	H3K27me3	Fetal Intestine Large
rs13177232		chr5	1895320	1896360	Histone	H3K27me3	Fetal Intestine Large
rs13177232		chr5	1895340	1898620	Histone	H3K4me1	Fetal Muscle Trunk
rs13177232		chr5	1895340	1898620	Histone	H3K4me1	Fetal Muscle Trunk
rs13177232		chr5	1896040	1896400	Histone	H3K9me3	Lung
rs13177232		chr5	1896040	1896400	Histone	H3K9me3	Lung
rs13177232		chr5	1896040	1896280	Histone	H3K4me1	H1-mesenchymal
rs13177232		chr5	1896040	1896280	Histone	H3K4me1	H1-mesenchymal
rs1321162		chr6	75741680	75749120	Histone	H3K27me3	Monocytes-CD14+ (PB) Roadmap
rs1321162		chr6	75741680	75749120	Histone	H3K27me3	Monocytes-CD14+ (PB) Roadmap
rs1321162		chr6	75744980	75749100	Histone	H3K27me3	B cells (PB) Roadmap
rs1321162		chr6	75744980	75749100	Histone	H3K27me3	B cells (PB) Roadmap
rs1321162		chr6	75745640	75752860	Histone	H3K27me3	Fetal Thymus
rs1321162		chr6	75745640	75752860	Histone	H3K27me3	Fetal Thymus
rs1321162		chr6	75746060	75746940	Histone	H3K4me1	Fetal Intestine Small
rs1321162		chr6	75746060	75746940	Histone	H3K4me1	Fetal Intestine Small
rs1321162		chr6	75746120	75747160	Histone	H3K27me3	Natural Killer cells (PB)
rs1321162		chr6	75746120	75747160	Histone	H3K27me3	Natural Killer cells (PB)
rs1321162		chr6	75746340	75747400	Histone	H3K27me3	T cells (PB) Roadmap
rs1321162		chr6	75746340	75747400	Histone	H3K27me3	T cells (PB) Roadmap
rs1321162		chr6	75746540	75747580	Histone	H2AK5ac	IMR90
rs1321162		chr6	75746560	75748120	Histone	H3K4me1	Placenta
rs1321162		chr6	75746560	75748120	Histone	H3K4me1	Placenta
rs13215402	yes	chr6	153125500	153130780	Histone	H3K27me3	Monocytes-CD14+ (PB) Roadmap
rs13215402	yes	chr6	153125500	153130780	Histone	H3K27me3	Monocytes-CD14+ (PB) Roadmap
rs13215402	yes	chr6	153126120	153126700	Histone	H3K27me3	Fetal Intestine Large
rs13215402	yes	chr6	153126120	153126700	Histone	H3K27me3	Fetal Intestine Large
rs13221897		chr7	98088200	98090540	Histone	H3K27me3	T cells (PB) Roadmap
rs13221897		chr7	98088200	98090540	Histone	H3K27me3	T cells (PB) Roadmap
rs13221897		chr7	98090100	98091120	Histone	H3K4me1	Placenta
rs13221897		chr7	98090100	98091120	Histone	H3K4me1	Placenta
rs13232956		chr7	98027820	98028360	Histone	H3K36me3	Right Atrium
rs13232956		chr7	98027820	98028360	Histone	H3K36me3	Right Atrium
rs13232956		chr7	98027860	98028360	Histone	H3K9me3	iPS DF 19.11
rs13232956		chr7	98027860	98028360	Histone	H3K9me3	iPS DF 19.11
rs13232956		chr7	98027920	98028380	Histone	H3K36me3	iPS DF 19.11
rs13232956		chr7	98027920	98028380	Histone	H3K36me3	iPS DF 19.11
rs13232956		chr7	98027960	98028320	Histone	H3K36me3	H1-mesenchymal
rs13232956		chr7	98027960	98028320	Histone	H3K36me3	H1-mesenchymal
rs13232956		chr7	98028040	98028240	Histone	H3K9me3	H1-trophoblast
rs13232956		chr7	98028040	98028240	Histone	H3K9me3	H1-trophoblast
rs13240869		chr7	98061740	98065520	Histone	H3K27me3	T cells (PB) Roadmap
rs13240869		chr7	98061740	98065520	Histone	H3K27me3	T cells (PB) Roadmap
rs13240869		chr7	98065080	98065440	Histone	H3K9me3	iPS DF 19.11
rs13240869		chr7	98065080	98065440	Histone	H3K9me3	iPS DF 19.11
rs13240869		chr7	98065120	98065440	Histone	H3K4me1	H1-mesenchymal
rs13240869		chr7	98065120	98065440	Histone	H3K4me1	H1-mesenchymal
rs13240869		chr7	98065120	98065380	Histone	H3K36me3	H1-mesenchymal
rs13240869		chr7	98065120	98065380	Histone	H3K36me3	H1-mesenchymal
rs1326322		chr6	41542000	41544840	Histone	H3K27me3	Fetal Stomach
rs1326322		chr6	41542000	41544840	Histone	H3K27me3	Fetal Stomach
rs1326322		chr6	41542080	41546380	Histone	H3K27me3	Fetal Muscle Leg
rs1326322		chr6	41542080	41546380	Histone	H3K27me3	Fetal Muscle Leg
rs1326322		chr6	41542120	41546340	Histone	H3K27me3	Fetal Thymus
rs1326322		chr6	41542120	41546340	Histone	H3K27me3	Fetal Thymus
rs1326322		chr6	41542420	41544800	Histone	H3K27me3	Fetal Muscle Trunk
rs1326322		chr6	41542420	41544800	Histone	H3K27me3	Fetal Muscle Trunk
rs1326322		chr6	41542600	41546260	Histone	H3K27me3	iPS-20b
rs1326322		chr6	41542980	41545460	Histone	H3K4me1	Fetal Intestine Large
rs1326322		chr6	41542980	41545460	Histone	H3K4me1	Fetal Intestine Large
rs1326322		chr6	41543000	41546060	Histone	H3K4me1	Fetal Intestine Small
rs1326322		chr6	41543000	41546060	Histone	H3K4me1	Fetal Intestine Small
rs1326322		chr6	41543540	41545540	Histone	H3K27me3	H1ESC
rs1326322		chr6	41543660	41545660	Histone	H3K27me3	H9
rs1326322		chr6	41543660	41545660	Histone	H3K27me3	H9
rs1326322		chr6	41544040	41546280	Histone	H3K4me1	B cells (PB) Roadmap
rs1326322		chr6	41544040	41546280	Histone	H3K4me1	B cells (PB) Roadmap
rs1326322		chr6	41544240	41546200	Histone	H3K27me3	Monocytes-CD14+ (PB) Roadmap
rs1326322		chr6	41544240	41546200	Histone	H3K27me3	Monocytes-CD14+ (PB) Roadmap
rs1326322		chr6	41544260	41545100	Histone	H3K27me3	iPS DF 6.9
rs1326322		chr6	41544260	41545100	Histone	H3K27me3	iPS DF 6.9
rs1326322		chr6	41544300	41546280	Histone	H3K27me3	Placenta
rs1326322		chr6	41544300	41546280	Histone	H3K27me3	Placenta
rs1326322		chr6	41544340	41545600	Histone	H3K4me1	iPS-20b
rs1326322		chr6	41544440	41546400	Histone	H3K4me1	Fetal Thymus
rs1326322		chr6	41544440	41546400	Histone	H3K4me1	Fetal Thymus
rs1326322		chr6	41544440	41544760	Histone	H3K27me3	Fetal Intestine Large
rs1326322		chr6	41544440	41544760	Histone	H3K27me3	Fetal Intestine Large
rs13311684		chr7	98049860	98052600	Histone	H3K27me3	Fetal Muscle Leg
rs13311684		chr7	98049860	98052600	Histone	H3K27me3	Fetal Muscle Leg
rs13311684		chr7	98050060	98052780	Histone	H3K27me3	Fetal Adrenal Gland
rs13311684		chr7	98050060	98052780	Histone	H3K27me3	Fetal Adrenal Gland
rs13311684		chr7	98050080	98052780	Histone	H3K27me3	Fetal Thymus
rs13311684		chr7	98050080	98052780	Histone	H3K27me3	Fetal Thymus
rs13311684		chr7	98050600	98050940	Histone	H3K4me1	iPS DF 19.11
rs13311684		chr7	98050600	98050940	Histone	H3K4me1	iPS DF 19.11
rs13311684		chr7	98050640	98050900	Histone	H3K27me3	Fetal Intestine Large
rs13311684		chr7	98050640	98050900	Histone	H3K27me3	Fetal Intestine Large
rs13311684		chr7	98050700	98052620	Histone	H3K27me3	Fetal Stomach
rs13311684		chr7	98050700	98052620	Histone	H3K27me3	Fetal Stomach
rs13311684		chr7	98050720	98053280	Histone	H3K27me3	Monocytes-CD14+ (PB) Roadmap
rs13311684		chr7	98050720	98053280	Histone	H3K27me3	Monocytes-CD14+ (PB) Roadmap
rs13311684		chr7	98050720	98052280	Histone	H3K4me1	T cells (PB) Roadmap
rs13311684		chr7	98050720	98052280	Histone	H3K4me1	T cells (PB) Roadmap
rs13385191		chr2	20678840	20688780	Histone	H3K36me3	B cells (PB) Roadmap
rs13385191		chr2	20678840	20688780	Histone	H3K36me3	B cells (PB) Roadmap
rs13385191		chr2	20680420	20691140	Histone	H3K36me3	Fetal Adrenal Gland
rs13385191		chr2	20680420	20691140	Histone	H3K36me3	Fetal Adrenal Gland
rs13385191		chr2	20682420	20689300	Histone	H3K36me3	Placenta
rs13385191		chr2	20682420	20689300	Histone	H3K36me3	Placenta
rs13385191		chr2	20684720	20688840	Histone	H3K36me3	Natural Killer cells (PB)
rs13385191		chr2	20684720	20688840	Histone	H3K36me3	Natural Killer cells (PB)
rs13385191		chr2	20685140	20688740	Histone	H3K36me3	Fetal Muscle Trunk
rs13385191		chr2	20685140	20688740	Histone	H3K36me3	Fetal Muscle Trunk
rs13385191		chr2	20685920	20688700	Histone	H3K36me3	Fetal Stomach
rs13385191		chr2	20685920	20688700	Histone	H3K36me3	Fetal Stomach
rs13385191		chr2	20685960	20688780	Histone	H3K36me3	T cells (PB) Roadmap
rs13385191		chr2	20685960	20688780	Histone	H3K36me3	T cells (PB) Roadmap
rs13385191		chr2	20687800	20688740	Histone	H3K36me3	Fetal Thymus
rs13385191		chr2	20687800	20688740	Histone	H3K36me3	Fetal Thymus
rs13385191		chr2	20687820	20688700	Histone	H3K36me3	Fetal Intestine Small
rs13385191		chr2	20687820	20688700	Histone	H3K36me3	Fetal Intestine Small
rs13385191		chr2	20687880	20688800	Histone	H3K36me3	Fetal Intestine Large
rs13385191		chr2	20687880	20688800	Histone	H3K36me3	Fetal Intestine Large
rs13385191		chr2	20688000	20688740	Histone	H3K36me3	Spleen
rs13385191		chr2	20688000	20688740	Histone	H3K36me3	Spleen
rs13385191		chr2	20688060	20688740	Histone	H3K36me3	Thymus
rs13385191		chr2	20688060	20688740	Histone	H3K36me3	Thymus
rs13385191		chr2	20688120	20688580	Histone	H3K36me3	Lung
rs13385191		chr2	20688120	20688580	Histone	H3K36me3	Lung
rs13385191		chr2	20688140	20688640	Histone	H3K36me3	H1-mesenchymal
rs13385191		chr2	20688140	20688640	Histone	H3K36me3	H1-mesenchymal
rs13385191		chr2	20688140	20688680	Histone	H3K36me3	H1-trophoblast
rs13385191		chr2	20688140	20688680	Histone	H3K36me3	H1-trophoblast
rs13385191		chr2	20688200	20688620	Histone	H3K4me1	Gastric
rs13385191		chr2	20688200	20688620	Histone	H3K4me1	Gastric
rs13385191		chr2	20688400	20688640	Histone	H3K79me2	H9ESC
rs13390494		chr2	237479280	237484420	Histone	H3K4me1	Fetal Muscle Leg
rs13390494		chr2	237479280	237484420	Histone	H3K4me1	Fetal Muscle Leg
rs13390494		chr2	237479560	237481860	Histone	H3K27me3	Fetal Stomach
rs13390494		chr2	237479560	237481860	Histone	H3K27me3	Fetal Stomach
rs13390494		chr2	237479740	237480740	Histone	H3K27me3	Fetal Intestine Small
rs13390494		chr2	237479740	237480740	Histone	H3K27me3	Fetal Intestine Small
rs13390494		chr2	237479760	237480440	Histone	H3K4me1	Fetal Stomach
rs13390494		chr2	237479760	237480440	Histone	H3K4me1	Fetal Stomach
rs13390494		chr2	237479800	237483000	Histone	H3K27me3	Fetal Adrenal Gland
rs13390494		chr2	237479800	237483000	Histone	H3K27me3	Fetal Adrenal Gland
rs13390494		chr2	237479820	237481680	Histone	H3K27me3	T cells (PB) Roadmap
rs13390494		chr2	237479820	237481680	Histone	H3K27me3	T cells (PB) Roadmap
rs13390494		chr2	237479820	237480560	Histone	H3K27me3	Fetal Intestine Large
rs13390494		chr2	237479820	237480560	Histone	H3K27me3	Fetal Intestine Large
rs13390494		chr2	237479820	237484460	Histone	H2AK5ac	IMR90
rs13390494		chr2	237479840	237481400	Histone	H3K4me1	Placenta
rs13390494		chr2	237479840	237481400	Histone	H3K4me1	Placenta
rs13390494		chr2	237479920	237499200	Histone	H3K27me3	Fetal Thymus
rs13390494		chr2	237479920	237499200	Histone	H3K27me3	Fetal Thymus
rs13390494		chr2	237479920	237480760	Histone	H3K14ac	IMR90
rs13390494		chr2	237480080	237481540	Histone	H3K4me1	Lung
rs13390494		chr2	237480080	237481540	Histone	H3K4me1	Lung
rs13390494		chr2	237480120	237483800	Histone	H3K27me3	iPS-20b
rs13390494		chr2	237480140	237480740	Histone	H3K4me1	Gastric
rs13390494		chr2	237480140	237480740	Histone	H3K4me1	Gastric
rs13390494		chr2	237480140	237481020	Histone	H2BK12ac	IMR90
rs13394027	yes	chr2	20678840	20688780	Histone	H3K36me3	B cells (PB) Roadmap
rs13394027	yes	chr2	20678840	20688780	Histone	H3K36me3	B cells (PB) Roadmap
rs13394027	yes	chr2	20680080	20682640	Histone	H3K36me3	Thymus
rs13394027	yes	chr2	20680080	20682640	Histone	H3K36me3	Thymus
rs13394027	yes	chr2	20680380	20684000	Histone	H3K36me3	Fetal Muscle Trunk
rs13394027	yes	chr2	20680380	20684000	Histone	H3K36me3	Fetal Muscle Trunk
rs13394027	yes	chr2	20680420	20691140	Histone	H3K36me3	Fetal Adrenal Gland
rs13394027	yes	chr2	20680420	20691140	Histone	H3K36me3	Fetal Adrenal Gland
rs13394027	yes	chr2	20680460	20683600	Histone	H3K4me1	Fetal Adrenal Gland
rs13394027	yes	chr2	20680460	20683600	Histone	H3K4me1	Fetal Adrenal Gland
rs13394027	yes	chr2	20680480	20683740	Histone	H3K36me3	T cells (PB) Roadmap
rs13394027	yes	chr2	20680480	20683740	Histone	H3K36me3	T cells (PB) Roadmap
rs13394027	yes	chr2	20680520	20682760	Histone	H3K36me3	Fetal Intestine Small
rs13394027	yes	chr2	20680520	20682760	Histone	H3K36me3	Fetal Intestine Small
rs13394027	yes	chr2	20680560	20682960	Histone	H3K4me1	Fetal Muscle Leg
rs13394027	yes	chr2	20680560	20682960	Histone	H3K4me1	Fetal Muscle Leg
rs13394027	yes	chr2	20680580	20682380	Histone	H3K36me3	Spleen
rs13394027	yes	chr2	20680580	20682380	Histone	H3K36me3	Spleen
rs13394027	yes	chr2	20680580	20683920	Histone	H3K36me3	Fetal Stomach
rs13394027	yes	chr2	20680580	20683920	Histone	H3K36me3	Fetal Stomach
rs13394027	yes	chr2	20681420	20684080	Histone	H3K36me3	Fetal Intestine Large
rs13394027	yes	chr2	20681420	20684080	Histone	H3K36me3	Fetal Intestine Large
rs13394027	yes	chr2	20681760	20682380	Histone	H3K4me1	H1-mesenchymal
rs13394027	yes	chr2	20681760	20682380	Histone	H3K4me1	H1-mesenchymal
rs13394027	yes	chr2	20682020	20684400	Histone	H3K36me3	Fetal Thymus
rs13394027	yes	chr2	20682020	20684400	Histone	H3K36me3	Fetal Thymus
rs13394027	yes	chr2	20682220	20687520	Histone	H3K36me3	Fetal Muscle Leg
rs13394027	yes	chr2	20682220	20687520	Histone	H3K36me3	Fetal Muscle Leg
rs13426236	yes	chr2	237531660	237542660	Histone	H3K36me3	Fetal Stomach
rs13426236	yes	chr2	237531660	237542660	Histone	H3K36me3	Fetal Stomach
rs13426236	yes	chr2	237533260	237546000	Histone	H3K27me3	Fetal Stomach
rs13426236	yes	chr2	237533260	237546000	Histone	H3K27me3	Fetal Stomach
rs13426236	yes	chr2	237535340	237541760	Histone	H3K27me3	Fetal Adrenal Gland
rs13426236	yes	chr2	237535340	237541760	Histone	H3K27me3	Fetal Adrenal Gland
rs13426236	yes	chr2	237535860	237539460	Histone	H3K36me3	H1-mesenchymal
rs13426236	yes	chr2	237535860	237539460	Histone	H3K36me3	H1-mesenchymal
rs13426236	yes	chr2	237535940	237541980	Histone	H3K27me3	T cells (PB) Roadmap
rs13426236	yes	chr2	237535940	237541980	Histone	H3K27me3	T cells (PB) Roadmap
rs13426236	yes	chr2	237536020	237545280	Histone	H3K4me1	Fetal Muscle Trunk
rs13426236	yes	chr2	237536020	237545280	Histone	H3K4me1	Fetal Muscle Trunk
rs13426236	yes	chr2	237537180	237542680	Histone	H3K4me1	Fetal Muscle Leg
rs13426236	yes	chr2	237537180	237542680	Histone	H3K4me1	Fetal Muscle Leg
rs13426236	yes	chr2	237538780	237539380	Histone	H3K4me1	iPS DF 19.11
rs13426236	yes	chr2	237538780	237539380	Histone	H3K4me1	iPS DF 19.11
rs13426236	yes	chr2	237538820	237539400	Histone	H3K4me1	H1-mesenchymal
rs13426236	yes	chr2	237538820	237539400	Histone	H3K4me1	H1-mesenchymal
rs13426236	yes	chr2	237538880	237539500	Histone	H3K4me1	Gastric
rs13426236	yes	chr2	237538880	237539500	Histone	H3K4me1	Gastric
rs13426236	yes	chr2	237539080	237541840	Histone	H2AK5ac	IMR90
rs13426236	yes	chr2	237539160	237539320	Histone	H3K4me1	H1-trophoblast
rs13426236	yes	chr2	237539160	237539320	Histone	H3K4me1	H1-trophoblast
rs13432426		chr2	237475660	237480080	Histone	H3K27me3	iPS-20b
rs13432426		chr2	237479280	237484420	Histone	H3K4me1	Fetal Muscle Leg
rs13432426		chr2	237479280	237484420	Histone	H3K4me1	Fetal Muscle Leg
rs13432426		chr2	237479560	237481860	Histone	H3K27me3	Fetal Stomach
rs13432426		chr2	237479560	237481860	Histone	H3K27me3	Fetal Stomach
rs13432426		chr2	237479740	237480740	Histone	H3K27me3	Fetal Intestine Small
rs13432426		chr2	237479740	237480740	Histone	H3K27me3	Fetal Intestine Small
rs13432426		chr2	237479760	237480440	Histone	H3K4me1	Fetal Stomach
rs13432426		chr2	237479760	237480440	Histone	H3K4me1	Fetal Stomach
rs13432426		chr2	237479800	237483000	Histone	H3K27me3	Fetal Adrenal Gland
rs13432426		chr2	237479800	237483000	Histone	H3K27me3	Fetal Adrenal Gland
rs13432426		chr2	237479800	237480080	Histone	H2BK12ac	IMR90
rs13432426		chr2	237479820	237481680	Histone	H3K27me3	T cells (PB) Roadmap
rs13432426		chr2	237479820	237481680	Histone	H3K27me3	T cells (PB) Roadmap
rs13432426		chr2	237479820	237480560	Histone	H3K27me3	Fetal Intestine Large
rs13432426		chr2	237479820	237480560	Histone	H3K27me3	Fetal Intestine Large
rs13432426		chr2	237479820	237484460	Histone	H2AK5ac	IMR90
rs13432426		chr2	237479840	237481400	Histone	H3K4me1	Placenta
rs13432426		chr2	237479840	237481400	Histone	H3K4me1	Placenta
rs13432426		chr2	237479860	237480140	Histone	H3K4me1	Pancreas
rs13432426		chr2	237479860	237480140	Histone	H3K4me1	Pancreas
rs13432426		chr2	237479920	237499200	Histone	H3K27me3	Fetal Thymus
rs13432426		chr2	237479920	237499200	Histone	H3K27me3	Fetal Thymus
rs13432426		chr2	237479920	237480760	Histone	H3K14ac	IMR90
rs1442744		chr6	153120240	153120740	Histone	H3K27me3	Fetal Thymus
rs1442744		chr6	153120240	153120740	Histone	H3K27me3	Fetal Thymus
rs1442744		chr6	153120420	153120960	Histone	H3K27me3	Fetal Adrenal Gland
rs1442744		chr6	153120420	153120960	Histone	H3K27me3	Fetal Adrenal Gland
rs1442744		chr6	153120420	153120720	Histone	H3K36me3	H1-mesenchymal
rs1442744		chr6	153120420	153120720	Histone	H3K36me3	H1-mesenchymal
rs1442744		chr6	153120440	153120780	Histone	H3K4me1	H1-mesenchymal
rs1442744		chr6	153120440	153120780	Histone	H3K4me1	H1-mesenchymal
rs147181250	yes	chr12	52867300	52875720	Histone	H3K4me1	Fetal Muscle Trunk
rs147181250	yes	chr12	52867300	52875720	Histone	H3K4me1	Fetal Muscle Trunk
rs147181250	yes	chr12	52868680	52882620	Histone	H3K27me3	Fetal Adrenal Gland
rs147181250	yes	chr12	52868680	52882620	Histone	H3K27me3	Fetal Adrenal Gland
rs147181250	yes	chr12	52868680	52878400	Histone	H2AK5ac	IMR90
rs147181250	yes	chr12	52868700	52876920	Histone	H3K27me3	Fetal Thymus
rs147181250	yes	chr12	52868700	52876920	Histone	H3K27me3	Fetal Thymus
rs147181250	yes	chr12	52869480	52875800	Histone	H3K4me1	Placenta
rs147181250	yes	chr12	52869480	52875800	Histone	H3K4me1	Placenta
rs147181250	yes	chr12	52870140	52874300	Histone	H3K4me1	Fetal Intestine Small
rs147181250	yes	chr12	52870140	52874300	Histone	H3K4me1	Fetal Intestine Small
rs147181250	yes	chr12	52870380	52876100	Histone	H2BK12ac	IMR90
rs147181250	yes	chr12	52872400	52875740	Histone	H3K4me1	Fetal Thymus
rs147181250	yes	chr12	52872400	52875740	Histone	H3K4me1	Fetal Thymus
rs147181250	yes	chr12	52872880	52874300	Histone	H3K27me3	B cells (PB) Roadmap
rs147181250	yes	chr12	52872880	52874300	Histone	H3K27me3	B cells (PB) Roadmap
rs147181250	yes	chr12	52873040	52874320	Histone	H3K4me1	Monocytes-CD14+ (PB) Roadmap
rs147181250	yes	chr12	52873040	52874320	Histone	H3K4me1	Monocytes-CD14+ (PB) Roadmap
rs147181250	yes	chr12	52873040	52874340	Histone	H3K14ac	IMR90
rs147181250	yes	chr12	52873235	52874291	Histone	H3K27ac	Fetal Intestine Small
rs147181250	yes	chr12	52873235	52874291	Histone	H3K27ac	Fetal Intestine Small
rs147181250	yes	chr12	52873408	52874289	Histone	H3K27ac	Fetal Stomach
rs147181250	yes	chr12	52873408	52874289	Histone	H3K27ac	Fetal Stomach
rs147181250	yes	chr12	52873420	52874320	Histone	H4K8ac	IMR90
rs147181250	yes	chr12	52873440	52875480	Histone	H3K4me1	Natural Killer cells (PB)
rs147181250	yes	chr12	52873440	52875480	Histone	H3K4me1	Natural Killer cells (PB)
rs147181250	yes	chr12	52873440	52875760	Histone	H3K27me3	Fetal Muscle Leg
rs147181250	yes	chr12	52873440	52875760	Histone	H3K27me3	Fetal Muscle Leg
rs147181250	yes	chr12	52873440	52875400	Histone	H3K4me1	Fetal Adrenal Gland
rs147181250	yes	chr12	52873440	52875400	Histone	H3K4me1	Fetal Adrenal Gland
rs147181250	yes	chr12	52873449	52874305	Histone	H3K27ac	Small Intestine
rs147181250	yes	chr12	52873449	52874305	Histone	H3K27ac	Small Intestine
rs147181250	yes	chr12	52873455	52874317	Histone	H3K4ac	IMR90
rs147181250	yes	chr12	52873460	52875140	Histone	H3K4me1	T cells (PB) Roadmap
rs147181250	yes	chr12	52873460	52875140	Histone	H3K4me1	T cells (PB) Roadmap
rs147181250	yes	chr12	52873480	52875700	Histone	H3K27me3	Fetal Stomach
rs147181250	yes	chr12	52873480	52875700	Histone	H3K27me3	Fetal Stomach
rs147181250	yes	chr12	52873500	52875700	Histone	H3K4me1	Fetal Muscle Leg
rs147181250	yes	chr12	52873500	52875700	Histone	H3K4me1	Fetal Muscle Leg
rs147181250	yes	chr12	52873540	52875820	Histone	H3K27me3	T cells (PB) Roadmap
rs147181250	yes	chr12	52873540	52875820	Histone	H3K27me3	T cells (PB) Roadmap
rs147181250	yes	chr12	52873540	52875600	Histone	H3K4me1	iPS DF 19.11
rs147181250	yes	chr12	52873540	52875600	Histone	H3K4me1	iPS DF 19.11
rs147181250	yes	chr12	52873540	52875060	Histone	H3K4me1	H1-mesenchymal
rs147181250	yes	chr12	52873540	52875060	Histone	H3K4me1	H1-mesenchymal
rs147181250	yes	chr12	52873560	52875720	Histone	H3K27me3	Fetal Muscle Trunk
rs147181250	yes	chr12	52873560	52875720	Histone	H3K27me3	Fetal Muscle Trunk
rs147181250	yes	chr12	52873560	52875420	Histone	H3K4me1	Fetal Stomach
rs147181250	yes	chr12	52873560	52875420	Histone	H3K4me1	Fetal Stomach
rs147181250	yes	chr12	52873580	52875760	Histone	H3K4me1	H1-trophoblast
rs147181250	yes	chr12	52873580	52875760	Histone	H3K4me1	H1-trophoblast
rs147181250	yes	chr12	52873596	52874884	Histone	H3K4me2	IMR90
rs147181250	yes	chr12	52873727	52874326	Histone	H3K4me3	Fetal Stomach
rs147181250	yes	chr12	52873727	52874326	Histone	H3K4me3	Fetal Stomach
rs147181250	yes	chr12	52873749	52874299	Histone	H3K4me3	Monocytes-CD14+ (PB) Roadmap
rs147181250	yes	chr12	52873749	52874299	Histone	H3K4me3	Monocytes-CD14+ (PB) Roadmap
rs147181250	yes	chr12	52873754	52874321	Histone	H3K4me3	Fetal Intestine Small
rs147181250	yes	chr12	52873754	52874321	Histone	H3K4me3	Fetal Intestine Small
rs147181250	yes	chr12	52873778	52874623	Histone	H3K4me3	iPS DF 19.11
rs147181250	yes	chr12	52873778	52874623	Histone	H3K4me3	iPS DF 19.11
rs147181250	yes	chr12	52873787	52874307	Histone	H3K4me3	B cells (PB) Roadmap
rs147181250	yes	chr12	52873787	52874307	Histone	H3K4me3	B cells (PB) Roadmap
rs147181250	yes	chr12	52873791	52874321	Histone	H3K4me3	Fetal Intestine Large
rs147181250	yes	chr12	52873791	52874321	Histone	H3K4me3	Fetal Intestine Large
rs147181250	yes	chr12	52873836	52874853	Histone	H3K4me3	Right Atrium
rs147181250	yes	chr12	52873836	52874853	Histone	H3K4me3	Right Atrium
rs147181250	yes	chr12	52873855	52874314	Histone	H3K4me3	T cells (PB) Roadmap
rs147181250	yes	chr12	52873855	52874314	Histone	H3K4me3	T cells (PB) Roadmap
rs147181250	yes	chr12	52873861	52874320	Histone	H3K4me3	Pancreas
rs147181250	yes	chr12	52873861	52874320	Histone	H3K4me3	Pancreas
rs147181250	yes	chr12	52873877	52874705	Histone	H3K4me3	Psoas Muscle
rs147181250	yes	chr12	52873886	52874731	Histone	H3K4me3	Thymus
rs147181250	yes	chr12	52873886	52874731	Histone	H3K4me3	Thymus
rs147181250	yes	chr12	52874003	52874733	Histone	H3K4me3	Ovary
rs147181250	yes	chr12	52874003	52874733	Histone	H3K4me3	Ovary
rs147181250	yes	chr12	52874080	52874620	Histone	H3K36me3	Right Atrium
rs147181250	yes	chr12	52874080	52874620	Histone	H3K36me3	Right Atrium
rs147181250		chr12	52874106	52874626	Open Chromatin	DNase1	IMR90
rs1472963		chr4	94670640	94671660	Histone	H3K36me3	Fetal Adrenal Gland
rs1472963		chr4	94670640	94671660	Histone	H3K36me3	Fetal Adrenal Gland
rs1472963		chr4	94670860	94671660	Histone	H3K4me1	Fetal Muscle Leg
rs1472963		chr4	94670860	94671660	Histone	H3K4me1	Fetal Muscle Leg
rs1472963		chr4	94670880	94671580	Histone	H3K36me3	Fetal Intestine Large
rs1472963		chr4	94670880	94671580	Histone	H3K36me3	Fetal Intestine Large
rs1472963		chr4	94670920	94671580	Histone	H3K36me3	Fetal Stomach
rs1472963		chr4	94670920	94671580	Histone	H3K36me3	Fetal Stomach
rs1472963		chr4	94670940	94671500	Histone	H3K36me3	Gastric
rs1472963		chr4	94670940	94671500	Histone	H3K36me3	Gastric
rs1472963		chr4	94670980	94671520	Histone	H3K4me1	Pancreas
rs1472963		chr4	94670980	94671520	Histone	H3K4me1	Pancreas
rs1472963		chr4	94671100	94671480	Histone	H3K36me3	H1-mesenchymal
rs1472963		chr4	94671100	94671480	Histone	H3K36me3	H1-mesenchymal
rs1472963		chr4	94671160	94671520	Histone	H3K36me3	H1-trophoblast
rs1472963		chr4	94671160	94671520	Histone	H3K36me3	H1-trophoblast
rs1495525	yes	chr7	98189000	98196920	Histone	H3K36me3	Monocytes-CD14+ (PB) Roadmap
rs1495525	yes	chr7	98189000	98196920	Histone	H3K36me3	Monocytes-CD14+ (PB) Roadmap
rs1495525	yes	chr7	98190100	98197960	Histone	H3K36me3	Fetal Intestine Large
rs1495525	yes	chr7	98190100	98197960	Histone	H3K36me3	Fetal Intestine Large
rs1495525	yes	chr7	98190120	98198000	Histone	H3K36me3	Fetal Stomach
rs1495525	yes	chr7	98190120	98198000	Histone	H3K36me3	Fetal Stomach
rs1495525	yes	chr7	98190160	98198040	Histone	H3K36me3	Fetal Adrenal Gland
rs1495525	yes	chr7	98190160	98198040	Histone	H3K36me3	Fetal Adrenal Gland
rs1495525	yes	chr7	98191340	98198000	Histone	H3K36me3	Fetal Muscle Trunk
rs1495525	yes	chr7	98191340	98198000	Histone	H3K36me3	Fetal Muscle Trunk
rs1495525	yes	chr7	98192640	98197880	Histone	H3K36me3	Fetal Muscle Leg
rs1495525	yes	chr7	98192640	98197880	Histone	H3K36me3	Fetal Muscle Leg
rs1495525	yes	chr7	98192680	98198960	Histone	H3K36me3	Fetal Intestine Small
rs1495525	yes	chr7	98192680	98198960	Histone	H3K36me3	Fetal Intestine Small
rs1495525	yes	chr7	98194880	98197080	Histone	H3K36me3	Lung
rs1495525	yes	chr7	98194880	98197080	Histone	H3K36me3	Lung
rs1495525	yes	chr7	98196140	98197680	Histone	H3K4me1	Fetal Adrenal Gland
rs1495525	yes	chr7	98196140	98197680	Histone	H3K4me1	Fetal Adrenal Gland
rs1495525	yes	chr7	98196180	98196960	Histone	H3K36me3	Gastric
rs1495525	yes	chr7	98196180	98196960	Histone	H3K36me3	Gastric
rs1495525	yes	chr7	98196240	98197340	Histone	H3K36me3	T cells (PB) Roadmap
rs1495525	yes	chr7	98196240	98197340	Histone	H3K36me3	T cells (PB) Roadmap
rs1495525	yes	chr7	98196240	98197020	Histone	H3K4me1	Spleen
rs1495525	yes	chr7	98196240	98197020	Histone	H3K4me1	Spleen
rs1495525	yes	chr7	98196380	98198000	Histone	H3K27me3	B cells (PB) Roadmap
rs1495525	yes	chr7	98196380	98198000	Histone	H3K27me3	B cells (PB) Roadmap
rs1495525	yes	chr7	98196720	98197060	Histone	H3K36me3	Pancreas
rs1495525	yes	chr7	98196720	98197060	Histone	H3K36me3	Pancreas
rs1495525	yes	chr7	98196780	98197020	Histone	H3K4me1	H1-trophoblast
rs1495525	yes	chr7	98196780	98197020	Histone	H3K4me1	H1-trophoblast
rs1495525	yes	chr7	98196880	98197100	Histone	H3K4me1	H1-mesenchymal
rs1495525	yes	chr7	98196880	98197100	Histone	H3K4me1	H1-mesenchymal
rs1495525	yes	chr7	98196880	98197420	Histone	H3K36me3	iPS-20b
rs1635554		chr12	47973320	47992620	Histone	H3K27me3	Fetal Stomach
rs1635554		chr12	47973320	47992620	Histone	H3K27me3	Fetal Stomach
rs1635554		chr12	47974720	47985220	Histone	H3K27me3	Fetal Adrenal Gland
rs1635554		chr12	47974720	47985220	Histone	H3K27me3	Fetal Adrenal Gland
rs1635554		chr12	47974780	47996880	Histone	H3K27me3	Fetal Thymus
rs1635554		chr12	47974780	47996880	Histone	H3K27me3	Fetal Thymus
rs1635554		chr12	47975980	47982660	Histone	H3K4me1	Fetal Muscle Trunk
rs1635554		chr12	47975980	47982660	Histone	H3K4me1	Fetal Muscle Trunk
rs1635554		chr12	47976160	47986380	Histone	H3K27me3	T cells (PB) Roadmap
rs1635554		chr12	47976160	47986380	Histone	H3K27me3	T cells (PB) Roadmap
rs1635554		chr12	47977740	47985200	Histone	H3K27me3	Fetal Muscle Trunk
rs1635554		chr12	47977740	47985200	Histone	H3K27me3	Fetal Muscle Trunk
rs1635554		chr12	47977760	47980840	Histone	H3K4me1	iPS DF 19.11
rs1635554		chr12	47977760	47980840	Histone	H3K4me1	iPS DF 19.11
rs1635554		chr12	47978720	47980980	Histone	H3K4me1	H1-trophoblast
rs1635554		chr12	47978720	47980980	Histone	H3K4me1	H1-trophoblast
rs1635554		chr12	47979820	47982440	Histone	H3K4me1	Placenta
rs1635554		chr12	47979820	47982440	Histone	H3K4me1	Placenta
rs1635554		chr12	47979960	47982460	Histone	H3K4me1	Fetal Intestine Large
rs1635554		chr12	47979960	47982460	Histone	H3K4me1	Fetal Intestine Large
rs1635554		chr12	47980080	47986160	Histone	H3K36me3	Fetal Adrenal Gland
rs1635554		chr12	47980080	47986160	Histone	H3K36me3	Fetal Adrenal Gland
rs1635554		chr12	47980240	47988280	Histone	H3K36me3	H1-neuronal progenitor
rs1635554		chr12	47980240	47988280	Histone	H3K36me3	H1-neuronal progenitor
rs1635554		chr12	47980260	47982300	Histone	H3K36me3	iPS DF 19.11
rs1635554		chr12	47980260	47982300	Histone	H3K36me3	iPS DF 19.11
rs1635554		chr12	47980340	47984080	Histone	H3K36me3	H1-trophoblast
rs1635554		chr12	47980340	47984080	Histone	H3K36me3	H1-trophoblast
rs1635554		chr12	47980380	47980760	Histone	H3K36me3	iPS-20b
rs1741275		chr17	722080	729680	Histone	H3K36me3	Fetal Stomach
rs1741275		chr17	722080	729680	Histone	H3K36me3	Fetal Stomach
rs1741275		chr17	723660	727180	Histone	H3K27me3	Fetal Stomach
rs1741275		chr17	723660	727180	Histone	H3K27me3	Fetal Stomach
rs1741275		chr17	724300	736320	Histone	H3K27me3	Fetal Thymus
rs1741275		chr17	724300	736320	Histone	H3K27me3	Fetal Thymus
rs1741275		chr17	724720	729260	Histone	H3K27me3	Fetal Adrenal Gland
rs1741275		chr17	724720	729260	Histone	H3K27me3	Fetal Adrenal Gland
rs1741275		chr17	725413	728067	Histone	H3K27ac	Fetal Stomach
rs1741275		chr17	725413	728067	Histone	H3K27ac	Fetal Stomach
rs1741275		chr17	725540	727460	Histone	H3K4me1	Fetal Intestine Small
rs1741275		chr17	725540	727460	Histone	H3K4me1	Fetal Intestine Small
rs1741275		chr17	725560	727220	Histone	H3K4me1	Fetal Intestine Large
rs1741275		chr17	725560	727220	Histone	H3K4me1	Fetal Intestine Large
rs1741275		chr17	725660	727440	Histone	H3K4me1	iPS-20b
rs1741275		chr17	725781	727343	Histone	H3K27ac	Fetal Intestine Small
rs1741275		chr17	725781	727343	Histone	H3K27ac	Fetal Intestine Small
rs1741275		chr17	726011	727250	Histone	H3K27ac	Fetal Intestine Large
rs1741275		chr17	726011	727250	Histone	H3K27ac	Fetal Intestine Large
rs1741275		chr17	726458	727150	Histone	H3K27ac	H1ESC
rs1741275		chr17	726720	727260	Histone	H3K14ac	IMR90
rs1741275		chr17	726840	727160	Histone	H3K27me3	iPS-20b
rs1741275		chr17	727000	729040	Histone	H3K27me3	T cells (PB) Roadmap
rs1741275		chr17	727000	729040	Histone	H3K27me3	T cells (PB) Roadmap
rs1741275		chr17	727100	727440	Histone	H3K4me1	Pancreas
rs1741275		chr17	727100	727440	Histone	H3K4me1	Pancreas
rs17435847		chr7	98162380	98163960	Histone	H3K4me1	Monocytes-CD14+ (PB) Roadmap
rs17435847		chr7	98162380	98163960	Histone	H3K4me1	Monocytes-CD14+ (PB) Roadmap
rs17435847		chr7	98162380	98166420	Histone	H3K36me3	Fetal Stomach
rs17435847		chr7	98162380	98166420	Histone	H3K36me3	Fetal Stomach
rs17435847		chr7	98162460	98163740	Histone	H3K4me1	B cells (PB) Roadmap
rs17435847		chr7	98162460	98163740	Histone	H3K4me1	B cells (PB) Roadmap
rs17435847		chr7	98162480	98165140	Histone	H3K36me3	T cells (PB) Roadmap
rs17435847		chr7	98162480	98165140	Histone	H3K36me3	T cells (PB) Roadmap
rs17435847		chr7	98163100	98164280	Histone	H3K36me3	Fetal Muscle Leg
rs17435847		chr7	98163100	98164280	Histone	H3K36me3	Fetal Muscle Leg
rs17435847		chr7	98163120	98163960	Histone	H3K4me1	Fetal Intestine Small
rs17435847		chr7	98163120	98163960	Histone	H3K4me1	Fetal Intestine Small
rs17435847		chr7	98163240	98164460	Histone	H3K36me3	Fetal Intestine Small
rs17435847		chr7	98163240	98164460	Histone	H3K36me3	Fetal Intestine Small
rs17435847		chr7	98163260	98166380	Histone	H3K4me1	Spleen
rs17435847		chr7	98163260	98166380	Histone	H3K4me1	Spleen
rs17435847		chr7	98163280	98166560	Histone	H3K27me3	Monocytes-CD14+ (PB) Roadmap
rs17435847		chr7	98163280	98166560	Histone	H3K27me3	Monocytes-CD14+ (PB) Roadmap
rs17435847		chr7	98163300	98164620	Histone	H3K4me1	Placenta
rs17435847		chr7	98163300	98164620	Histone	H3K4me1	Placenta
rs17435847		chr7	98163320	98163960	Histone	H3K4me1	Right Atrium
rs17435847		chr7	98163320	98163960	Histone	H3K4me1	Right Atrium
rs17435847		chr7	98163360	98164260	Histone	H3K4me1	Fetal Adrenal Gland
rs17435847		chr7	98163360	98164260	Histone	H3K4me1	Fetal Adrenal Gland
rs17435847		chr7	98163360	98163980	Histone	H3K4me1	Pancreas
rs17435847		chr7	98163360	98163980	Histone	H3K4me1	Pancreas
rs17435847		chr7	98163440	98164020	Histone	H3K4me1	H1-mesenchymal
rs17435847		chr7	98163440	98164020	Histone	H3K4me1	H1-mesenchymal
rs17435847		chr7	98163480	98164260	Histone	H3K4me1	Small Intestine
rs17435847		chr7	98163480	98164260	Histone	H3K4me1	Small Intestine
rs17435847		chr7	98163500	98164020	Histone	H3K4me1	Gastric
rs17435847		chr7	98163500	98164020	Histone	H3K4me1	Gastric
rs17435847		chr7	98163500	98164020	Histone	H3K36me3	H1-mesenchymal
rs17435847		chr7	98163500	98164020	Histone	H3K36me3	H1-mesenchymal
rs17689987		chr12	52868680	52882620	Histone	H3K27me3	Fetal Adrenal Gland
rs17689987		chr12	52868680	52882620	Histone	H3K27me3	Fetal Adrenal Gland
rs17689987		chr12	52877320	52882780	Histone	H3K27me3	Fetal Stomach
rs17689987		chr12	52877320	52882780	Histone	H3K27me3	Fetal Stomach
rs17689987		chr12	52878500	52882660	Histone	H3K27me3	Fetal Thymus
rs17689987		chr12	52878500	52882660	Histone	H3K27me3	Fetal Thymus
rs17689987		chr12	52878620	52882760	Histone	H3K27me3	T cells (PB) Roadmap
rs17689987		chr12	52878620	52882760	Histone	H3K27me3	T cells (PB) Roadmap
rs17689987		chr12	52878640	52882720	Histone	H3K27me3	Fetal Muscle Trunk
rs17689987		chr12	52878640	52882720	Histone	H3K27me3	Fetal Muscle Trunk
rs17689987		chr12	52880560	52882760	Histone	H2AK5ac	IMR90
rs17689987		chr12	52881880	52882580	Histone	H3K4me1	iPS DF 19.11
rs17689987		chr12	52881880	52882580	Histone	H3K4me1	iPS DF 19.11
rs1775145		chr1	205786180	205788020	Histone	H3K4me1	Fetal Intestine Large
rs1775145		chr1	205786180	205788020	Histone	H3K4me1	Fetal Intestine Large
rs1775145		chr1	205786309	205787619	Histone	H3K27ac	Fetal Intestine Small
rs1775145		chr1	205786309	205787619	Histone	H3K27ac	Fetal Intestine Small
rs1775145		chr1	205786814	205787853	Histone	H3K27ac	Fetal Intestine Large
rs1775145		chr1	205786814	205787853	Histone	H3K27ac	Fetal Intestine Large
rs1775145		chr1	205786820	205787140	Histone	H3K4me1	Fetal Intestine Small
rs1775145		chr1	205786820	205787140	Histone	H3K4me1	Fetal Intestine Small
rs1775148		chr1	205788080	205792360	Histone	H3K36me3	Fetal Stomach
rs1775148		chr1	205788080	205792360	Histone	H3K36me3	Fetal Stomach
rs1775148		chr1	205788120	205803240	Histone	H3K36me3	Fetal Adrenal Gland
rs1775148		chr1	205788120	205803240	Histone	H3K36me3	Fetal Adrenal Gland
rs1775148		chr1	205788340	205789040	Histone	H3K36me3	H1-mesenchymal
rs1775148		chr1	205788340	205789040	Histone	H3K36me3	H1-mesenchymal
rs1799068	yes	chr7	98073840	98078880	Histone	H3K27me3	T cells (PB) Roadmap
rs1799068	yes	chr7	98073840	98078880	Histone	H3K27me3	T cells (PB) Roadmap
rs1799068	yes	chr7	98077700	98079740	Histone	H3K27me3	Fetal Adrenal Gland
rs1799068	yes	chr7	98077700	98079740	Histone	H3K27me3	Fetal Adrenal Gland
rs1859013		chrX	9834640	9840740	Histone	H3K27me3	Fetal Muscle Leg
rs1859013		chrX	9834640	9840740	Histone	H3K27me3	Fetal Muscle Leg
rs1859013		chrX	9834720	9840100	Histone	H3K27me3	Fetal Stomach
rs1859013		chrX	9834720	9840100	Histone	H3K27me3	Fetal Stomach
[truncated: 7,151 more rows]

## Sheet: VEP
SNPs	74 promising functional SNPs	Location	Allele	Consequence	IMPACT	SYMBOL	Gene	Feature_type	Feature	BIOTYPE	HGVSc	HGVSp	cDNA_position	CDS_position	Protein_position	Amino_acids	Codons	Existing_variation	DISTANCE	STRAND	FLAGS	SYMBOL_SOURCE	HGNC_ID	TSL	APPRIS	SIFT	PolyPhen	AF	CLIN_SIG	SOMATIC	PHENO	PUBMED	MOTIF_NAME	MOTIF_POS	HIGH_INF_POS	MOTIF_SCORE_CHANGE
rs10015716		4:94627399-94627399	A	intron_variant	MODIFIER	PDLIM5	ENSG00000163110	Transcript	ENST00000317968	protein_coding	-	-	-	-	-	-	-	rs10015716	-	1	-	HGNC	HGNC:17468	1	P3	-	-	0.6635	-	-	-	-	-	-	-	-
rs10015716		4:94627399-94627399	A	intron_variant,non_coding_transcript_variant	MODIFIER	PDLIM5	ENSG00000163110	Transcript	ENST00000380176	processed_transcript	-	-	-	-	-	-	-	rs10015716	-	1	-	HGNC	HGNC:17468	1	-	-	-	0.6635	-	-	-	-	-	-	-	-
rs10015716		4:94627399-94627399	A	intron_variant	MODIFIER	PDLIM5	ENSG00000163110	Transcript	ENST00000437932	protein_coding	-	-	-	-	-	-	-	rs10015716	-	1	-	HGNC	HGNC:17468	5	-	-	-	0.6635	-	-	-	-	-	-	-	-
rs10015716		4:94627399-94627399	A	intron_variant	MODIFIER	PDLIM5	ENSG00000163110	Transcript	ENST00000503974	protein_coding	-	-	-	-	-	-	-	rs10015716	-	1	-	HGNC	HGNC:17468	2	-	-	-	0.6635	-	-	-	-	-	-	-	-
rs10015716		4:94627399-94627399	A	intron_variant,NMD_transcript_variant	MODIFIER	PDLIM5	ENSG00000163110	Transcript	ENST00000506632	nonsense_mediated_decay	-	-	-	-	-	-	-	rs10015716	-	1	cds_start_NF	HGNC	HGNC:17468	3	-	-	-	0.6635	-	-	-	-	-	-	-	-
rs10015716		4:94627399-94627399	A	intron_variant	MODIFIER	PDLIM5	ENSG00000163110	Transcript	ENST00000514743	protein_coding	-	-	-	-	-	-	-	rs10015716	-	1	-	HGNC	HGNC:17468	2	A2	-	-	0.6635	-	-	-	-	-	-	-	-
rs10015716		4:94627399-94627399	A	intron_variant	MODIFIER	PDLIM5	ENSG00000163110	Transcript	ENST00000542407	protein_coding	-	-	-	-	-	-	-	rs10015716	-	1	-	HGNC	HGNC:17468	1	A2	-	-	0.6635	-	-	-	-	-	-	-	-
rs10015716		4:94627399-94627399	A	intron_variant	MODIFIER	PDLIM5	ENSG00000163110	Transcript	ENST00000615540	protein_coding	-	-	-	-	-	-	-	rs10015716	-	1	-	HGNC	HGNC:17468	1	A2	-	-	0.6635	-	-	-	-	-	-	-	-
rs10015716		4:94627399-94627399	A	intron_variant,NMD_transcript_variant	MODIFIER	PDLIM5	ENSG00000163110	Transcript	ENST00000627587	nonsense_mediated_decay	-	-	-	-	-	-	-	rs10015716	-	1	-	HGNC	HGNC:17468	2	-	-	-	0.6635	-	-	-	-	-	-	-	-
rs10065645		5:1936002-1936002	G	intron_variant,non_coding_transcript_variant	MODIFIER	AC126768.2	ENSG00000248994	Transcript	ENST00000511693	lincRNA	-	-	-	-	-	-	-	rs10065645	-	1	-	Clone_based_ensembl_gene	-	3	-	-	-	0.1595	-	-	-	-	-	-	-	-
rs10065645		5:1936002-1936002	G	upstream_gene_variant	MODIFIER	AC126768.2	ENSG00000248994	Transcript	ENST00000513419	lincRNA	-	-	-	-	-	-	-	rs10065645	3770	1	-	Clone_based_ensembl_gene	-	3	-	-	-	0.1595	-	-	-	-	-	-	-	-
rs1013887		7:98080033-98080033	A	regulatory_region_variant	MODIFIER	-	-	RegulatoryFeature	ENSR00000833002	promoter_flanking_region	-	-	-	-	-	-	-	rs1013887	-	-	-	-	-	-	-	-	-	-	-	-	-	-	-	-	-	-
rs1013887		7:98080033-98080033	C	regulatory_region_variant	MODIFIER	-	-	RegulatoryFeature	ENSR00000833002	promoter_flanking_region	-	-	-	-	-	-	-	rs1013887	-	-	-	-	-	-	-	-	-	-	-	-	-	-	-	-	-	-
rs1013887		7:98080033-98080033	G	regulatory_region_variant	MODIFIER	-	-	RegulatoryFeature	ENSR00000833002	promoter_flanking_region	-	-	-	-	-	-	-	rs1013887	-	-	-	-	-	-	-	-	-	-	-	-	-	-	-	-	-	-
rs1013887		7:98080033-98080033	A	intergenic_variant	MODIFIER	-	-	-	-	-	-	-	-	-	-	-	-	rs1013887	-	-	-	-	-	-	-	-	-	-	-	-	-	-	-	-	-	-
rs1013887		7:98080033-98080033	C	intergenic_variant	MODIFIER	-	-	-	-	-	-	-	-	-	-	-	-	rs1013887	-	-	-	-	-	-	-	-	-	-	-	-	-	-	-	-	-	-
rs1013887		7:98080033-98080033	G	intergenic_variant	MODIFIER	-	-	-	-	-	-	-	-	-	-	-	-	rs1013887	-	-	-	-	-	-	-	-	-	-	-	-	-	-	-	-	-	-
rs10147346		14:60616616-60616616	C	intergenic_variant	MODIFIER	-	-	-	-	-	-	-	-	-	-	-	-	rs10147346	-	-	-	-	-	-	-	-	-	0.7821	-	-	-	-	-	-	-	-
rs10171934		2:20684786-20684786	C	3_prime_UTR_variant	MODIFIER	LDAH	ENSG00000118961	Transcript	ENST00000237822	protein_coding	-	-	3162	-	-	-	-	rs10171934	-	-1	-	HGNC	HGNC:26145	1	P1	-	-	0.2534	-	-	-	-	-	-	-	-
rs10171934		2:20684786-20684786	T	3_prime_UTR_variant	MODIFIER	LDAH	ENSG00000118961	Transcript	ENST00000237822	protein_coding	-	-	3162	-	-	-	-	rs10171934	-	-1	-	HGNC	HGNC:26145	1	P1	-	-	-	-	-	-	-	-	-	-	-
rs10171934		2:20684786-20684786	C	3_prime_UTR_variant	MODIFIER	LDAH	ENSG00000118961	Transcript	ENST00000381090	protein_coding	-	-	1303	-	-	-	-	rs10171934	-	-1	-	HGNC	HGNC:26145	5	-	-	-	0.2534	-	-	-	-	-	-	-	-
rs10171934		2:20684786-20684786	T	3_prime_UTR_variant	MODIFIER	LDAH	ENSG00000118961	Transcript	ENST00000381090	protein_coding	-	-	1303	-	-	-	-	rs10171934	-	-1	-	HGNC	HGNC:26145	5	-	-	-	-	-	-	-	-	-	-	-	-
rs10171934		2:20684786-20684786	C	3_prime_UTR_variant	MODIFIER	LDAH	ENSG00000118961	Transcript	ENST00000403006	protein_coding	-	-	1137	-	-	-	-	rs10171934	-	-1	-	HGNC	HGNC:26145	5	-	-	-	0.2534	-	-	-	-	-	-	-	-
rs10171934		2:20684786-20684786	T	3_prime_UTR_variant	MODIFIER	LDAH	ENSG00000118961	Transcript	ENST00000403006	protein_coding	-	-	1137	-	-	-	-	rs10171934	-	-1	-	HGNC	HGNC:26145	5	-	-	-	-	-	-	-	-	-	-	-	-
rs10171934		2:20684786-20684786	C	3_prime_UTR_variant	MODIFIER	LDAH	ENSG00000118961	Transcript	ENST00000435420	protein_coding	-	-	3065	-	-	-	-	rs10171934	-	-1	-	HGNC	HGNC:26145	2	-	-	-	0.2534	-	-	-	-	-	-	-	-
rs10171934		2:20684786-20684786	T	3_prime_UTR_variant	MODIFIER	LDAH	ENSG00000118961	Transcript	ENST00000435420	protein_coding	-	-	3065	-	-	-	-	rs10171934	-	-1	-	HGNC	HGNC:26145	2	-	-	-	-	-	-	-	-	-	-	-	-
rs10171934		2:20684786-20684786	C	3_prime_UTR_variant	MODIFIER	LDAH	ENSG00000118961	Transcript	ENST00000440866	protein_coding	-	-	2956	-	-	-	-	rs10171934	-	-1	-	HGNC	HGNC:26145	2	-	-	-	0.2534	-	-	-	-	-	-	-	-
rs10171934		2:20684786-20684786	T	3_prime_UTR_variant	MODIFIER	LDAH	ENSG00000118961	Transcript	ENST00000440866	protein_coding	-	-	2956	-	-	-	-	rs10171934	-	-1	-	HGNC	HGNC:26145	2	-	-	-	-	-	-	-	-	-	-	-	-
rs10171934		2:20684786-20684786	C	non_coding_transcript_exon_variant	MODIFIER	LDAH	ENSG00000118961	Transcript	ENST00000470099	retained_intron	-	-	1742	-	-	-	-	rs10171934	-	-1	-	HGNC	HGNC:26145	2	-	-	-	0.2534	-	-	-	-	-	-	-	-
rs10171934		2:20684786-20684786	T	non_coding_transcript_exon_variant	MODIFIER	LDAH	ENSG00000118961	Transcript	ENST00000470099	retained_intron	-	-	1742	-	-	-	-	rs10171934	-	-1	-	HGNC	HGNC:26145	2	-	-	-	-	-	-	-	-	-	-	-	-
rs10171934		2:20684786-20684786	C	3_prime_UTR_variant	MODIFIER	LDAH	ENSG00000118961	Transcript	ENST00000541941	protein_coding	-	-	3035	-	-	-	-	rs10171934	-	-1	-	HGNC	HGNC:26145	2	-	-	-	0.2534	-	-	-	-	-	-	-	-
rs10171934		2:20684786-20684786	T	3_prime_UTR_variant	MODIFIER	LDAH	ENSG00000118961	Transcript	ENST00000541941	protein_coding	-	-	3035	-	-	-	-	rs10171934	-	-1	-	HGNC	HGNC:26145	2	-	-	-	-	-	-	-	-	-	-	-	-
rs10171934		2:20684786-20684786	C	3_prime_UTR_variant	MODIFIER	LDAH	ENSG00000118961	Transcript	ENST00000619656	protein_coding	-	-	2891	-	-	-	-	rs10171934	-	-1	-	HGNC	HGNC:26145	2	-	-	-	0.2534	-	-	-	-	-	-	-	-
rs10171934		2:20684786-20684786	T	3_prime_UTR_variant	MODIFIER	LDAH	ENSG00000118961	Transcript	ENST00000619656	protein_coding	-	-	2891	-	-	-	-	rs10171934	-	-1	-	HGNC	HGNC:26145	2	-	-	-	-	-	-	-	-	-	-	-	-
rs10171934		2:20684786-20684786	C	downstream_gene_variant	MODIFIER	LDAH	ENSG00000118961	Transcript	ENST00000626491	protein_coding	-	-	-	-	-	-	-	rs10171934	1839	-1	-	HGNC	HGNC:26145	2	-	-	-	0.2534	-	-	-	-	-	-	-	-
rs10171934		2:20684786-20684786	T	downstream_gene_variant	MODIFIER	LDAH	ENSG00000118961	Transcript	ENST00000626491	protein_coding	-	-	-	-	-	-	-	rs10171934	1839	-1	-	HGNC	HGNC:26145	2	-	-	-	-	-	-	-	-	-	-	-	-
rs10171934		2:20684786-20684786	C	regulatory_region_variant	MODIFIER	-	-	RegulatoryFeature	ENSR00000113859	TF_binding_site	-	-	-	-	-	-	-	rs10171934	-	-	-	-	-	-	-	-	-	0.2534	-	-	-	-	-	-	-	-
rs10171934		2:20684786-20684786	T	regulatory_region_variant	MODIFIER	-	-	RegulatoryFeature	ENSR00000113859	TF_binding_site	-	-	-	-	-	-	-	rs10171934	-	-	-	-	-	-	-	-	-	-	-	-	-	-	-	-	-	-
rs10174605		2:10585106-10585106	A	intron_variant	MODIFIER	NOL10	ENSG00000115761	Transcript	ENST00000345985	protein_coding	-	-	-	-	-	-	-	rs10174605	-	-1	-	HGNC	HGNC:25862	2	-	-	-	0.2831	-	-	-	-	-	-	-	-
rs10174605		2:10585106-10585106	A	intron_variant	MODIFIER	NOL10	ENSG00000115761	Transcript	ENST00000381685	protein_coding	-	-	-	-	-	-	-	rs10174605	-	-1	-	HGNC	HGNC:25862	1	P1	-	-	0.2831	-	-	-	-	-	-	-	-
rs10174605		2:10585106-10585106	A	upstream_gene_variant	MODIFIER	AC007314.1	ENSG00000234818	Transcript	ENST00000414538	antisense	-	-	-	-	-	-	-	rs10174605	4060	1	-	Clone_based_ensembl_gene	-	4	-	-	-	0.2831	-	-	-	-	-	-	-	-
rs10174605		2:10585106-10585106	A	intron_variant	MODIFIER	NOL10	ENSG00000115761	Transcript	ENST00000538384	protein_coding	-	-	-	-	-	-	-	rs10174605	-	-1	-	HGNC	HGNC:25862	2	-	-	-	0.2831	-	-	-	-	-	-	-	-
rs10174605		2:10585106-10585106	A	regulatory_region_variant	MODIFIER	-	-	RegulatoryFeature	ENSR00000112803	promoter_flanking_region	-	-	-	-	-	-	-	rs10174605	-	-	-	-	-	-	-	-	-	0.2831	-	-	-	-	-	-	-	-
rs10174605		2:10585106-10585106	A	TF_binding_site_variant	MODIFIER	-	-	MotifFeature	ENSM00032674257	-	-	-	-	-	-	-	-	rs10174605	-	-1	-	-	-	-	-	-	-	0.2831	-	-	-	-	ENSM00032674257	2	N	-0.001
rs10174605		2:10585106-10585106	A	TF_binding_site_variant	MODIFIER	-	-	MotifFeature	ENSM00033835299	-	-	-	-	-	-	-	-	rs10174605	-	-1	-	-	-	-	-	-	-	0.2831	-	-	-	-	ENSM00033835299	12	N	0.017
rs10174605		2:10585106-10585106	A	TF_binding_site_variant	MODIFIER	-	-	MotifFeature	ENSM00037251255	-	-	-	-	-	-	-	-	rs10174605	-	1	-	-	-	-	-	-	-	0.2831	-	-	-	-	ENSM00037251255	8	N	-0.004
rs10174605		2:10585106-10585106	A	TF_binding_site_variant	MODIFIER	-	-	MotifFeature	ENSM00147207586	-	-	-	-	-	-	-	-	rs10174605	-	1	-	-	-	-	-	-	-	0.2831	-	-	-	-	ENSM00147207586	11	N	0.004
rs10176842		2:237519613-237519613	C	intron_variant	MODIFIER	MLPH	ENSG00000115648	Transcript	ENST00000264605	protein_coding	-	-	-	-	-	-	-	rs10176842	-	1	-	HGNC	HGNC:29643	1	P3	-	-	0.4718	-	-	-	-	-	-	-	-
rs10176842		2:237519613-237519613	C	intron_variant	MODIFIER	MLPH	ENSG00000115648	Transcript	ENST00000338530	protein_coding	-	-	-	-	-	-	-	rs10176842	-	1	-	HGNC	HGNC:29643	1	A2	-	-	0.4718	-	-	-	-	-	-	-	-
rs10176842		2:237519613-237519613	C	intron_variant	MODIFIER	MLPH	ENSG00000115648	Transcript	ENST00000409373	protein_coding	-	-	-	-	-	-	-	rs10176842	-	1	-	HGNC	HGNC:29643	1	-	-	-	0.4718	-	-	-	-	-	-	-	-
rs10176842		2:237519613-237519613	C	intron_variant	MODIFIER	MLPH	ENSG00000115648	Transcript	ENST00000410032	protein_coding	-	-	-	-	-	-	-	rs10176842	-	1	-	HGNC	HGNC:29643	2	A2	-	-	0.4718	-	-	-	-	-	-	-	-
rs10176842		2:237519613-237519613	C	upstream_gene_variant	MODIFIER	MLPH	ENSG00000115648	Transcript	ENST00000437893	protein_coding	-	-	-	-	-	-	-	rs10176842	322	1	cds_start_NF	HGNC	HGNC:29643	5	-	-	-	0.4718	-	-	-	-	-	-	-	-
rs10176842		2:237519613-237519613	C	intron_variant,non_coding_transcript_variant	MODIFIER	MLPH	ENSG00000115648	Transcript	ENST00000464123	retained_intron	-	-	-	-	-	-	-	rs10176842	-	1	-	HGNC	HGNC:29643	1	-	-	-	0.4718	-	-	-	-	-	-	-	-
rs10176842		2:237519613-237519613	C	intron_variant,non_coding_transcript_variant	MODIFIER	MLPH	ENSG00000115648	Transcript	ENST00000468178	processed_transcript	-	-	-	-	-	-	-	rs10176842	-	1	-	HGNC	HGNC:29643	1	-	-	-	0.4718	-	-	-	-	-	-	-	-
rs10176842		2:237519613-237519613	C	downstream_gene_variant	MODIFIER	MLPH	ENSG00000115648	Transcript	ENST00000477501	processed_transcript	-	-	-	-	-	-	-	rs10176842	1041	1	-	HGNC	HGNC:29643	3	-	-	-	0.4718	-	-	-	-	-	-	-	-
rs10176842		2:237519613-237519613	C	intron_variant,non_coding_transcript_variant	MODIFIER	MLPH	ENSG00000115648	Transcript	ENST00000478712	retained_intron	-	-	-	-	-	-	-	rs10176842	-	1	-	HGNC	HGNC:29643	5	-	-	-	0.4718	-	-	-	-	-	-	-	-
rs10176842		2:237519613-237519613	C	upstream_gene_variant	MODIFIER	MLPH	ENSG00000115648	Transcript	ENST00000485956	processed_transcript	-	-	-	-	-	-	-	rs10176842	366	1	-	HGNC	HGNC:29643	3	-	-	-	0.4718	-	-	-	-	-	-	-	-
rs10176842		2:237519613-237519613	C	intron_variant,non_coding_transcript_variant	MODIFIER	MLPH	ENSG00000115648	Transcript	ENST00000494110	retained_intron	-	-	-	-	-	-	-	rs10176842	-	1	-	HGNC	HGNC:29643	5	-	-	-	0.4718	-	-	-	-	-	-	-	-
rs10176842		2:237519613-237519613	C	intron_variant,non_coding_transcript_variant	MODIFIER	MLPH	ENSG00000115648	Transcript	ENST00000495439	retained_intron	-	-	-	-	-	-	-	rs10176842	-	1	-	HGNC	HGNC:29643	2	-	-	-	0.4718	-	-	-	-	-	-	-	-
rs10179195		2:85535638-85535638	G	upstream_gene_variant	MODIFIER	MAT2A	ENSG00000168906	Transcript	ENST00000306434	protein_coding	-	-	-	-	-	-	-	rs10179195	3530	1	-	HGNC	HGNC:6904	1	P1	-	-	0.4878	-	-	-	20615890	-	-	-	-
rs10179195		2:85535638-85535638	G	upstream_gene_variant	MODIFIER	MAT2A	ENSG00000168906	Transcript	ENST00000409017	protein_coding	-	-	-	-	-	-	-	rs10179195	4004	1	-	HGNC	HGNC:6904	1	-	-	-	0.4878	-	-	-	20615890	-	-	-	-
rs10179195		2:85535638-85535638	G	upstream_gene_variant	MODIFIER	MAT2A	ENSG00000168906	Transcript	ENST00000465151	retained_intron	-	-	-	-	-	-	-	rs10179195	3530	1	-	HGNC	HGNC:6904	2	-	-	-	0.4878	-	-	-	20615890	-	-	-	-
rs10179195		2:85535638-85535638	G	upstream_gene_variant	MODIFIER	MAT2A	ENSG00000168906	Transcript	ENST00000469221	retained_intron	-	-	-	-	-	-	-	rs10179195	3530	1	-	HGNC	HGNC:6904	2	-	-	-	0.4878	-	-	-	20615890	-	-	-	-
rs10179195		2:85535638-85535638	G	upstream_gene_variant	MODIFIER	MAT2A	ENSG00000168906	Transcript	ENST00000481412	retained_intron	-	-	-	-	-	-	-	rs10179195	3966	1	-	HGNC	HGNC:6904	1	-	-	-	0.4878	-	-	-	20615890	-	-	-	-
rs10207885		2:10593062-10593062	T	intron_variant	MODIFIER	NOL10	ENSG00000115761	Transcript	ENST00000345985	protein_coding	-	-	-	-	-	-	-	rs10207885	-	-1	-	HGNC	HGNC:25862	2	-	-	-	0.2829	-	-	-	-	-	-	-	-
rs10207885		2:10593062-10593062	T	intron_variant	MODIFIER	NOL10	ENSG00000115761	Transcript	ENST00000381685	protein_coding	-	-	-	-	-	-	-	rs10207885	-	-1	-	HGNC	HGNC:25862	1	P1	-	-	0.2829	-	-	-	-	-	-	-	-
rs10207885		2:10593062-10593062	T	intron_variant,non_coding_transcript_variant	MODIFIER	AC007314.1	ENSG00000234818	Transcript	ENST00000414538	antisense	-	-	-	-	-	-	-	rs10207885	-	1	-	Clone_based_ensembl_gene	-	4	-	-	-	0.2829	-	-	-	-	-	-	-	-
rs10207885		2:10593062-10593062	T	intron_variant	MODIFIER	NOL10	ENSG00000115761	Transcript	ENST00000538384	protein_coding	-	-	-	-	-	-	-	rs10207885	-	-1	-	HGNC	HGNC:25862	2	-	-	-	0.2829	-	-	-	-	-	-	-	-
rs10270222		7:98152487-98152487	T	intron_variant	MODIFIER	LMTK2	ENSG00000164715	Transcript	ENST00000297293	protein_coding	-	-	-	-	-	-	-	rs10270222	-	1	-	HGNC	HGNC:17880	1	P1	-	-	0.4553	-	-	-	-	-	-	-	-
rs10270222		7:98152487-98152487	T	downstream_gene_variant	MODIFIER	LMTK2	ENSG00000164715	Transcript	ENST00000493372	processed_transcript	-	-	-	-	-	-	-	rs10270222	1032	1	-	HGNC	HGNC:17880	4	-	-	-	0.4553	-	-	-	-	-	-	-	-
rs10270222		7:98152487-98152487	T	regulatory_region_variant	MODIFIER	-	-	RegulatoryFeature	ENSR00000833022	open_chromatin_region	-	-	-	-	-	-	-	rs10270222	-	-	-	-	-	-	-	-	-	0.4553	-	-	-	-	-	-	-	-
rs10464490		7:98086007-98086007	G	regulatory_region_variant	MODIFIER	-	-	RegulatoryFeature	ENSR00000833005	promoter_flanking_region	-	-	-	-	-	-	-	rs10464490	-	-	-	-	-	-	-	-	-	0.3478	-	-	-	-	-	-	-	-
rs10464490		7:98086007-98086007	G	intergenic_variant	MODIFIER	-	-	-	-	-	-	-	-	-	-	-	-	rs10464490	-	-	-	-	-	-	-	-	-	0.3478	-	-	-	-	-	-	-	-
rs10763536		10:46060021-46060021	T	upstream_gene_variant	MODIFIER	RPL23AP61	ENSG00000280012	Transcript	ENST00000623642	processed_pseudogene	-	-	-	-	-	-	-	rs10763536	3229	1	-	HGNC	HGNC:36016	-	-	-	-	-	-	-	-	-	-	-	-	-
rs10825136		10:46105194-46105194	G	upstream_gene_variant	MODIFIER	AGAP7P	ENSG00000264204	Transcript	ENST00000582299	unprocessed_pseudogene	-	-	-	-	-	-	-	rs10825136	4427	1	-	HGNC	HGNC:23465	-	-	-	-	-	-	-	-	-	-	-	-	-
rs10825187		10:46103895-46103895	A	intergenic_variant	MODIFIER	-	-	-	-	-	-	-	-	-	-	-	-	rs10825187	-	-	-	-	-	-	-	-	-	-	-	-	-	-	-	-	-	-
rs10825587		10:46086564-46086564	A	intergenic_variant	MODIFIER	-	-	-	-	-	-	-	-	-	-	-	-	rs10825587	-	-	-	-	-	-	-	-	-	-	-	-	-	-	-	-	-	-
rs10825587		10:46086564-46086564	C	intergenic_variant	MODIFIER	-	-	-	-	-	-	-	-	-	-	-	-	rs10825587	-	-	-	-	-	-	-	-	-	-	-	-	-	-	-	-	-	-
rs10826227		10:46056566-46056566	G	regulatory_region_variant	MODIFIER	-	-	RegulatoryFeature	ENSR00000402520	promoter_flanking_region	-	-	-	-	-	-	-	rs10826227	-	-	-	-	-	-	-	-	-	-	-	-	-	-	-	-	-	-
rs10826227		10:46056566-46056566	G	intergenic_variant	MODIFIER	-	-	-	-	-	-	-	-	-	-	-	-	rs10826227	-	-	-	-	-	-	-	-	-	-	-	-	-	-	-	-	-	-
rs10901849		10:124994916-124994916	G	intron_variant	MODIFIER	CTBP2	ENSG00000175029	Transcript	ENST00000309035	protein_coding	-	-	-	-	-	-	-	rs10901849	-	-1	-	HGNC	HGNC:2495	1	-	-	-	0.2831	-	-	-	-	-	-	-	-
rs10901849		10:124994916-124994916	G	intron_variant	MODIFIER	CTBP2	ENSG00000175029	Transcript	ENST00000334808	protein_coding	-	-	-	-	-	-	-	rs10901849	-	-1	-	HGNC	HGNC:2495	1	-	-	-	0.2831	-	-	-	-	-	-	-	-
rs10901849		10:124994916-124994916	G	intron_variant	MODIFIER	CTBP2	ENSG00000175029	Transcript	ENST00000337195	protein_coding	-	-	-	-	-	-	-	rs10901849	-	-1	-	HGNC	HGNC:2495	1	P1	-	-	0.2831	-	-	-	-	-	-	-	-
rs10901849		10:124994916-124994916	G	intron_variant,NMD_transcript_variant	MODIFIER	CTBP2	ENSG00000175029	Transcript	ENST00000395705	nonsense_mediated_decay	-	-	-	-	-	-	-	rs10901849	-	-1	cds_start_NF	HGNC	HGNC:2495	3	-	-	-	0.2831	-	-	-	-	-	-	-	-
rs10901849		10:124994916-124994916	G	intron_variant	MODIFIER	CTBP2	ENSG00000175029	Transcript	ENST00000411419	protein_coding	-	-	-	-	-	-	-	rs10901849	-	-1	-	HGNC	HGNC:2495	1	P1	-	-	0.2831	-	-	-	-	-	-	-	-
rs10901849		10:124994916-124994916	G	downstream_gene_variant	MODIFIER	CTBP2	ENSG00000175029	Transcript	ENST00000486955	retained_intron	-	-	-	-	-	-	-	rs10901849	2876	-1	-	HGNC	HGNC:2495	2	-	-	-	0.2831	-	-	-	-	-	-	-	-
rs10901849		10:124994916-124994916	G	intron_variant	MODIFIER	CTBP2	ENSG00000175029	Transcript	ENST00000494626	protein_coding	-	-	-	-	-	-	-	rs10901849	-	-1	-	HGNC	HGNC:2495	1	P1	-	-	0.2831	-	-	-	-	-	-	-	-
rs10901849		10:124994916-124994916	G	intron_variant	MODIFIER	CTBP2	ENSG00000175029	Transcript	ENST00000531469	protein_coding	-	-	-	-	-	-	-	rs10901849	-	-1	-	HGNC	HGNC:2495	2	P1	-	-	0.2831	-	-	-	-	-	-	-	-
rs10901849		10:124994916-124994916	G	upstream_gene_variant	MODIFIER	AL731571.1	ENSG00000273599	Transcript	ENST00000617058	antisense	-	-	-	-	-	-	-	rs10901849	1148	1	-	Clone_based_ensembl_gene	-	-	-	-	-	0.2831	-	-	-	-	-	-	-	-
rs10947980		6:41558001-41558001	G	intron_variant	MODIFIER	FOXP4	ENSG00000137166	Transcript	ENST00000373057	protein_coding	-	-	-	-	-	-	-	rs10947980	-	1	-	HGNC	HGNC:20842	1	A2	-	-	0.2416	-	-	-	-	-	-	-	-
rs10947980		6:41558001-41558001	G	intron_variant	MODIFIER	FOXP4	ENSG00000137166	Transcript	ENST00000373060	protein_coding	-	-	-	-	-	-	-	rs10947980	-	1	-	HGNC	HGNC:20842	5	A2	-	-	0.2416	-	-	-	-	-	-	-	-
rs10947980		6:41558001-41558001	G	intron_variant	MODIFIER	FOXP4	ENSG00000137166	Transcript	ENST00000373063	protein_coding	-	-	-	-	-	-	-	rs10947980	-	1	-	HGNC	HGNC:20842	1	P3	-	-	0.2416	-	-	-	-	-	-	-	-
rs10947980		6:41558001-41558001	G	intron_variant	MODIFIER	FOXP4	ENSG00000137166	Transcript	ENST00000409208	protein_coding	-	-	-	-	-	-	-	rs10947980	-	1	-	HGNC	HGNC:20842	5	A2	-	-	0.2416	-	-	-	-	-	-	-	-
rs10953238		7:98046947-98046947	T	intergenic_variant	MODIFIER	-	-	-	-	-	-	-	-	-	-	-	-	rs10953238	-	-	-	-	-	-	-	-	-	0.2212	-	-	-	-	-	-	-	-
rs10993994		10:46046326-46046326	G	upstream_gene_variant	MODIFIER	MSMB	ENSG00000263639	Transcript	ENST00000581478	protein_coding	-	-	-	-	-	-	-	rs10993994,CR054264	57	-1	-	HGNC	HGNC:7372	1	-	-	-	-	risk_factor	-	1,1	20505153,20585100,21372204,22219177,24701578,26967244,27424552,28139693,20424135,20460480,22101116,27079684,21743467,24497837,24038036,25080928,26025378,27070714,22985493,24740154,24270797,21960693,21856995,20651075,21390317,19639606,20450899,21456070,22144497,22459122,23593118,24753544,19116992,21160077,23071574,26828504,21637779,19767754,20860009,21367958,21820706,22077888,26773531,21959049,206…	-	-	-	-
rs10993994		10:46046326-46046326	G	upstream_gene_variant	MODIFIER	MSMB	ENSG00000263639	Transcript	ENST00000582163	protein_coding	-	-	-	-	-	-	-	rs10993994,CR054264	57	-1	-	HGNC	HGNC:7372	1	P1	-	-	-	risk_factor	-	1,1	20505153,20585100,21372204,22219177,24701578,26967244,27424552,28139693,20424135,20460480,22101116,27079684,21743467,24497837,24038036,25080928,26025378,27070714,22985493,24740154,24270797,21960693,21856995,20651075,21390317,19639606,20450899,21456070,22144497,22459122,23593118,24753544,19116992,21160077,23071574,26828504,21637779,19767754,20860009,21367958,21820706,22077888,26773531,21959049,206…	-	-	-	-
rs11006223		10:46056907-46056907	A	intergenic_variant	MODIFIER	-	-	-	-	-	-	-	-	-	-	-	-	rs11006223	-	-	-	-	-	-	-	-	-	-	-	-	-	-	-	-	-	-
rs11006223		10:46056907-46056907	T	intergenic_variant	MODIFIER	-	-	-	-	-	-	-	-	-	-	-	-	rs11006223	-	-	-	-	-	-	-	-	-	0.4175	-	-	-	-	-	-	-	-
rs11094198		X:71180787-71180787	G	downstream_gene_variant	MODIFIER	AL590764.1	ENSG00000228427	Transcript	ENST00000450860	lincRNA	-	-	-	-	-	-	-	rs11094198	2772	-1	-	Clone_based_ensembl_gene	-	3	-	-	-	0.4061	-	-	-	-	-	-	-	-
rs11094198		X:71180787-71180787	T	downstream_gene_variant	MODIFIER	AL590764.1	ENSG00000228427	Transcript	ENST00000450860	lincRNA	-	-	-	-	-	-	-	rs11094198	2772	-1	-	Clone_based_ensembl_gene	-	3	-	-	-	-	-	-	-	-	-	-	-	-
rs11094198		X:71180787-71180787	G	downstream_gene_variant	MODIFIER	AL590764.1	ENSG00000228427	Transcript	ENST00000652147	lincRNA	-	-	-	-	-	-	-	rs11094198	2599	-1	-	Clone_based_ensembl_gene	-	-	-	-	-	0.4061	-	-	-	-	-	-	-	-
rs11094198		X:71180787-71180787	T	downstream_gene_variant	MODIFIER	AL590764.1	ENSG00000228427	Transcript	ENST00000652147	lincRNA	-	-	-	-	-	-	-	rs11094198	2599	-1	-	Clone_based_ensembl_gene	-	-	-	-	-	-	-	-	-	-	-	-	-	-
rs11097434		4:94661914-94661914	G	intron_variant	MODIFIER	PDLIM5	ENSG00000163110	Transcript	ENST00000317968	protein_coding	-	-	-	-	-	-	-	rs11097434	-	1	-	HGNC	HGNC:17468	1	P3	-	-	-	-	-	-	-	-	-	-	-
rs11097434		4:94661914-94661914	T	intron_variant	MODIFIER	PDLIM5	ENSG00000163110	Transcript	ENST00000317968	protein_coding	-	-	-	-	-	-	-	rs11097434	-	1	-	HGNC	HGNC:17468	1	P3	-	-	-	-	-	-	-	-	-	-	-
rs11097434		4:94661914-94661914	G	intron_variant,non_coding_transcript_variant	MODIFIER	PDLIM5	ENSG00000163110	Transcript	ENST00000380176	processed_transcript	-	-	-	-	-	-	-	rs11097434	-	1	-	HGNC	HGNC:17468	1	-	-	-	-	-	-	-	-	-	-	-	-
rs11097434		4:94661914-94661914	T	intron_variant,non_coding_transcript_variant	MODIFIER	PDLIM5	ENSG00000163110	Transcript	ENST00000380176	processed_transcript	-	-	-	-	-	-	-	rs11097434	-	1	-	HGNC	HGNC:17468	1	-	-	-	-	-	-	-	-	-	-	-	-
rs11097434		4:94661914-94661914	G	intron_variant	MODIFIER	PDLIM5	ENSG00000163110	Transcript	ENST00000437932	protein_coding	-	-	-	-	-	-	-	rs11097434	-	1	-	HGNC	HGNC:17468	5	-	-	-	-	-	-	-	-	-	-	-	-
rs11097434		4:94661914-94661914	T	intron_variant	MODIFIER	PDLIM5	ENSG00000163110	Transcript	ENST00000437932	protein_coding	-	-	-	-	-	-	-	rs11097434	-	1	-	HGNC	HGNC:17468	5	-	-	-	-	-	-	-	-	-	-	-	-
rs11097434		4:94661914-94661914	G	intron_variant	MODIFIER	PDLIM5	ENSG00000163110	Transcript	ENST00000503974	protein_coding	-	-	-	-	-	-	-	rs11097434	-	1	-	HGNC	HGNC:17468	2	-	-	-	-	-	-	-	-	-	-	-	-
rs11097434		4:94661914-94661914	T	intron_variant	MODIFIER	PDLIM5	ENSG00000163110	Transcript	ENST00000503974	protein_coding	-	-	-	-	-	-	-	rs11097434	-	1	-	HGNC	HGNC:17468	2	-	-	-	-	-	-	-	-	-	-	-	-
rs11097434		4:94661914-94661914	G	downstream_gene_variant	MODIFIER	PDLIM5	ENSG00000163110	Transcript	ENST00000506632	nonsense_mediated_decay	-	-	-	-	-	-	-	rs11097434	4367	1	cds_start_NF	HGNC	HGNC:17468	3	-	-	-	-	-	-	-	-	-	-	-	-
rs11097434		4:94661914-94661914	T	downstream_gene_variant	MODIFIER	PDLIM5	ENSG00000163110	Transcript	ENST00000506632	nonsense_mediated_decay	-	-	-	-	-	-	-	rs11097434	4367	1	cds_start_NF	HGNC	HGNC:17468	3	-	-	-	-	-	-	-	-	-	-	-	-
rs11097434		4:94661914-94661914	G	intron_variant	MODIFIER	PDLIM5	ENSG00000163110	Transcript	ENST00000514743	protein_coding	-	-	-	-	-	-	-	rs11097434	-	1	-	HGNC	HGNC:17468	2	A2	-	-	-	-	-	-	-	-	-	-	-
rs11097434		4:94661914-94661914	T	intron_variant	MODIFIER	PDLIM5	ENSG00000163110	Transcript	ENST00000514743	protein_coding	-	-	-	-	-	-	-	rs11097434	-	1	-	HGNC	HGNC:17468	2	A2	-	-	-	-	-	-	-	-	-	-	-
rs11097434		4:94661914-94661914	G	intron_variant	MODIFIER	PDLIM5	ENSG00000163110	Transcript	ENST00000542407	protein_coding	-	-	-	-	-	-	-	rs11097434	-	1	-	HGNC	HGNC:17468	1	A2	-	-	-	-	-	-	-	-	-	-	-
rs11097434		4:94661914-94661914	T	intron_variant	MODIFIER	PDLIM5	ENSG00000163110	Transcript	ENST00000542407	protein_coding	-	-	-	-	-	-	-	rs11097434	-	1	-	HGNC	HGNC:17468	1	A2	-	-	-	-	-	-	-	-	-	-	-
rs11097434		4:94661914-94661914	G	intron_variant	MODIFIER	PDLIM5	ENSG00000163110	Transcript	ENST00000615540	protein_coding	-	-	-	-	-	-	-	rs11097434	-	1	-	HGNC	HGNC:17468	1	A2	-	-	-	-	-	-	-	-	-	-	-
rs11097434		4:94661914-94661914	T	intron_variant	MODIFIER	PDLIM5	ENSG00000163110	Transcript	ENST00000615540	protein_coding	-	-	-	-	-	-	-	rs11097434	-	1	-	HGNC	HGNC:17468	1	A2	-	-	-	-	-	-	-	-	-	-	-
rs11097434		4:94661914-94661914	G	intron_variant,NMD_transcript_variant	MODIFIER	PDLIM5	ENSG00000163110	Transcript	ENST00000627587	nonsense_mediated_decay	-	-	-	-	-	-	-	rs11097434	-	1	-	HGNC	HGNC:17468	2	-	-	-	-	-	-	-	-	-	-	-	-
rs11097434		4:94661914-94661914	T	intron_variant,NMD_transcript_variant	MODIFIER	PDLIM5	ENSG00000163110	Transcript	ENST00000627587	nonsense_mediated_decay	-	-	-	-	-	-	-	rs11097434	-	1	-	HGNC	HGNC:17468	2	-	-	-	-	-	-	-	-	-	-	-	-
rs11097435		4:94661928-94661928	C	intron_variant	MODIFIER	PDLIM5	ENSG00000163110	Transcript	ENST00000317968	protein_coding	-	-	-	-	-	-	-	rs11097435	-	1	-	HGNC	HGNC:17468	1	P3	-	-	0.5847	-	-	-	-	-	-	-	-
rs11097435		4:94661928-94661928	C	intron_variant,non_coding_transcript_variant	MODIFIER	PDLIM5	ENSG00000163110	Transcript	ENST00000380176	processed_transcript	-	-	-	-	-	-	-	rs11097435	-	1	-	HGNC	HGNC:17468	1	-	-	-	0.5847	-	-	-	-	-	-	-	-
rs11097435		4:94661928-94661928	C	intron_variant	MODIFIER	PDLIM5	ENSG00000163110	Transcript	ENST00000437932	protein_coding	-	-	-	-	-	-	-	rs11097435	-	1	-	HGNC	HGNC:17468	5	-	-	-	0.5847	-	-	-	-	-	-	-	-
rs11097435		4:94661928-94661928	C	intron_variant	MODIFIER	PDLIM5	ENSG00000163110	Transcript	ENST00000503974	protein_coding	-	-	-	-	-	-	-	rs11097435	-	1	-	HGNC	HGNC:17468	2	-	-	-	0.5847	-	-	-	-	-	-	-	-
rs11097435		4:94661928-94661928	C	downstream_gene_variant	MODIFIER	PDLIM5	ENSG00000163110	Transcript	ENST00000506632	nonsense_mediated_decay	-	-	-	-	-	-	-	rs11097435	4381	1	cds_start_NF	HGNC	HGNC:17468	3	-	-	-	0.5847	-	-	-	-	-	-	-	-
rs11097435		4:94661928-94661928	C	intron_variant	MODIFIER	PDLIM5	ENSG00000163110	Transcript	ENST00000514743	protein_coding	-	-	-	-	-	-	-	rs11097435	-	1	-	HGNC	HGNC:17468	2	A2	-	-	0.5847	-	-	-	-	-	-	-	-
rs11097435		4:94661928-94661928	C	intron_variant	MODIFIER	PDLIM5	ENSG00000163110	Transcript	ENST00000542407	protein_coding	-	-	-	-	-	-	-	rs11097435	-	1	-	HGNC	HGNC:17468	1	A2	-	-	0.5847	-	-	-	-	-	-	-	-
rs11097435		4:94661928-94661928	C	intron_variant	MODIFIER	PDLIM5	ENSG00000163110	Transcript	ENST00000615540	protein_coding	-	-	-	-	-	-	-	rs11097435	-	1	-	HGNC	HGNC:17468	1	A2	-	-	0.5847	-	-	-	-	-	-	-	-
rs11097435		4:94661928-94661928	C	intron_variant,NMD_transcript_variant	MODIFIER	PDLIM5	ENSG00000163110	Transcript	ENST00000627587	nonsense_mediated_decay	-	-	-	-	-	-	-	rs11097435	-	1	-	HGNC	HGNC:17468	2	-	-	-	0.5847	-	-	-	-	-	-	-	-
rs11240561		1:205743829-205743829	G	intron_variant	MODIFIER	NUCKS1	ENSG00000069275	Transcript	ENST00000367142	protein_coding	-	-	-	-	-	-	-	rs11240561	-	-1	-	HGNC	HGNC:29923	1	P1	-	-	0.2384	-	-	-	-	-	-	-	-
rs11240561		1:205743829-205743829	G	regulatory_region_variant	MODIFIER	-	-	RegulatoryFeature	ENSR00000384163	CTCF_binding_site	-	-	-	-	-	-	-	rs11240561	-	-	-	-	-	-	-	-	-	0.2384	-	-	-	-	-	-	-	-
rs11245455	yes	10:124995288-124995288	T	intron_variant	MODIFIER	CTBP2	ENSG00000175029	Transcript	ENST00000309035	protein_coding	-	-	-	-	-	-	-	rs11245455	-	-1	-	HGNC	HGNC:2495	1	-	-	-	0.1444	-	-	-	-	-	-	-	-
rs11245455	yes	10:124995288-124995288	T	intron_variant	MODIFIER	CTBP2	ENSG00000175029	Transcript	ENST00000334808	protein_coding	-	-	-	-	-	-	-	rs11245455	-	-1	-	HGNC	HGNC:2495	1	-	-	-	0.1444	-	-	-	-	-	-	-	-
rs11245455	yes	10:124995288-124995288	T	intron_variant	MODIFIER	CTBP2	ENSG00000175029	Transcript	ENST00000337195	protein_coding	-	-	-	-	-	-	-	rs11245455	-	-1	-	HGNC	HGNC:2495	1	P1	-	-	0.1444	-	-	-	-	-	-	-	-
rs11245455	yes	10:124995288-124995288	T	intron_variant,NMD_transcript_variant	MODIFIER	CTBP2	ENSG00000175029	Transcript	ENST00000395705	nonsense_mediated_decay	-	-	-	-	-	-	-	rs11245455	-	-1	cds_start_NF	HGNC	HGNC:2495	3	-	-	-	0.1444	-	-	-	-	-	-	-	-
rs11245455	yes	10:124995288-124995288	T	intron_variant	MODIFIER	CTBP2	ENSG00000175029	Transcript	ENST00000411419	protein_coding	-	-	-	-	-	-	-	rs11245455	-	-1	-	HGNC	HGNC:2495	1	P1	-	-	0.1444	-	-	-	-	-	-	-	-
rs11245455	yes	10:124995288-124995288	T	downstream_gene_variant	MODIFIER	CTBP2	ENSG00000175029	Transcript	ENST00000486955	retained_intron	-	-	-	-	-	-	-	rs11245455	2504	-1	-	HGNC	HGNC:2495	2	-	-	-	0.1444	-	-	-	-	-	-	-	-
rs11245455	yes	10:124995288-124995288	T	intron_variant	MODIFIER	CTBP2	ENSG00000175029	Transcript	ENST00000494626	protein_coding	-	-	-	-	-	-	-	rs11245455	-	-1	-	HGNC	HGNC:2495	1	P1	-	-	0.1444	-	-	-	-	-	-	-	-
rs11245455	yes	10:124995288-124995288	T	intron_variant	MODIFIER	CTBP2	ENSG00000175029	Transcript	ENST00000531469	protein_coding	-	-	-	-	-	-	-	rs11245455	-	-1	-	HGNC	HGNC:2495	2	P1	-	-	0.1444	-	-	-	-	-	-	-	-
rs11245455	yes	10:124995288-124995288	T	upstream_gene_variant	MODIFIER	AL731571.1	ENSG00000273599	Transcript	ENST00000617058	antisense	-	-	-	-	-	-	-	rs11245455	776	1	-	Clone_based_ensembl_gene	-	-	-	-	-	0.1444	-	-	-	-	-	-	-	-
rs113082846	yes	10:46093020-46093020	A	intergenic_variant	MODIFIER	-	-	-	-	-	-	-	-	-	-	-	-	rs113082846	-	-	-	-	-	-	-	-	-	-	-	-	-	-	-	-	-	-
rs113082846	yes	10:46093020-46093020	G	intergenic_variant	MODIFIER	-	-	-	-	-	-	-	-	-	-	-	-	rs113082846	-	-	-	-	-	-	-	-	-	-	-	-	-	-	-	-	-	-
rs113082846	yes	10:46093020-46093020	T	intergenic_variant	MODIFIER	-	-	-	-	-	-	-	-	-	-	-	-	rs113082846	-	-	-	-	-	-	-	-	-	-	-	-	-	-	-	-	-	-
rs113094235		12:52929360-52929360	C	intron_variant	MODIFIER	KRT8	ENSG00000170421	Transcript	ENST00000546826	protein_coding	-	-	-	-	-	-	-	rs113094235	-	-1	cds_end_NF	HGNC	HGNC:6446	5	-	-	-	0.0409	-	-	-	-	-	-	-	-
rs113094235		12:52929360-52929360	C	intron_variant	MODIFIER	KRT8	ENSG00000170421	Transcript	ENST00000546897	protein_coding	-	-	-	-	-	-	-	rs113094235	-	-1	-	HGNC	HGNC:6446	2	P3	-	-	0.0409	-	-	-	-	-	-	-	-
rs113094235		12:52929360-52929360	C	intron_variant	MODIFIER	KRT8	ENSG00000170421	Transcript	ENST00000548998	protein_coding	-	-	-	-	-	-	-	rs113094235	-	-1	cds_end_NF	HGNC	HGNC:6446	5	-	-	-	0.0409	-	-	-	-	-	-	-	-
rs113094235		12:52929360-52929360	C	upstream_gene_variant	MODIFIER	KRT8	ENSG00000170421	Transcript	ENST00000552150	protein_coding	-	-	-	-	-	-	-	rs113094235	2891	-1	-	HGNC	HGNC:6446	1	A2	-	-	0.0409	-	-	-	-	-	-	-	-
rs113094235		12:52929360-52929360	C	intron_variant	MODIFIER	KRT8	ENSG00000170421	Transcript	ENST00000552551	protein_coding	-	-	-	-	-	-	-	rs113094235	-	-1	-	HGNC	HGNC:6446	2	P3	-	-	0.0409	-	-	-	-	-	-	-	-
rs1151623	yes	20:63737253-63737253	C	upstream_gene_variant	MODIFIER	SLC2A4RG	ENSG00000125520	Transcript	ENST00000266077	protein_coding	-	-	-	-	-	-	-	rs1151623	2523	1	-	HGNC	HGNC:15930	1	P1	-	-	0.6837	-	-	-	-	-	-	-	-
rs1151623	yes	20:63737253-63737253	C	intron_variant	MODIFIER	LIME1	ENSG00000203896	Transcript	ENST00000309546	protein_coding	-	-	-	-	-	-	-	rs1151623	-	1	-	HGNC	HGNC:26016	1	P1	-	-	0.6837	-	-	-	-	-	-	-	-
rs1151623	yes	20:63737253-63737253	C	downstream_gene_variant	MODIFIER	ZGPAT	ENSG00000197114	Transcript	ENST00000328969	protein_coding	-	-	-	-	-	-	-	rs1151623	1112	1	-	HGNC	HGNC:15948	2	P4	-	-	0.6837	-	-	-	-	-	-	-	-
rs1151623	yes	20:63737253-63737253	C	downstream_gene_variant	MODIFIER	ZGPAT	ENSG00000197114	Transcript	ENST00000355969	protein_coding	-	-	-	-	-	-	-	rs1151623	1111	1	-	HGNC	HGNC:15948	1	A2	-	-	0.6837	-	-	-	-	-	-	-	-
rs1151623	yes	20:63737253-63737253	C	downstream_gene_variant	MODIFIER	ZGPAT	ENSG00000197114	Transcript	ENST00000357119	protein_coding	-	-	-	-	-	-	-	rs1151623	1111	1	-	HGNC	HGNC:15948	1	A2	-	-	0.6837	-	-	-	-	-	-	-	-
rs1151623	yes	20:63737253-63737253	C	downstream_gene_variant	MODIFIER	ZGPAT	ENSG00000197114	Transcript	ENST00000369967	protein_coding	-	-	-	-	-	-	-	rs1151623	1111	1	-	HGNC	HGNC:15948	5	A2	-	-	0.6837	-	-	-	-	-	-	-	-
rs1151623	yes	20:63737253-63737253	C	intron_variant	MODIFIER	LIME1	ENSG00000203896	Transcript	ENST00000444951	protein_coding	-	-	-	-	-	-	-	rs1151623	-	1	cds_end_NF	HGNC	HGNC:26016	3	-	-	-	0.6837	-	-	-	-	-	-	-	-
rs1151623	yes	20:63737253-63737253	C	downstream_gene_variant	MODIFIER	ZGPAT	ENSG00000197114	Transcript	ENST00000448100	protein_coding	-	-	-	-	-	-	-	rs1151623	1112	1	-	HGNC	HGNC:15948	1	A2	-	-	0.6837	-	-	-	-	-	-	-	-
rs1151623	yes	20:63737253-63737253	C	intron_variant,non_coding_transcript_variant	MODIFIER	LIME1	ENSG00000203896	Transcript	ENST00000465591	retained_intron	-	-	-	-	-	-	-	rs1151623	-	1	-	HGNC	HGNC:26016	2	-	-	-	0.6837	-	-	-	-	-	-	-	-
rs1151623	yes	20:63737253-63737253	C	upstream_gene_variant	MODIFIER	AL121845.2	ENSG00000273047	Transcript	ENST00000467211	protein_coding	-	-	-	-	-	-	-	rs1151623	1017	1	cds_start_NF,cds_end_NF	Clone_based_ensembl_gene	-	3	P1	-	-	0.6837	-	-	-	-	-	-	-	-
rs1151623	yes	20:63737253-63737253	C	downstream_gene_variant	MODIFIER	ZGPAT	ENSG00000197114	Transcript	ENST00000468235	processed_transcript	-	-	-	-	-	-	-	rs1151623	3283	1	-	HGNC	HGNC:15948	1	-	-	-	0.6837	-	-	-	-	-	-	-	-
rs1151623	yes	20:63737253-63737253	C	downstream_gene_variant	MODIFIER	ZGPAT	ENSG00000197114	Transcript	ENST00000472711	processed_transcript	-	-	-	-	-	-	-	rs1151623	2429	1	-	HGNC	HGNC:15948	3	-	-	-	0.6837	-	-	-	-	-	-	-	-
rs1151623	yes	20:63737253-63737253	C	upstream_gene_variant	MODIFIER	SLC2A4RG	ENSG00000125520	Transcript	ENST00000473157	processed_transcript	-	-	-	-	-	-	-	rs1151623	4662	1	-	HGNC	HGNC:15930	3	-	-	-	0.6837	-	-	-	-	-	-	-	-
rs1151623	yes	20:63737253-63737253	C	upstream_gene_variant	MODIFIER	SLC2A4RG	ENSG00000125520	Transcript	ENST00000474248	processed_transcript	-	-	-	-	-	-	-	rs1151623	2990	1	-	HGNC	HGNC:15930	2	-	-	-	0.6837	-	-	-	-	-	-	-	-
rs1151623	yes	20:63737253-63737253	C	upstream_gene_variant	MODIFIER	LIME1	ENSG00000203896	Transcript	ENST00000476183	protein_coding	-	-	-	-	-	-	-	rs1151623	246	1	cds_end_NF	HGNC	HGNC:26016	5	-	-	-	0.6837	-	-	-	-	-	-	-	-
rs1151623	yes	20:63737253-63737253	C	upstream_gene_variant	MODIFIER	AL121845.2	ENSG00000273047	Transcript	ENST00000476221	processed_transcript	-	-	-	-	-	-	-	rs1151623	1157	1	-	Clone_based_ensembl_gene	-	5	-	-	-	0.6837	-	-	-	-	-	-	-	-
rs1151623	yes	20:63737253-63737253	C	downstream_gene_variant	MODIFIER	ZGPAT	ENSG00000197114	Transcript	ENST00000477340	retained_intron	-	-	-	-	-	-	-	rs1151623	1112	1	-	HGNC	HGNC:15948	2	-	-	-	0.6837	-	-	-	-	-	-	-	-
rs1151623	yes	20:63737253-63737253	C	downstream_gene_variant	MODIFIER	ZGPAT	ENSG00000197114	Transcript	ENST00000478385	processed_transcript	-	-	-	-	-	-	-	rs1151623	2068	1	-	HGNC	HGNC:15948	2	-	-	-	0.6837	-	-	-	-	-	-	-	-
rs1151623	yes	20:63737253-63737253	C	intron_variant	MODIFIER	LIME1	ENSG00000203896	Transcript	ENST00000480139	protein_coding	-	-	-	-	-	-	-	rs1151623	-	1	-	HGNC	HGNC:26016	3	-	-	-	0.6837	-	-	-	-	-	-	-	-
rs1151623	yes	20:63737253-63737253	C	upstream_gene_variant	MODIFIER	SLC2A4RG	ENSG00000125520	Transcript	ENST00000482718	processed_transcript	-	-	-	-	-	-	-	rs1151623	4669	1	-	HGNC	HGNC:15930	2	-	-	-	0.6837	-	-	-	-	-	-	-	-
rs1151623	yes	20:63737253-63737253	C	downstream_gene_variant	MODIFIER	ZGPAT	ENSG00000197114	Transcript	ENST00000484569	retained_intron	-	-	-	-	-	-	-	rs1151623	2017	1	-	HGNC	HGNC:15948	2	-	-	-	0.6837	-	-	-	-	-	-	-	-
rs1151623	yes	20:63737253-63737253	C	upstream_gene_variant	MODIFIER	SLC2A4RG	ENSG00000125520	Transcript	ENST00000485897	processed_transcript	-	-	-	-	-	-	-	rs1151623	3127	1	-	HGNC	HGNC:15930	5	-	-	-	0.6837	-	-	-	-	-	-	-	-
rs1151623	yes	20:63737253-63737253	C	intron_variant	MODIFIER	LIME1	ENSG00000203896	Transcript	ENST00000487026	protein_coding	-	-	-	-	-	-	-	rs1151623	-	1	-	HGNC	HGNC:26016	5	-	-	-	0.6837	-	-	-	-	-	-	-	-
rs1151623	yes	20:63737253-63737253	C	upstream_gene_variant	MODIFIER	LIME1	ENSG00000203896	Transcript	ENST00000489212	retained_intron	-	-	-	-	-	-	-	rs1151623	246	1	-	HGNC	HGNC:26016	5	-	-	-	0.6837	-	-	-	-	-	-	-	-
rs1151623	yes	20:63737253-63737253	C	intron_variant,NMD_transcript_variant	MODIFIER	AL121845.3	ENSG00000273154	Transcript	ENST00000490623	nonsense_mediated_decay	-	-	-	-	-	-	-	rs1151623	-	1	cds_start_NF	Clone_based_ensembl_gene	-	5	-	-	-	0.6837	-	-	-	-	-	-	-	-
rs1151623	yes	20:63737253-63737253	C	upstream_gene_variant	MODIFIER	SLC2A4RG	ENSG00000125520	Transcript	ENST00000491109	processed_transcript	-	-	-	-	-	-	-	rs1151623	4151	1	-	HGNC	HGNC:15930	2	-	-	-	0.6837	-	-	-	-	-	-	-	-
rs1151623	yes	20:63737253-63737253	C	upstream_gene_variant	MODIFIER	LIME1	ENSG00000203896	Transcript	ENST00000493265	protein_coding	-	-	-	-	-	-	-	rs1151623	31	1	cds_end_NF	HGNC	HGNC:26016	2	-	-	-	0.6837	-	-	-	-	-	-	-	-
rs1151623	yes	20:63737253-63737253	C	upstream_gene_variant	MODIFIER	SLC2A4RG	ENSG00000125520	Transcript	ENST00000493772	processed_transcript	-	-	-	-	-	-	-	rs1151623	3999	1	-	HGNC	HGNC:15930	1	-	-	-	0.6837	-	-	-	-	-	-	-	-
rs1151623	yes	20:63737253-63737253	C	upstream_gene_variant	MODIFIER	LIME1	ENSG00000203896	Transcript	ENST00000494776	processed_transcript	-	-	-	-	-	-	-	rs1151623	952	1	-	HGNC	HGNC:26016	5	-	-	-	0.6837	-	-	-	-	-	-	-	-
rs1151623	yes	20:63737253-63737253	C	intron_variant	MODIFIER	AL121845.3	ENSG00000273154	Transcript	ENST00000496820	protein_coding	-	-	-	-	-	-	-	rs1151623	-	1	cds_start_NF,cds_end_NF	Clone_based_ensembl_gene	-	5	P1	-	-	0.6837	-	-	-	-	-	-	-	-
rs1151623	yes	20:63737253-63737253	C	non_coding_transcript_exon_variant	MODIFIER	LIME1	ENSG00000203896	Transcript	ENST00000621325	retained_intron	-	-	936	-	-	-	-	rs1151623	-	1	-	HGNC	HGNC:26016	2	-	-	-	0.6837	-	-	-	-	-	-	-	-
rs1151623	yes	20:63737253-63737253	C	intron_variant	MODIFIER	AL121845.3	ENSG00000273154	Transcript	ENST00000632538	protein_coding	-	-	-	-	-	-	-	rs1151623	-	1	cds_start_NF	Clone_based_ensembl_gene	-	3	-	-	-	0.6837	-	-	-	-	-	-	-	-
rs1151623	yes	20:63737253-63737253	C	regulatory_region_variant	MODIFIER	-	-	RegulatoryFeature	ENSR00000139949	promoter	-	-	-	-	-	-	-	rs1151623	-	-	-	-	-	-	-	-	-	0.6837	-	-	-	-	-	-	-	-
rs1151623	yes	20:63737253-63737253	C	regulatory_region_variant	MODIFIER	-	-	RegulatoryFeature	ENSR00000657806	CTCF_binding_site	-	-	-	-	-	-	-	rs1151623	-	-	-	-	-	-	-	-	-	0.6837	-	-	-	-	-	-	-	-
rs11551890		7:98216401-98216401	A	downstream_gene_variant	MODIFIER	BHLHA15	ENSG00000180535	Transcript	ENST00000314018	protein_coding	-	-	-	-	-	-	-	rs11551890	3442	1	-	HGNC	HGNC:22265	-	P1	-	-	0.3025	-	-	-	-	-	-	-	-
rs11551890		7:98216401-98216401	A	3_prime_UTR_variant	MODIFIER	TECPR1	ENSG00000205356	Transcript	ENST00000447648	protein_coding	-	-	4787	-	-	-	-	rs11551890	-	-1	-	HGNC	HGNC:22214	1	P1	-	-	0.3025	-	-	-	-	-	-	-	-
rs11551890		7:98216401-98216401	A	downstream_gene_variant	MODIFIER	TECPR1	ENSG00000205356	Transcript	ENST00000462511	processed_transcript	-	-	-	-	-	-	-	rs11551890	1342	-1	-	HGNC	HGNC:22214	4	-	-	-	0.3025	-	-	-	-	-	-	-	-
rs11551890		7:98216401-98216401	A	downstream_gene_variant	MODIFIER	TECPR1	ENSG00000205356	Transcript	ENST00000463402	retained_intron	-	-	-	-	-	-	-	rs11551890	336	-1	-	HGNC	HGNC:22214	2	-	-	-	0.3025	-	-	-	-	-	-	-	-
rs11551890		7:98216401-98216401	A	downstream_gene_variant	MODIFIER	TECPR1	ENSG00000205356	Transcript	ENST00000474915	retained_intron	-	-	-	-	-	-	-	rs11551890	1566	-1	-	HGNC	HGNC:22214	4	-	-	-	0.3025	-	-	-	-	-	-	-	-
rs11551890		7:98216401-98216401	A	downstream_gene_variant	MODIFIER	TECPR1	ENSG00000205356	Transcript	ENST00000485716	retained_intron	-	-	-	-	-	-	-	rs11551890	359	-1	-	HGNC	HGNC:22214	2	-	-	-	0.3025	-	-	-	-	-	-	-	-
rs11551890		7:98216401-98216401	A	intron_variant,non_coding_transcript_variant	MODIFIER	TECPR1	ENSG00000205356	Transcript	ENST00000490842	retained_intron	-	-	-	-	-	-	-	rs11551890	-	-1	-	HGNC	HGNC:22214	1	-	-	-	0.3025	-	-	-	-	-	-	-	-
rs11551890		7:98216401-98216401	A	downstream_gene_variant	MODIFIER	BHLHA15	ENSG00000180535	Transcript	ENST00000609256	protein_coding	-	-	-	-	-	-	-	rs11551890	3422	1	-	HGNC	HGNC:22265	3	P1	-	-	0.3025	-	-	-	-	-	-	-	-
rs11599333	yes	10:46096167-46096167	C	regulatory_region_variant	MODIFIER	-	-	RegulatoryFeature	ENSR00000402527	CTCF_binding_site	-	-	-	-	-	-	-	rs11599333	-	-	-	-	-	-	-	-	-	0.4924	-	-	-	-	-	-	-	-
rs11599333	yes	10:46096167-46096167	G	regulatory_region_variant	MODIFIER	-	-	RegulatoryFeature	ENSR00000402527	CTCF_binding_site	-	-	-	-	-	-	-	rs11599333	-	-	-	-	-	-	-	-	-	-	-	-	-	-	-	-	-	-
rs11599333	yes	10:46096167-46096167	C	intergenic_variant	MODIFIER	-	-	-	-	-	-	-	-	-	-	-	-	rs11599333	-	-	-	-	-	-	-	-	-	0.4924	-	-	-	-	-	-	-	-
rs11599333	yes	10:46096167-46096167	G	intergenic_variant	MODIFIER	-	-	-	-	-	-	-	-	-	-	-	-	rs11599333	-	-	-	-	-	-	-	-	-	-	-	-	-	-	-	-	-	-
rs11674433		2:10590713-10590713	C	intron_variant	MODIFIER	NOL10	ENSG00000115761	Transcript	ENST00000345985	protein_coding	-	-	-	-	-	-	-	rs11674433	-	-1	-	HGNC	HGNC:25862	2	-	-	-	0.5905	-	-	-	-	-	-	-	-
rs11674433		2:10590713-10590713	C	intron_variant	MODIFIER	NOL10	ENSG00000115761	Transcript	ENST00000381685	protein_coding	-	-	-	-	-	-	-	rs11674433	-	-1	-	HGNC	HGNC:25862	1	P1	-	-	0.5905	-	-	-	-	-	-	-	-
rs11674433		2:10590713-10590713	C	intron_variant,non_coding_transcript_variant	MODIFIER	AC007314.1	ENSG00000234818	Transcript	ENST00000414538	antisense	-	-	-	-	-	-	-	rs11674433	-	1	-	Clone_based_ensembl_gene	-	4	-	-	-	0.5905	-	-	-	-	-	-	-	-
rs11674433		2:10590713-10590713	C	intron_variant	MODIFIER	NOL10	ENSG00000115761	Transcript	ENST00000538384	protein_coding	-	-	-	-	-	-	-	rs11674433	-	-1	-	HGNC	HGNC:25862	2	-	-	-	0.5905	-	-	-	-	-	-	-	-
rs11723532		4:94628704-94628704	C	intron_variant	MODIFIER	PDLIM5	ENSG00000163110	Transcript	ENST00000317968	protein_coding	-	-	-	-	-	-	-	rs11723532	-	1	-	HGNC	HGNC:17468	1	P3	-	-	-	-	-	-	16213469	-	-	-	-
rs11723532		4:94628704-94628704	G	intron_variant	MODIFIER	PDLIM5	ENSG00000163110	Transcript	ENST00000317968	protein_coding	-	-	-	-	-	-	-	rs11723532	-	1	-	HGNC	HGNC:17468	1	P3	-	-	0.3798	-	-	-	16213469	-	-	-	-
rs11723532		4:94628704-94628704	C	intron_variant,non_coding_transcript_variant	MODIFIER	PDLIM5	ENSG00000163110	Transcript	ENST00000380176	processed_transcript	-	-	-	-	-	-	-	rs11723532	-	1	-	HGNC	HGNC:17468	1	-	-	-	-	-	-	-	16213469	-	-	-	-
rs11723532		4:94628704-94628704	G	intron_variant,non_coding_transcript_variant	MODIFIER	PDLIM5	ENSG00000163110	Transcript	ENST00000380176	processed_transcript	-	-	-	-	-	-	-	rs11723532	-	1	-	HGNC	HGNC:17468	1	-	-	-	0.3798	-	-	-	16213469	-	-	-	-
rs11723532		4:94628704-94628704	C	intron_variant	MODIFIER	PDLIM5	ENSG00000163110	Transcript	ENST00000437932	protein_coding	-	-	-	-	-	-	-	rs11723532	-	1	-	HGNC	HGNC:17468	5	-	-	-	-	-	-	-	16213469	-	-	-	-
rs11723532		4:94628704-94628704	G	intron_variant	MODIFIER	PDLIM5	ENSG00000163110	Transcript	ENST00000437932	protein_coding	-	-	-	-	-	-	-	rs11723532	-	1	-	HGNC	HGNC:17468	5	-	-	-	0.3798	-	-	-	16213469	-	-	-	-
rs11723532		4:94628704-94628704	C	intron_variant	MODIFIER	PDLIM5	ENSG00000163110	Transcript	ENST00000503974	protein_coding	-	-	-	-	-	-	-	rs11723532	-	1	-	HGNC	HGNC:17468	2	-	-	-	-	-	-	-	16213469	-	-	-	-
rs11723532		4:94628704-94628704	G	intron_variant	MODIFIER	PDLIM5	ENSG00000163110	Transcript	ENST00000503974	protein_coding	-	-	-	-	-	-	-	rs11723532	-	1	-	HGNC	HGNC:17468	2	-	-	-	0.3798	-	-	-	16213469	-	-	-	-
rs11723532		4:94628704-94628704	C	intron_variant,NMD_transcript_variant	MODIFIER	PDLIM5	ENSG00000163110	Transcript	ENST00000506632	nonsense_mediated_decay	-	-	-	-	-	-	-	rs11723532	-	1	cds_start_NF	HGNC	HGNC:17468	3	-	-	-	-	-	-	-	16213469	-	-	-	-
rs11723532		4:94628704-94628704	G	intron_variant,NMD_transcript_variant	MODIFIER	PDLIM5	ENSG00000163110	Transcript	ENST00000506632	nonsense_mediated_decay	-	-	-	-	-	-	-	rs11723532	-	1	cds_start_NF	HGNC	HGNC:17468	3	-	-	-	0.3798	-	-	-	16213469	-	-	-	-
rs11723532		4:94628704-94628704	C	intron_variant	MODIFIER	PDLIM5	ENSG00000163110	Transcript	ENST00000514743	protein_coding	-	-	-	-	-	-	-	rs11723532	-	1	-	HGNC	HGNC:17468	2	A2	-	-	-	-	-	-	16213469	-	-	-	-
rs11723532		4:94628704-94628704	G	intron_variant	MODIFIER	PDLIM5	ENSG00000163110	Transcript	ENST00000514743	protein_coding	-	-	-	-	-	-	-	rs11723532	-	1	-	HGNC	HGNC:17468	2	A2	-	-	0.3798	-	-	-	16213469	-	-	-	-
rs11723532		4:94628704-94628704	C	intron_variant	MODIFIER	PDLIM5	ENSG00000163110	Transcript	ENST00000542407	protein_coding	-	-	-	-	-	-	-	rs11723532	-	1	-	HGNC	HGNC:17468	1	A2	-	-	-	-	-	-	16213469	-	-	-	-
rs11723532		4:94628704-94628704	G	intron_variant	MODIFIER	PDLIM5	ENSG00000163110	Transcript	ENST00000542407	protein_coding	-	-	-	-	-	-	-	rs11723532	-	1	-	HGNC	HGNC:17468	1	A2	-	-	0.3798	-	-	-	16213469	-	-	-	-
rs11723532		4:94628704-94628704	C	intron_variant	MODIFIER	PDLIM5	ENSG00000163110	Transcript	ENST00000615540	protein_coding	-	-	-	-	-	-	-	rs11723532	-	1	-	HGNC	HGNC:17468	1	A2	-	-	-	-	-	-	16213469	-	-	-	-
rs11723532		4:94628704-94628704	G	intron_variant	MODIFIER	PDLIM5	ENSG00000163110	Transcript	ENST00000615540	protein_coding	-	-	-	-	-	-	-	rs11723532	-	1	-	HGNC	HGNC:17468	1	A2	-	-	0.3798	-	-	-	16213469	-	-	-	-
rs11723532		4:94628704-94628704	C	intron_variant,NMD_transcript_variant	MODIFIER	PDLIM5	ENSG00000163110	Transcript	ENST00000627587	nonsense_mediated_decay	-	-	-	-	-	-	-	rs11723532	-	1	-	HGNC	HGNC:17468	2	-	-	-	-	-	-	-	16213469	-	-	-	-
rs11723532		4:94628704-94628704	G	intron_variant,NMD_transcript_variant	MODIFIER	PDLIM5	ENSG00000163110	Transcript	ENST00000627587	nonsense_mediated_decay	-	-	-	-	-	-	-	rs11723532	-	1	-	HGNC	HGNC:17468	2	-	-	-	0.3798	-	-	-	16213469	-	-	-	-
rs11725849		4:94630497-94630497	C	intron_variant	MODIFIER	PDLIM5	ENSG00000163110	Transcript	ENST00000317968	protein_coding	-	-	-	-	-	-	-	rs11725849	-	1	-	HGNC	HGNC:17468	1	P3	-	-	-	-	-	-	-	-	-	-	-
rs11725849		4:94630497-94630497	T	intron_variant	MODIFIER	PDLIM5	ENSG00000163110	Transcript	ENST00000317968	protein_coding	-	-	-	-	-	-	-	rs11725849	-	1	-	HGNC	HGNC:17468	1	P3	-	-	0.4704	-	-	-	-	-	-	-	-
rs11725849		4:94630497-94630497	C	intron_variant,non_coding_transcript_variant	MODIFIER	PDLIM5	ENSG00000163110	Transcript	ENST00000380176	processed_transcript	-	-	-	-	-	-	-	rs11725849	-	1	-	HGNC	HGNC:17468	1	-	-	-	-	-	-	-	-	-	-	-	-
rs11725849		4:94630497-94630497	T	intron_variant,non_coding_transcript_variant	MODIFIER	PDLIM5	ENSG00000163110	Transcript	ENST00000380176	processed_transcript	-	-	-	-	-	-	-	rs11725849	-	1	-	HGNC	HGNC:17468	1	-	-	-	0.4704	-	-	-	-	-	-	-	-
rs11725849		4:94630497-94630497	C	intron_variant	MODIFIER	PDLIM5	ENSG00000163110	Transcript	ENST00000437932	protein_coding	-	-	-	-	-	-	-	rs11725849	-	1	-	HGNC	HGNC:17468	5	-	-	-	-	-	-	-	-	-	-	-	-
rs11725849		4:94630497-94630497	T	intron_variant	MODIFIER	PDLIM5	ENSG00000163110	Transcript	ENST00000437932	protein_coding	-	-	-	-	-	-	-	rs11725849	-	1	-	HGNC	HGNC:17468	5	-	-	-	0.4704	-	-	-	-	-	-	-	-
rs11725849		4:94630497-94630497	C	intron_variant	MODIFIER	PDLIM5	ENSG00000163110	Transcript	ENST00000503974	protein_coding	-	-	-	-	-	-	-	rs11725849	-	1	-	HGNC	HGNC:17468	2	-	-	-	-	-	-	-	-	-	-	-	-
rs11725849		4:94630497-94630497	T	intron_variant	MODIFIER	PDLIM5	ENSG00000163110	Transcript	ENST00000503974	protein_coding	-	-	-	-	-	-	-	rs11725849	-	1	-	HGNC	HGNC:17468	2	-	-	-	0.4704	-	-	-	-	-	-	-	-
rs11725849		4:94630497-94630497	C	intron_variant,NMD_transcript_variant	MODIFIER	PDLIM5	ENSG00000163110	Transcript	ENST00000506632	nonsense_mediated_decay	-	-	-	-	-	-	-	rs11725849	-	1	cds_start_NF	HGNC	HGNC:17468	3	-	-	-	-	-	-	-	-	-	-	-	-
rs11725849		4:94630497-94630497	T	intron_variant,NMD_transcript_variant	MODIFIER	PDLIM5	ENSG00000163110	Transcript	ENST00000506632	nonsense_mediated_decay	-	-	-	-	-	-	-	rs11725849	-	1	cds_start_NF	HGNC	HGNC:17468	3	-	-	-	0.4704	-	-	-	-	-	-	-	-
rs11725849		4:94630497-94630497	C	intron_variant	MODIFIER	PDLIM5	ENSG00000163110	Transcript	ENST00000514743	protein_coding	-	-	-	-	-	-	-	rs11725849	-	1	-	HGNC	HGNC:17468	2	A2	-	-	-	-	-	-	-	-	-	-	-
rs11725849		4:94630497-94630497	T	intron_variant	MODIFIER	PDLIM5	ENSG00000163110	Transcript	ENST00000514743	protein_coding	-	-	-	-	-	-	-	rs11725849	-	1	-	HGNC	HGNC:17468	2	A2	-	-	0.4704	-	-	-	-	-	-	-	-
rs11725849		4:94630497-94630497	C	intron_variant	MODIFIER	PDLIM5	ENSG00000163110	Transcript	ENST00000542407	protein_coding	-	-	-	-	-	-	-	rs11725849	-	1	-	HGNC	HGNC:17468	1	A2	-	-	-	-	-	-	-	-	-	-	-
rs11725849		4:94630497-94630497	T	intron_variant	MODIFIER	PDLIM5	ENSG00000163110	Transcript	ENST00000542407	protein_coding	-	-	-	-	-	-	-	rs11725849	-	1	-	HGNC	HGNC:17468	1	A2	-	-	0.4704	-	-	-	-	-	-	-	-
rs11725849		4:94630497-94630497	C	intron_variant	MODIFIER	PDLIM5	ENSG00000163110	Transcript	ENST00000615540	protein_coding	-	-	-	-	-	-	-	rs11725849	-	1	-	HGNC	HGNC:17468	1	A2	-	-	-	-	-	-	-	-	-	-	-
rs11725849		4:94630497-94630497	T	intron_variant	MODIFIER	PDLIM5	ENSG00000163110	Transcript	ENST00000615540	protein_coding	-	-	-	-	-	-	-	rs11725849	-	1	-	HGNC	HGNC:17468	1	A2	-	-	0.4704	-	-	-	-	-	-	-	-
rs11725849		4:94630497-94630497	C	intron_variant,NMD_transcript_variant	MODIFIER	PDLIM5	ENSG00000163110	Transcript	ENST00000627587	nonsense_mediated_decay	-	-	-	-	-	-	-	rs11725849	-	1	-	HGNC	HGNC:17468	2	-	-	-	-	-	-	-	-	-	-	-	-
rs11725849		4:94630497-94630497	T	intron_variant,NMD_transcript_variant	MODIFIER	PDLIM5	ENSG00000163110	Transcript	ENST00000627587	nonsense_mediated_decay	-	-	-	-	-	-	-	rs11725849	-	1	-	HGNC	HGNC:17468	2	-	-	-	0.4704	-	-	-	-	-	-	-	-
rs11734014		4:94630341-94630341	T	intron_variant	MODIFIER	PDLIM5	ENSG00000163110	Transcript	ENST00000317968	protein_coding	-	-	-	-	-	-	-	rs11734014	-	1	-	HGNC	HGNC:17468	1	P3	-	-	0.3722	-	-	-	-	-	-	-	-
rs11734014		4:94630341-94630341	T	intron_variant,non_coding_transcript_variant	MODIFIER	PDLIM5	ENSG00000163110	Transcript	ENST00000380176	processed_transcript	-	-	-	-	-	-	-	rs11734014	-	1	-	HGNC	HGNC:17468	1	-	-	-	0.3722	-	-	-	-	-	-	-	-
rs11734014		4:94630341-94630341	T	intron_variant	MODIFIER	PDLIM5	ENSG00000163110	Transcript	ENST00000437932	protein_coding	-	-	-	-	-	-	-	rs11734014	-	1	-	HGNC	HGNC:17468	5	-	-	-	0.3722	-	-	-	-	-	-	-	-
rs11734014		4:94630341-94630341	T	intron_variant	MODIFIER	PDLIM5	ENSG00000163110	Transcript	ENST00000503974	protein_coding	-	-	-	-	-	-	-	rs11734014	-	1	-	HGNC	HGNC:17468	2	-	-	-	0.3722	-	-	-	-	-	-	-	-
rs11734014		4:94630341-94630341	T	intron_variant,NMD_transcript_variant	MODIFIER	PDLIM5	ENSG00000163110	Transcript	ENST00000506632	nonsense_mediated_decay	-	-	-	-	-	-	-	rs11734014	-	1	cds_start_NF	HGNC	HGNC:17468	3	-	-	-	0.3722	-	-	-	-	-	-	-	-
rs11734014		4:94630341-94630341	T	intron_variant	MODIFIER	PDLIM5	ENSG00000163110	Transcript	ENST00000514743	protein_coding	-	-	-	-	-	-	-	rs11734014	-	1	-	HGNC	HGNC:17468	2	A2	-	-	0.3722	-	-	-	-	-	-	-	-
rs11734014		4:94630341-94630341	T	intron_variant	MODIFIER	PDLIM5	ENSG00000163110	Transcript	ENST00000542407	protein_coding	-	-	-	-	-	-	-	rs11734014	-	1	-	HGNC	HGNC:17468	1	A2	-	-	0.3722	-	-	-	-	-	-	-	-
rs11734014		4:94630341-94630341	T	intron_variant	MODIFIER	PDLIM5	ENSG00000163110	Transcript	ENST00000615540	protein_coding	-	-	-	-	-	-	-	rs11734014	-	1	-	HGNC	HGNC:17468	1	A2	-	-	0.3722	-	-	-	-	-	-	-	-
rs11734014		4:94630341-94630341	T	intron_variant,NMD_transcript_variant	MODIFIER	PDLIM5	ENSG00000163110	Transcript	ENST00000627587	nonsense_mediated_decay	-	-	-	-	-	-	-	rs11734014	-	1	-	HGNC	HGNC:17468	2	-	-	-	0.3722	-	-	-	-	-	-	-	-
rs117520198		11:2191613-2191613	A	intergenic_variant	MODIFIER	-	-	-	-	-	-	-	-	-	-	-	-	rs117520198	-	-	-	-	-	-	-	-	-	0.1072	-	-	-	-	-	-	-	-
rs11762534		7:98168466-98168466	A	intron_variant	MODIFIER	LMTK2	ENSG00000164715	Transcript	ENST00000297293	protein_coding	-	-	-	-	-	-	-	rs11762534	-	1	-	HGNC	HGNC:17880	1	P1	-	-	0.1579	-	-	-	-	-	-	-	-
rs11762534		7:98168466-98168466	A	regulatory_region_variant	MODIFIER	-	-	RegulatoryFeature	ENSR00000327407	CTCF_binding_site	-	-	-	-	-	-	-	rs11762534	-	-	-	-	-	-	-	-	-	0.1579	-	-	-	-	-	-	-	-
rs11762534		7:98168466-98168466	A	regulatory_region_variant	MODIFIER	-	-	RegulatoryFeature	ENSR00000833026	enhancer	-	-	-	-	-	-	-	rs11762534	-	-	-	-	-	-	-	-	-	0.1579	-	-	-	-	-	-	-	-
rs11763970		7:98188009-98188009	G	intron_variant	MODIFIER	LMTK2	ENSG00000164715	Transcript	ENST00000297293	protein_coding	-	-	-	-	-	-	-	rs11763970	-	1	-	HGNC	HGNC:17880	1	P1	-	-	0.225	-	-	-	-	-	-	-	-
rs11764933		7:98195876-98195876	A	intron_variant	MODIFIER	LMTK2	ENSG00000164715	Transcript	ENST00000297293	protein_coding	-	-	-	-	-	-	-	rs11764933	-	1	-	HGNC	HGNC:17880	1	P1	-	-	0.2254	-	-	-	-	-	-	-	-
rs11765552		7:98192803-98192803	A	missense_variant	MODERATE	LMTK2	ENSG00000164715	Transcript	ENST00000297293	protein_coding	-	-	2654	2338	780	L/M	Ttg/Atg	rs11765552	-	1	-	HGNC	HGNC:17880	1	P1	tolerated(0.17)	benign(0.202)	0.2238	-	-	-	2449783725658610	-	-	-	-
rs11765552		7:98192803-98192803	C	synonymous_variant	LOW	LMTK2	ENSG00000164715	Transcript	ENST00000297293	protein_coding	-	-	2654	2338	780	L	Ttg/Ctg	rs11765552	-	1	-	HGNC	HGNC:17880	1	P1	-	-	-	-	-	-	2449783725658610	-	-	-	-
rs11765552		7:98192803-98192803	G	missense_variant	MODERATE	LMTK2	ENSG00000164715	Transcript	ENST00000297293	protein_coding	-	-	2654	2338	780	L/V	Ttg/Gtg	rs11765552	-	1	-	HGNC	HGNC:17880	1	P1	tolerated(0.45)	benign(0.006)	-	-	-	-	2449783725658610	-	-	-	-
rs11767962	yes	7:98149264-98149264	T	intron_variant	MODIFIER	LMTK2	ENSG00000164715	Transcript	ENST00000297293	protein_coding	-	-	-	-	-	-	-	rs11767962	-	1	-	HGNC	HGNC:17880	1	P1	-	-	0.224	-	-	-	-	-	-	-	-
rs11767962	yes	7:98149264-98149264	T	intron_variant,non_coding_transcript_variant	MODIFIER	LMTK2	ENSG00000164715	Transcript	ENST00000493372	processed_transcript	-	-	-	-	-	-	-	rs11767962	-	1	-	HGNC	HGNC:17880	4	-	-	-	0.224	-	-	-	-	-	-	-	-
rs11767962	yes	7:98149264-98149264	T	regulatory_region_variant	MODIFIER	-	-	RegulatoryFeature	ENSR00000833020	promoter_flanking_region	-	-	-	-	-	-	-	rs11767962	-	-	-	-	-	-	-	-	-	0.224	-	-	-	-	-	-	-	-
rs11829997		12:52921875-52921875	G	intron_variant	MODIFIER	KRT8	ENSG00000170421	Transcript	ENST00000546826	protein_coding	-	-	-	-	-	-	-	rs11829997	-	-1	cds_end_NF	HGNC	HGNC:6446	5	-	-	-	0.0252	-	-	-	-	-	-	-	-
rs11829997		12:52921875-52921875	G	intron_variant	MODIFIER	KRT8	ENSG00000170421	Transcript	ENST00000546897	protein_coding	-	-	-	-	-	-	-	rs11829997	-	-1	-	HGNC	HGNC:6446	2	P3	-	-	0.0252	-	-	-	-	-	-	-	-
rs11829997		12:52921875-52921875	G	intron_variant	MODIFIER	KRT8	ENSG00000170421	Transcript	ENST00000548998	protein_coding	-	-	-	-	-	-	-	rs11829997	-	-1	cds_end_NF	HGNC	HGNC:6446	5	-	-	-	0.0252	-	-	-	-	-	-	-	-
rs11829997		12:52921875-52921875	G	intron_variant	MODIFIER	KRT8	ENSG00000170421	Transcript	ENST00000552150	protein_coding	-	-	-	-	-	-	-	rs11829997	-	-1	-	HGNC	HGNC:6446	1	A2	-	-	0.0252	-	-	-	-	-	-	-	-
rs11829997		12:52921875-52921875	G	intron_variant	MODIFIER	KRT8	ENSG00000170421	Transcript	ENST00000552551	protein_coding	-	-	-	-	-	-	-	rs11829997	-	-1	-	HGNC	HGNC:6446	2	P3	-	-	0.0252	-	-	-	-	-	-	-	-
rs11831942	yes	12:52878329-52878329	G	regulatory_region_variant	MODIFIER	-	-	RegulatoryFeature	ENSR00000268405	CTCF_binding_site	-	-	-	-	-	-	-	rs11831942	-	-	-	-	-	-	-	-	-	0.13	-	-	-	-	-	-	-	-
rs11831942	yes	12:52878329-52878329	G	intergenic_variant	MODIFIER	-	-	-	-	-	-	-	-	-	-	-	-	rs11831942	-	-	-	-	-	-	-	-	-	0.13	-	-	-	-	-	-	-	-
rs11891260		2:85568978-85568978	A	intron_variant	MODIFIER	VAMP8	ENSG00000118640	Transcript	ENST00000432071	protein_coding	-	-	-	-	-	-	-	rs11891260	-	1	-	HGNC	HGNC:12647	3	-	-	-	-	-	-	-	-	-	-	-	-
rs11891260		2:85568978-85568978	C	intron_variant	MODIFIER	VAMP8	ENSG00000118640	Transcript	ENST00000432071	protein_coding	-	-	-	-	-	-	-	rs11891260	-	1	-	HGNC	HGNC:12647	3	-	-	-	-	-	-	-	-	-	-	-	-
rs11891260		2:85568978-85568978	A	upstream_gene_variant	MODIFIER	RN7SL126P	ENSG00000276281	Transcript	ENST00000616400	misc_RNA	-	-	-	-	-	-	-	rs11891260	1018	-1	-	HGNC	HGNC:46142	-	-	-	-	-	-	-	-	-	-	-	-	-
rs11891260		2:85568978-85568978	C	upstream_gene_variant	MODIFIER	RN7SL126P	ENSG00000276281	Transcript	ENST00000616400	misc_RNA	-	-	-	-	-	-	-	rs11891260	1018	-1	-	HGNC	HGNC:46142	-	-	-	-	-	-	-	-	-	-	-	-	-
rs12203518		6:41542553-41542553	C	upstream_gene_variant	MODIFIER	FOXP4	ENSG00000137166	Transcript	ENST00000373057	protein_coding	-	-	-	-	-	-	-	rs12203518	4095	1	-	HGNC	HGNC:20842	1	A2	-	-	0.3251	-	-	-	-	-	-	-	-
rs12203518		6:41542553-41542553	T	upstream_gene_variant	MODIFIER	FOXP4	ENSG00000137166	Transcript	ENST00000373057	protein_coding	-	-	-	-	-	-	-	rs12203518	4095	1	-	HGNC	HGNC:20842	1	A2	-	-	-	-	-	-	-	-	-	-	-
rs12203518		6:41542553-41542553	C	upstream_gene_variant	MODIFIER	FOXP4	ENSG00000137166	Transcript	ENST00000373060	protein_coding	-	-	-	-	-	-	-	rs12203518	3873	1	-	HGNC	HGNC:20842	5	A2	-	-	0.3251	-	-	-	-	-	-	-	-
rs12203518		6:41542553-41542553	T	upstream_gene_variant	MODIFIER	FOXP4	ENSG00000137166	Transcript	ENST00000373060	protein_coding	-	-	-	-	-	-	-	rs12203518	3873	1	-	HGNC	HGNC:20842	5	A2	-	-	-	-	-	-	-	-	-	-	-
rs12203518		6:41542553-41542553	C	upstream_gene_variant	MODIFIER	FOXP4	ENSG00000137166	Transcript	ENST00000373063	protein_coding	-	-	-	-	-	-	-	rs12203518	3873	1	-	HGNC	HGNC:20842	1	P3	-	-	0.3251	-	-	-	-	-	-	-	-
rs12203518		6:41542553-41542553	T	upstream_gene_variant	MODIFIER	FOXP4	ENSG00000137166	Transcript	ENST00000373063	protein_coding	-	-	-	-	-	-	-	rs12203518	3873	1	-	HGNC	HGNC:20842	1	P3	-	-	-	-	-	-	-	-	-	-	-
rs12203518		6:41542553-41542553	C	upstream_gene_variant	MODIFIER	FOXP4	ENSG00000137166	Transcript	ENST00000409208	protein_coding	-	-	-	-	-	-	-	rs12203518	4020	1	-	HGNC	HGNC:20842	5	A2	-	-	0.3251	-	-	-	-	-	-	-	-
rs12203518		6:41542553-41542553	T	upstream_gene_variant	MODIFIER	FOXP4	ENSG00000137166	Transcript	ENST00000409208	protein_coding	-	-	-	-	-	-	-	rs12203518	4020	1	-	HGNC	HGNC:20842	5	A2	-	-	-	-	-	-	-	-	-	-	-
rs12203518		6:41542553-41542553	C	intron_variant,non_coding_transcript_variant	MODIFIER	FOXP4-AS1	ENSG00000234753	Transcript	ENST00000414386	antisense	-	-	-	-	-	-	-	rs12203518	-	-1	-	HGNC	HGNC:50332	2	-	-	-	0.3251	-	-	-	-	-	-	-	-
rs12203518		6:41542553-41542553	T	intron_variant,non_coding_transcript_variant	MODIFIER	FOXP4-AS1	ENSG00000234753	Transcript	ENST00000414386	antisense	-	-	-	-	-	-	-	rs12203518	-	-1	-	HGNC	HGNC:50332	2	-	-	-	-	-	-	-	-	-	-	-	-
rs12203518		6:41542553-41542553	C	intron_variant,non_coding_transcript_variant	MODIFIER	FOXP4-AS1	ENSG00000234753	Transcript	ENST00000432751	antisense	-	-	-	-	-	-	-	rs12203518	-	-1	-	HGNC	HGNC:50332	2	-	-	-	0.3251	-	-	-	-	-	-	-	-
rs12203518		6:41542553-41542553	T	intron_variant,non_coding_transcript_variant	MODIFIER	FOXP4-AS1	ENSG00000234753	Transcript	ENST00000432751	antisense	-	-	-	-	-	-	-	rs12203518	-	-1	-	HGNC	HGNC:50332	2	-	-	-	-	-	-	-	-	-	-	-	-
rs12203518		6:41542553-41542553	C	intron_variant,non_coding_transcript_variant	MODIFIER	FOXP4-AS1	ENSG00000234753	Transcript	ENST00000439386	antisense	-	-	-	-	-	-	-	rs12203518	-	-1	-	HGNC	HGNC:50332	3	-	-	-	0.3251	-	-	-	-	-	-	-	-
rs12203518		6:41542553-41542553	T	intron_variant,non_coding_transcript_variant	MODIFIER	FOXP4-AS1	ENSG00000234753	Transcript	ENST00000439386	antisense	-	-	-	-	-	-	-	rs12203518	-	-1	-	HGNC	HGNC:50332	3	-	-	-	-	-	-	-	-	-	-	-	-
rs12203518		6:41542553-41542553	C	intron_variant,non_coding_transcript_variant	MODIFIER	FOXP4-AS1	ENSG00000234753	Transcript	ENST00000440194	antisense	-	-	-	-	-	-	-	rs12203518	-	-1	-	HGNC	HGNC:50332	3	-	-	-	0.3251	-	-	-	-	-	-	-	-
rs12203518		6:41542553-41542553	T	intron_variant,non_coding_transcript_variant	MODIFIER	FOXP4-AS1	ENSG00000234753	Transcript	ENST00000440194	antisense	-	-	-	-	-	-	-	rs12203518	-	-1	-	HGNC	HGNC:50332	3	-	-	-	-	-	-	-	-	-	-	-	-
rs12203518		6:41542553-41542553	C	intron_variant,non_coding_transcript_variant	MODIFIER	FOXP4-AS1	ENSG00000234753	Transcript	ENST00000454812	antisense	-	-	-	-	-	-	-	rs12203518	-	-1	-	HGNC	HGNC:50332	2	-	-	-	0.3251	-	-	-	-	-	-	-	-
rs12203518		6:41542553-41542553	T	intron_variant,non_coding_transcript_variant	MODIFIER	FOXP4-AS1	ENSG00000234753	Transcript	ENST00000454812	antisense	-	-	-	-	-	-	-	rs12203518	-	-1	-	HGNC	HGNC:50332	2	-	-	-	-	-	-	-	-	-	-	-	-
rs12246440	yes	10:125048307-125048307	T	intron_variant	MODIFIER	CTBP2	ENSG00000175029	Transcript	ENST00000337195	protein_coding	-	-	-	-	-	-	-	rs12246440	-	-1	-	HGNC	HGNC:2495	1	P1	-	-	0.1274	-	-	-	-	-	-	-	-
rs12246440	yes	10:125048307-125048307	T	intron_variant	MODIFIER	CTBP2	ENSG00000175029	Transcript	ENST00000411419	protein_coding	-	-	-	-	-	-	-	rs12246440	-	-1	-	HGNC	HGNC:2495	1	P1	-	-	0.1274	-	-	-	-	-	-	-	-
rs12246440	yes	10:125048307-125048307	T	intron_variant,non_coding_transcript_variant	MODIFIER	CTBP2	ENSG00000175029	Transcript	ENST00000460976	processed_transcript	-	-	-	-	-	-	-	rs12246440	-	-1	-	HGNC	HGNC:2495	5	-	-	-	0.1274	-	-	-	-	-	-	-	-
rs12246440	yes	10:125048307-125048307	T	intron_variant,non_coding_transcript_variant	MODIFIER	CTBP2	ENSG00000175029	Transcript	ENST00000476817	processed_transcript	-	-	-	-	-	-	-	rs12246440	-	-1	-	HGNC	HGNC:2495	3	-	-	-	0.1274	-	-	-	-	-	-	-	-
rs12246440	yes	10:125048307-125048307	T	intron_variant	MODIFIER	CTBP2	ENSG00000175029	Transcript	ENST00000494626	protein_coding	-	-	-	-	-	-	-	rs12246440	-	-1	-	HGNC	HGNC:2495	1	P1	-	-	0.1274	-	-	-	-	-	-	-	-
rs12246440	yes	10:125048307-125048307	T	intron_variant	MODIFIER	CTBP2	ENSG00000175029	Transcript	ENST00000530884	protein_coding	-	-	-	-	-	-	-	rs12246440	-	-1	cds_end_NF	HGNC	HGNC:2495	3	-	-	-	0.1274	-	-	-	-	-	-	-	-
rs12246440	yes	10:125048307-125048307	T	intron_variant	MODIFIER	CTBP2	ENSG00000175029	Transcript	ENST00000531469	protein_coding	-	-	-	-	-	-	-	rs12246440	-	-1	-	HGNC	HGNC:2495	2	P1	-	-	0.1274	-	-	-	-	-	-	-	-
rs12246440	yes	10:125048307-125048307	T	regulatory_region_variant	MODIFIER	-	-	RegulatoryFeature	ENSR00000418938	CTCF_binding_site	-	-	-	-	-	-	-	rs12246440	-	-	-	-	-	-	-	-	-	0.1274	-	-	-	-	-	-	-	-
rs12246440	yes	10:125048307-125048307	T	TF_binding_site_variant	MODIFIER	-	-	MotifFeature	ENSM00205323279	-	-	-	-	-	-	-	-	rs12246440	-	-1	-	-	-	-	-	-	-	0.1274	-	-	-	-	ENSM00205323279	12	N	-0.002
rs12285347		11:102525876-102525876	A	intron_variant	MODIFIER	MMP7	ENSG00000137673	Transcript	ENST00000260227	protein_coding	-	-	-	-	-	-	-	rs12285347	-	-1	-	HGNC	HGNC:7174	1	P1	-	-	-	-	-	1	2.81397e+23	-	-	-	-
rs12285347		11:102525876-102525876	C	intron_variant	MODIFIER	MMP7	ENSG00000137673	Transcript	ENST00000260227	protein_coding	-	-	-	-	-	-	-	rs12285347	-	-1	-	HGNC	HGNC:7174	1	P1	-	-	0.3894	-	-	1	2.81397e+23	-	-	-	-
rs12285347		11:102525876-102525876	A	downstream_gene_variant	MODIFIER	MMP7	ENSG00000137673	Transcript	ENST00000531200	retained_intron	-	-	-	-	-	-	-	rs12285347	1110	-1	-	HGNC	HGNC:7174	2	-	-	-	-	-	-	1	2.81397e+23	-	-	-	-
rs12285347		11:102525876-102525876	C	downstream_gene_variant	MODIFIER	MMP7	ENSG00000137673	Transcript	ENST00000531200	retained_intron	-	-	-	-	-	-	-	rs12285347	1110	-1	-	HGNC	HGNC:7174	2	-	-	-	0.3894	-	-	1	2.81397e+23	-	-	-	-
rs12285347		11:102525876-102525876	A	intron_variant,non_coding_transcript_variant	MODIFIER	MMP7	ENSG00000137673	Transcript	ENST00000533366	retained_intron	-	-	-	-	-	-	-	rs12285347	-	-1	-	HGNC	HGNC:7174	2	-	-	-	-	-	-	1	2.81397e+23	-	-	-	-
rs12285347		11:102525876-102525876	C	intron_variant,non_coding_transcript_variant	MODIFIER	MMP7	ENSG00000137673	Transcript	ENST00000533366	retained_intron	-	-	-	-	-	-	-	rs12285347	-	-1	-	HGNC	HGNC:7174	2	-	-	-	0.3894	-	-	1	2.81397e+23	-	-	-	-
rs12388771		X:51524032-51524032	C	intergenic_variant	MODIFIER	-	-	-	-	-	-	-	-	-	-	-	-	rs12388771	-	-	-	-	-	-	-	-	-	-	-	-	-	-	-	-	-	-
rs12388771		X:51524032-51524032	G	intergenic_variant	MODIFIER	-	-	-	-	-	-	-	-	-	-	-	-	rs12388771	-	-	-	-	-	-	-	-	-	-	-	-	-	-	-	-	-	-
rs12398289		X:9827447-9827447	C	intron_variant	MODIFIER	SHROOM2	ENSG00000146950	Transcript	ENST00000380913	protein_coding	-	-	-	-	-	-	-	rs12398289	-	1	-	HGNC	HGNC:630	1	P1	-	-	0.7449	-	-	-	-	-	-	-	-
rs12398289		X:9827447-9827447	C	regulatory_region_variant	MODIFIER	-	-	RegulatoryFeature	ENSR00000901068	enhancer	-	-	-	-	-	-	-	rs12398289	-	-	-	-	-	-	-	-	-	0.7449	-	-	-	-	-	-	-	-
rs12412140		10:46091845-46091845	G	intergenic_variant	MODIFIER	-	-	-	-	-	-	-	-	-	-	-	-	rs12412140	-	-	-	-	-	-	-	-	-	-	-	-	-	-	-	-	-	-
rs12418303		11:2188183-2188183	A	intergenic_variant	MODIFIER	-	-	-	-	-	-	-	-	-	-	-	-	rs12418303	-	-	-	-	-	-	-	-	-	0.143	-	-	-	-	-	-	-	-
rs12419444		11:2188428-2188428	T	intergenic_variant	MODIFIER	-	-	-	-	-	-	-	-	-	-	-	-	rs12419444	-	-	-	-	-	-	-	-	-	0.1198	-	-	-	-	-	-	-	-
rs12640669		4:94585380-94585380	A	intron_variant	MODIFIER	PDLIM5	ENSG00000163110	Transcript	ENST00000317968	protein_coding	-	-	-	-	-	-	-	rs12640669	-	1	-	HGNC	HGNC:17468	1	P3	-	-	0.3043	-	-	-	-	-	-	-	-
rs12640669		4:94585380-94585380	A	intron_variant	MODIFIER	PDLIM5	ENSG00000163110	Transcript	ENST00000318007	protein_coding	-	-	-	-	-	-	-	rs12640669	-	1	-	HGNC	HGNC:17468	1	-	-	-	0.3043	-	-	-	-	-	-	-	-
rs12640669		4:94585380-94585380	A	intron_variant,non_coding_transcript_variant	MODIFIER	PDLIM5	ENSG00000163110	Transcript	ENST00000380176	processed_transcript	-	-	-	-	-	-	-	rs12640669	-	1	-	HGNC	HGNC:17468	1	-	-	-	0.3043	-	-	-	-	-	-	-	-
rs12640669		4:94585380-94585380	A	intron_variant	MODIFIER	PDLIM5	ENSG00000163110	Transcript	ENST00000380180	protein_coding	-	-	-	-	-	-	-	rs12640669	-	1	-	HGNC	HGNC:17468	1	-	-	-	0.3043	-	-	-	-	-	-	-	-
rs12640669		4:94585380-94585380	A	intron_variant	MODIFIER	PDLIM5	ENSG00000163110	Transcript	ENST00000437932	protein_coding	-	-	-	-	-	-	-	rs12640669	-	1	-	HGNC	HGNC:17468	5	-	-	-	0.3043	-	-	-	-	-	-	-	-
rs12640669		4:94585380-94585380	A	intron_variant	MODIFIER	PDLIM5	ENSG00000163110	Transcript	ENST00000503974	protein_coding	-	-	-	-	-	-	-	rs12640669	-	1	-	HGNC	HGNC:17468	2	-	-	-	0.3043	-	-	-	-	-	-	-	-
rs12640669		4:94585380-94585380	A	upstream_gene_variant	MODIFIER	PDLIM5	ENSG00000163110	Transcript	ENST00000506632	nonsense_mediated_decay	-	-	-	-	-	-	-	rs12640669	247	1	cds_start_NF	HGNC	HGNC:17468	3	-	-	-	0.3043	-	-	-	-	-	-	-	-
rs12640669		4:94585380-94585380	A	intron_variant	MODIFIER	PDLIM5	ENSG00000163110	Transcript	ENST00000508216	protein_coding	-	-	-	-	-	-	-	rs12640669	-	1	-	HGNC	HGNC:17468	2	-	-	-	0.3043	-	-	-	-	-	-	-	-
rs12640669		4:94585380-94585380	A	downstream_gene_variant	MODIFIER	PDLIM5	ENSG00000163110	Transcript	ENST00000508531	processed_transcript	-	-	-	-	-	-	-	rs12640669	2381	1	-	HGNC	HGNC:17468	4	-	-	-	0.3043	-	-	-	-	-	-	-	-
rs12640669		4:94585380-94585380	A	intron_variant,NMD_transcript_variant	MODIFIER	PDLIM5	ENSG00000163110	Transcript	ENST00000509357	nonsense_mediated_decay	-	-	-	-	-	-	-	rs12640669	-	1	cds_start_NF	HGNC	HGNC:17468	5	-	-	-	0.3043	-	-	-	-	-	-	-	-
rs12640669		4:94585380-94585380	A	intron_variant,non_coding_transcript_variant	MODIFIER	PDLIM5	ENSG00000163110	Transcript	ENST00000511586	processed_transcript	-	-	-	-	-	-	-	rs12640669	-	1	-	HGNC	HGNC:17468	4	-	-	-	0.3043	-	-	-	-	-	-	-	-
rs12640669		4:94585380-94585380	A	intron_variant	MODIFIER	PDLIM5	ENSG00000163110	Transcript	ENST00000513341	protein_coding	-	-	-	-	-	-	-	rs12640669	-	1	cds_start_NF	HGNC	HGNC:17468	3	-	-	-	0.3043	-	-	-	-	-	-	-	-
rs12640669		4:94585380-94585380	A	intron_variant	MODIFIER	PDLIM5	ENSG00000163110	Transcript	ENST00000514743	protein_coding	-	-	-	-	-	-	-	rs12640669	-	1	-	HGNC	HGNC:17468	2	A2	-	-	0.3043	-	-	-	-	-	-	-	-
rs12640669		4:94585380-94585380	A	downstream_gene_variant	MODIFIER	PDLIM5	ENSG00000163110	Transcript	ENST00000514830	processed_transcript	-	-	-	-	-	-	-	rs12640669	2545	1	-	HGNC	HGNC:17468	2	-	-	-	0.3043	-	-	-	-	-	-	-	-
rs12640669		4:94585380-94585380	A	intron_variant	MODIFIER	PDLIM5	ENSG00000163110	Transcript	ENST00000542407	protein_coding	-	-	-	-	-	-	-	rs12640669	-	1	-	HGNC	HGNC:17468	1	A2	-	-	0.3043	-	-	-	-	-	-	-	-
rs12640669		4:94585380-94585380	A	intron_variant	MODIFIER	PDLIM5	ENSG00000163110	Transcript	ENST00000615540	protein_coding	-	-	-	-	-	-	-	rs12640669	-	1	-	HGNC	HGNC:17468	1	A2	-	-	0.3043	-	-	-	-	-	-	-	-
rs12640669		4:94585380-94585380	A	intron_variant,NMD_transcript_variant	MODIFIER	PDLIM5	ENSG00000163110	Transcript	ENST00000627587	nonsense_mediated_decay	-	-	-	-	-	-	-	rs12640669	-	1	-	HGNC	HGNC:17468	2	-	-	-	0.3043	-	-	-	-	-	-	-	-
rs12642449		4:94587604-94587604	T	intron_variant	MODIFIER	PDLIM5	ENSG00000163110	Transcript	ENST00000317968	protein_coding	-	-	-	-	-	-	-	rs12642449	-	1	-	HGNC	HGNC:17468	1	P3	-	-	0.4163	-	-	-	-	-	-	-	-
rs12642449		4:94587604-94587604	T	3_prime_UTR_variant	MODIFIER	PDLIM5	ENSG00000163110	Transcript	ENST00000318007	protein_coding	-	-	1348	-	-	-	-	rs12642449	-	1	-	HGNC	HGNC:17468	1	-	-	-	0.4163	-	-	-	-	-	-	-	-
rs12642449		4:94587604-94587604	T	intron_variant,non_coding_transcript_variant	MODIFIER	PDLIM5	ENSG00000163110	Transcript	ENST00000380176	processed_transcript	-	-	-	-	-	-	-	rs12642449	-	1	-	HGNC	HGNC:17468	1	-	-	-	0.4163	-	-	-	-	-	-	-	-
rs12642449		4:94587604-94587604	T	3_prime_UTR_variant	MODIFIER	PDLIM5	ENSG00000163110	Transcript	ENST00000380180	protein_coding	-	-	1408	-	-	-	-	rs12642449	-	1	-	HGNC	HGNC:17468	1	-	-	-	0.4163	-	-	-	-	-	-	-	-
rs12642449		4:94587604-94587604	T	intron_variant	MODIFIER	PDLIM5	ENSG00000163110	Transcript	ENST00000437932	protein_coding	-	-	-	-	-	-	-	rs12642449	-	1	-	HGNC	HGNC:17468	5	-	-	-	0.4163	-	-	-	-	-	-	-	-
rs12642449		4:94587604-94587604	T	intron_variant	MODIFIER	PDLIM5	ENSG00000163110	Transcript	ENST00000503974	protein_coding	-	-	-	-	-	-	-	rs12642449	-	1	-	HGNC	HGNC:17468	2	-	-	-	0.4163	-	-	-	-	-	-	-	-
rs12642449		4:94587604-94587604	T	intron_variant,NMD_transcript_variant	MODIFIER	PDLIM5	ENSG00000163110	Transcript	ENST00000506632	nonsense_mediated_decay	-	-	-	-	-	-	-	rs12642449	-	1	cds_start_NF	HGNC	HGNC:17468	3	-	-	-	0.4163	-	-	-	-	-	-	-	-
rs12642449		4:94587604-94587604	T	3_prime_UTR_variant	MODIFIER	PDLIM5	ENSG00000163110	Transcript	ENST00000508216	protein_coding	-	-	1271	-	-	-	-	rs12642449	-	1	-	HGNC	HGNC:17468	2	-	-	-	0.4163	-	-	-	-	-	-	-	-
rs12642449		4:94587604-94587604	T	downstream_gene_variant	MODIFIER	PDLIM5	ENSG00000163110	Transcript	ENST00000508531	processed_transcript	-	-	-	-	-	-	-	rs12642449	4605	1	-	HGNC	HGNC:17468	4	-	-	-	0.4163	-	-	-	-	-	-	-	-
rs12642449		4:94587604-94587604	T	intron_variant,NMD_transcript_variant	MODIFIER	PDLIM5	ENSG00000163110	Transcript	ENST00000509357	nonsense_mediated_decay	-	-	-	-	-	-	-	rs12642449	-	1	cds_start_NF	HGNC	HGNC:17468	5	-	-	-	0.4163	-	-	-	-	-	-	-	-
rs12642449		4:94587604-94587604	T	intron_variant,non_coding_transcript_variant	MODIFIER	PDLIM5	ENSG00000163110	Transcript	ENST00000511586	processed_transcript	-	-	-	-	-	-	-	rs12642449	-	1	-	HGNC	HGNC:17468	4	-	-	-	0.4163	-	-	-	-	-	-	-	-
rs12642449		4:94587604-94587604	T	downstream_gene_variant	MODIFIER	PDLIM5	ENSG00000163110	Transcript	ENST00000513341	protein_coding	-	-	-	-	-	-	-	rs12642449	318	1	cds_start_NF	HGNC	HGNC:17468	3	-	-	-	0.4163	-	-	-	-	-	-	-	-
rs12642449		4:94587604-94587604	T	intron_variant	MODIFIER	PDLIM5	ENSG00000163110	Transcript	ENST00000514743	protein_coding	-	-	-	-	-	-	-	rs12642449	-	1	-	HGNC	HGNC:17468	2	A2	-	-	0.4163	-	-	-	-	-	-	-	-
rs12642449		4:94587604-94587604	T	downstream_gene_variant	MODIFIER	PDLIM5	ENSG00000163110	Transcript	ENST00000514830	processed_transcript	-	-	-	-	-	-	-	rs12642449	4769	1	-	HGNC	HGNC:17468	2	-	-	-	0.4163	-	-	-	-	-	-	-	-
rs12642449		4:94587604-94587604	T	intron_variant	MODIFIER	PDLIM5	ENSG00000163110	Transcript	ENST00000542407	protein_coding	-	-	-	-	-	-	-	rs12642449	-	1	-	HGNC	HGNC:17468	1	A2	-	-	0.4163	-	-	-	-	-	-	-	-
rs12642449		4:94587604-94587604	T	intron_variant	MODIFIER	PDLIM5	ENSG00000163110	Transcript	ENST00000615540	protein_coding	-	-	-	-	-	-	-	rs12642449	-	1	-	HGNC	HGNC:17468	1	A2	-	-	0.4163	-	-	-	-	-	-	-	-
rs12642449		4:94587604-94587604	T	intron_variant,NMD_transcript_variant	MODIFIER	PDLIM5	ENSG00000163110	Transcript	ENST00000627587	nonsense_mediated_decay	-	-	-	-	-	-	-	rs12642449	-	1	-	HGNC	HGNC:17468	2	-	-	-	0.4163	-	-	-	-	-	-	-	-
rs12643849		4:94661987-94661987	G	intron_variant	MODIFIER	PDLIM5	ENSG00000163110	Transcript	ENST00000317968	protein_coding	-	-	-	-	-	-	-	rs12643849	-	1	-	HGNC	HGNC:17468	1	P3	-	-	-	-	-	-	-	-	-	-	-
rs12643849		4:94661987-94661987	T	intron_variant	MODIFIER	PDLIM5	ENSG00000163110	Transcript	ENST00000317968	protein_coding	-	-	-	-	-	-	-	rs12643849	-	1	-	HGNC	HGNC:17468	1	P3	-	-	-	-	-	-	-	-	-	-	-
rs12643849		4:94661987-94661987	G	intron_variant,non_coding_transcript_variant	MODIFIER	PDLIM5	ENSG00000163110	Transcript	ENST00000380176	processed_transcript	-	-	-	-	-	-	-	rs12643849	-	1	-	HGNC	HGNC:17468	1	-	-	-	-	-	-	-	-	-	-	-	-
rs12643849		4:94661987-94661987	T	intron_variant,non_coding_transcript_variant	MODIFIER	PDLIM5	ENSG00000163110	Transcript	ENST00000380176	processed_transcript	-	-	-	-	-	-	-	rs12643849	-	1	-	HGNC	HGNC:17468	1	-	-	-	-	-	-	-	-	-	-	-	-
rs12643849		4:94661987-94661987	G	intron_variant	MODIFIER	PDLIM5	ENSG00000163110	Transcript	ENST00000437932	protein_coding	-	-	-	-	-	-	-	rs12643849	-	1	-	HGNC	HGNC:17468	5	-	-	-	-	-	-	-	-	-	-	-	-
rs12643849		4:94661987-94661987	T	intron_variant	MODIFIER	PDLIM5	ENSG00000163110	Transcript	ENST00000437932	protein_coding	-	-	-	-	-	-	-	rs12643849	-	1	-	HGNC	HGNC:17468	5	-	-	-	-	-	-	-	-	-	-	-	-
rs12643849		4:94661987-94661987	G	intron_variant	MODIFIER	PDLIM5	ENSG00000163110	Transcript	ENST00000503974	protein_coding	-	-	-	-	-	-	-	rs12643849	-	1	-	HGNC	HGNC:17468	2	-	-	-	-	-	-	-	-	-	-	-	-
rs12643849		4:94661987-94661987	T	intron_variant	MODIFIER	PDLIM5	ENSG00000163110	Transcript	ENST00000503974	protein_coding	-	-	-	-	-	-	-	rs12643849	-	1	-	HGNC	HGNC:17468	2	-	-	-	-	-	-	-	-	-	-	-	-
rs12643849		4:94661987-94661987	G	downstream_gene_variant	MODIFIER	PDLIM5	ENSG00000163110	Transcript	ENST00000506632	nonsense_mediated_decay	-	-	-	-	-	-	-	rs12643849	4440	1	cds_start_NF	HGNC	HGNC:17468	3	-	-	-	-	-	-	-	-	-	-	-	-
rs12643849		4:94661987-94661987	T	downstream_gene_variant	MODIFIER	PDLIM5	ENSG00000163110	Transcript	ENST00000506632	nonsense_mediated_decay	-	-	-	-	-	-	-	rs12643849	4440	1	cds_start_NF	HGNC	HGNC:17468	3	-	-	-	-	-	-	-	-	-	-	-	-
rs12643849		4:94661987-94661987	G	intron_variant	MODIFIER	PDLIM5	ENSG00000163110	Transcript	ENST00000514743	protein_coding	-	-	-	-	-	-	-	rs12643849	-	1	-	HGNC	HGNC:17468	2	A2	-	-	-	-	-	-	-	-	-	-	-
rs12643849		4:94661987-94661987	T	intron_variant	MODIFIER	PDLIM5	ENSG00000163110	Transcript	ENST00000514743	protein_coding	-	-	-	-	-	-	-	rs12643849	-	1	-	HGNC	HGNC:17468	2	A2	-	-	-	-	-	-	-	-	-	-	-
rs12643849		4:94661987-94661987	G	intron_variant	MODIFIER	PDLIM5	ENSG00000163110	Transcript	ENST00000542407	protein_coding	-	-	-	-	-	-	-	rs12643849	-	1	-	HGNC	HGNC:17468	1	A2	-	-	-	-	-	-	-	-	-	-	-
rs12643849		4:94661987-94661987	T	intron_variant	MODIFIER	PDLIM5	ENSG00000163110	Transcript	ENST00000542407	protein_coding	-	-	-	-	-	-	-	rs12643849	-	1	-	HGNC	HGNC:17468	1	A2	-	-	-	-	-	-	-	-	-	-	-
rs12643849		4:94661987-94661987	G	intron_variant	MODIFIER	PDLIM5	ENSG00000163110	Transcript	ENST00000615540	protein_coding	-	-	-	-	-	-	-	rs12643849	-	1	-	HGNC	HGNC:17468	1	A2	-	-	-	-	-	-	-	-	-	-	-
rs12643849		4:94661987-94661987	T	intron_variant	MODIFIER	PDLIM5	ENSG00000163110	Transcript	ENST00000615540	protein_coding	-	-	-	-	-	-	-	rs12643849	-	1	-	HGNC	HGNC:17468	1	A2	-	-	-	-	-	-	-	-	-	-	-
rs12643849		4:94661987-94661987	G	intron_variant,NMD_transcript_variant	MODIFIER	PDLIM5	ENSG00000163110	Transcript	ENST00000627587	nonsense_mediated_decay	-	-	-	-	-	-	-	rs12643849	-	1	-	HGNC	HGNC:17468	2	-	-	-	-	-	-	-	-	-	-	-	-
rs12643849		4:94661987-94661987	T	intron_variant,NMD_transcript_variant	MODIFIER	PDLIM5	ENSG00000163110	Transcript	ENST00000627587	nonsense_mediated_decay	-	-	-	-	-	-	-	rs12643849	-	1	-	HGNC	HGNC:17468	2	-	-	-	-	-	-	-	-	-	-	-	-
rs12665986		7:98090364-98090364	G	intergenic_variant	MODIFIER	-	-	-	-	-	-	-	-	-	-	-	-	rs12665986	-	-	-	-	-	-	-	-	-	0.5194	-	-	-	-	-	-	-	-
rs12674083		7:98067022-98067022	T	intergenic_variant	MODIFIER	-	-	-	-	-	-	-	-	-	-	-	-	rs12674083	-	-	-	-	-	-	-	-	-	0.2183	-	-	-	-	-	-	-	-
rs1291205	yes	20:63697476-63697476	G	downstream_gene_variant	MODIFIER	RTEL1	ENSG00000258366	Transcript	ENST00000318100	protein_coding	-	-	-	-	-	-	-	rs1291205	1233	1	-	HGNC	HGNC:15888	2	-	-	-	0.2636	-	-	-	18256354	-	-	-	-
rs1291205	yes	20:63697476-63697476	G	downstream_gene_variant	MODIFIER	RTEL1	ENSG00000258366	Transcript	ENST00000360203	protein_coding	-	-	-	-	-	-	-	rs1291205	1234	1	-	HGNC	HGNC:15888	5	A2	-	-	0.2636	-	-	-	18256354	-	-	-	-
rs1291205		20:63697476-63697476	G	synonymous_variant	LOW	TNFRSF6B	ENSG00000243509	Transcript	ENST00000369996	protein_coding	-	-	689	573	191	T	acC/acG	rs1291205	-	1	-	HGNC	HGNC:11921	1	P1	-	-	0.2636	-	-	-	18256354	-	-	-	-
rs1291205	yes	20:63697476-63697476	G	downstream_gene_variant	MODIFIER	RTEL1	ENSG00000258366	Transcript	ENST00000370003	retained_intron	-	-	-	-	-	-	-	rs1291205	1228	1	-	HGNC	HGNC:15888	2	-	-	-	0.2636	-	-	-	18256354	-	-	-	-
rs1291205	yes	20:63697476-63697476	G	downstream_gene_variant	MODIFIER	RTEL1	ENSG00000258366	Transcript	ENST00000370018	protein_coding	-	-	-	-	-	-	-	rs1291205	1223	1	-	HGNC	HGNC:15888	1	A2	-	-	0.2636	-	-	-	18256354	-	-	-	-
rs1291205	yes	20:63697476-63697476	G	non_coding_transcript_exon_variant	MODIFIER	RTEL1-TNFRSF6B	ENSG00000026036	Transcript	ENST00000480273	retained_intron	-	-	5300	-	-	-	-	rs1291205	-	1	-	HGNC	HGNC:44095	2	-	-	-	0.2636	-	-	-	18256354	-	-	-	-
rs1291205	yes	20:63697476-63697476	G	downstream_gene_variant	MODIFIER	RTEL1	ENSG00000258366	Transcript	ENST00000482936	nonsense_mediated_decay	-	-	-	-	-	-	-	rs1291205	2689	1	-	HGNC	HGNC:15888	2	-	-	-	0.2636	-	-	-	18256354	-	-	-	-
rs1291205	yes	20:63697476-63697476	G	3_prime_UTR_variant,NMD_transcript_variant	MODIFIER	RTEL1-TNFRSF6B	ENSG00000026036	Transcript	ENST00000492259	nonsense_mediated_decay	-	-	4373	-	-	-	-	rs1291205	-	1	-	HGNC	HGNC:44095	5	P1	-	-	0.2636	-	-	-	18256354	-	-	-	-
rs1291205	yes	20:63697476-63697476	G	non_coding_transcript_exon_variant	MODIFIER	RTEL1-TNFRSF6B	ENSG00000026036	Transcript	ENST00000496281	retained_intron	-	-	5396	-	-	-	-	rs1291205	-	1	-	HGNC	HGNC:44095	2	-	-	-	0.2636	-	-	-	18256354	-	-	-	-
rs1291205	yes	20:63697476-63697476	G	downstream_gene_variant	MODIFIER	RTEL1	ENSG00000258366	Transcript	ENST00000496816	nonsense_mediated_decay	-	-	-	-	-	-	-	rs1291205	1231	1	cds_start_NF	HGNC	HGNC:15888	1	-	-	-	0.2636	-	-	-	18256354	-	-	-	-
rs1291205	yes	20:63697476-63697476	G	downstream_gene_variant	MODIFIER	RTEL1	ENSG00000258366	Transcript	ENST00000508582	protein_coding	-	-	-	-	-	-	-	rs1291205	1496	1	-	HGNC	HGNC:15888	2	P4	-	-	0.2636	-	-	-	18256354	-	-	-	-
rs1291205	yes	20:63697476-63697476	G	downstream_gene_variant	MODIFIER	ARFRP1	ENSG00000101246	Transcript	ENST00000607873	protein_coding	-	-	-	-	-	-	-	rs1291205	2578	-1	-	HGNC	HGNC:662	2	-	-	-	0.2636	-	-	-	18256354	-	-	-	-
rs1291205	yes	20:63697476-63697476	G	downstream_gene_variant	MODIFIER	ARFRP1	ENSG00000101246	Transcript	ENST00000609188	processed_transcript	-	-	-	-	-	-	-	rs1291205	2135	-1	-	HGNC	HGNC:662	5	-	-	-	0.2636	-	-	-	18256354	-	-	-	-
rs1291205	yes	20:63697476-63697476	G	downstream_gene_variant	MODIFIER	ARFRP1	ENSG00000101246	Transcript	ENST00000609537	retained_intron	-	-	-	-	-	-	-	rs1291205	4221	-1	-	HGNC	HGNC:662	3	-	-	-	0.2636	-	-	-	18256354	-	-	-	-
rs1291205	yes	20:63697476-63697476	G	downstream_gene_variant	MODIFIER	ARFRP1	ENSG00000101246	Transcript	ENST00000610414	processed_transcript	-	-	-	-	-	-	-	rs1291205	1980	-1	-	HGNC	HGNC:662	2	-	-	-	0.2636	-	-	-	18256354	-	-	-	-
rs1291205	yes	20:63697476-63697476	G	downstream_gene_variant	MODIFIER	ARFRP1	ENSG00000101246	Transcript	ENST00000610774	retained_intron	-	-	-	-	-	-	-	rs1291205	2036	-1	-	HGNC	HGNC:662	2	-	-	-	0.2636	-	-	-	18256354	-	-	-	-
rs1291205	yes	20:63697476-63697476	G	downstream_gene_variant	MODIFIER	ARFRP1	ENSG00000101246	Transcript	ENST00000612157	protein_coding	-	-	-	-	-	-	-	rs1291205	2002	-1	-	HGNC	HGNC:662	1	-	-	-	0.2636	-	-	-	18256354	-	-	-	-
rs1291205	yes	20:63697476-63697476	G	downstream_gene_variant	MODIFIER	ARFRP1	ENSG00000101246	Transcript	ENST00000612256	protein_coding	-	-	-	-	-	-	-	rs1291205	1166	-1	-	HGNC	HGNC:662	1	-	-	-	0.2636	-	-	-	18256354	-	-	-	-
rs1291205	yes	20:63697476-63697476	G	downstream_gene_variant	MODIFIER	ARFRP1	ENSG00000101246	Transcript	ENST00000612772	processed_transcript	-	-	-	-	-	-	-	rs1291205	1980	-1	-	HGNC	HGNC:662	3	-	-	-	0.2636	-	-	-	18256354	-	-	-	-
rs1291205	yes	20:63697476-63697476	G	downstream_gene_variant	MODIFIER	ARFRP1	ENSG00000101246	Transcript	ENST00000614942	protein_coding	-	-	-	-	-	-	-	rs1291205	1167	-1	-	HGNC	HGNC:662	5	-	-	-	0.2636	-	-	-	18256354	-	-	-	-
rs1291205	yes	20:63697476-63697476	G	downstream_gene_variant	MODIFIER	ARFRP1	ENSG00000101246	Transcript	ENST00000618568	nonsense_mediated_decay	-	-	-	-	-	-	-	rs1291205	2021	-1	-	HGNC	HGNC:662	3	-	-	-	0.2636	-	-	-	18256354	-	-	-	-
rs1291205	yes	20:63697476-63697476	G	downstream_gene_variant	MODIFIER	ARFRP1	ENSG00000101246	Transcript	ENST00000618838	protein_coding	-	-	-	-	-	-	-	rs1291205	1980	-1	-	HGNC	HGNC:662	5	P1	-	-	0.2636	-	-	-	18256354	-	-	-	-
rs1291205	yes	20:63697476-63697476	G	downstream_gene_variant	MODIFIER	ARFRP1	ENSG00000101246	Transcript	ENST00000619493	protein_coding	-	-	-	-	-	-	-	rs1291205	1167	-1	-	HGNC	HGNC:662	3	P1	-	-	0.2636	-	-	-	18256354	-	-	-	-
rs1291205	yes	20:63697476-63697476	G	downstream_gene_variant	MODIFIER	ARFRP1	ENSG00000101246	Transcript	ENST00000622789	protein_coding	-	-	-	-	-	-	-	rs1291205	1171	-1	-	HGNC	HGNC:662	1	P1	-	-	0.2636	-	-	-	18256354	-	-	-	-
rs1291205	yes	20:63697476-63697476	G	regulatory_region_variant	MODIFIER	-	-	RegulatoryFeature	ENSR00000657798	CTCF_binding_site	-	-	-	-	-	-	-	rs1291205	-	-	-	-	-	-	-	-	-	0.2636	-	-	-	18256354	-	-	-	-
rs1291206		20:63697816-63697816	A	downstream_gene_variant	MODIFIER	RTEL1	ENSG00000258366	Transcript	ENST00000318100	protein_coding	-	-	-	-	-	-	-	rs1291206	1573	1	-	HGNC	HGNC:15888	2	-	-	-	0.2624	-	-	-	18256354	-	-	-	-
rs1291206		20:63697816-63697816	A	downstream_gene_variant	MODIFIER	RTEL1	ENSG00000258366	Transcript	ENST00000360203	protein_coding	-	-	-	-	-	-	-	rs1291206	1574	1	-	HGNC	HGNC:15888	5	A2	-	-	0.2624	-	-	-	18256354	-	-	-	-
rs1291206		20:63697816-63697816	A	intron_variant	MODIFIER	TNFRSF6B	ENSG00000243509	Transcript	ENST00000369996	protein_coding	-	-	-	-	-	-	-	rs1291206	-	1	-	HGNC	HGNC:11921	1	P1	-	-	0.2624	-	-	-	18256354	-	-	-	-
rs1291206		20:63697816-63697816	A	downstream_gene_variant	MODIFIER	RTEL1	ENSG00000258366	Transcript	ENST00000370003	retained_intron	-	-	-	-	-	-	-	rs1291206	1568	1	-	HGNC	HGNC:15888	2	-	-	-	0.2624	-	-	-	18256354	-	-	-	-
rs1291206		20:63697816-63697816	A	downstream_gene_variant	MODIFIER	RTEL1	ENSG00000258366	Transcript	ENST00000370018	protein_coding	-	-	-	-	-	-	-	rs1291206	1563	1	-	HGNC	HGNC:15888	1	A2	-	-	0.2624	-	-	-	18256354	-	-	-	-
rs1291206		20:63697816-63697816	A	intron_variant,non_coding_transcript_variant	MODIFIER	RTEL1-TNFRSF6B	ENSG00000026036	Transcript	ENST00000480273	retained_intron	-	-	-	-	-	-	-	rs1291206	-	1	-	HGNC	HGNC:44095	2	-	-	-	0.2624	-	-	-	18256354	-	-	-	-
rs1291206		20:63697816-63697816	A	downstream_gene_variant	MODIFIER	RTEL1	ENSG00000258366	Transcript	ENST00000482936	nonsense_mediated_decay	-	-	-	-	-	-	-	rs1291206	3029	1	-	HGNC	HGNC:15888	2	-	-	-	0.2624	-	-	-	18256354	-	-	-	-
rs1291206		20:63697816-63697816	A	intron_variant,NMD_transcript_variant	MODIFIER	RTEL1-TNFRSF6B	ENSG00000026036	Transcript	ENST00000492259	nonsense_mediated_decay	-	-	-	-	-	-	-	rs1291206	-	1	-	HGNC	HGNC:44095	5	P1	-	-	0.2624	-	-	-	18256354	-	-	-	-
rs1291206		20:63697816-63697816	A	intron_variant,non_coding_transcript_variant	MODIFIER	RTEL1-TNFRSF6B	ENSG00000026036	Transcript	ENST00000496281	retained_intron	-	-	-	-	-	-	-	rs1291206	-	1	-	HGNC	HGNC:44095	2	-	-	-	0.2624	-	-	-	18256354	-	-	-	-
rs1291206		20:63697816-63697816	A	downstream_gene_variant	MODIFIER	RTEL1	ENSG00000258366	Transcript	ENST00000496816	nonsense_mediated_decay	-	-	-	-	-	-	-	rs1291206	1571	1	cds_start_NF	HGNC	HGNC:15888	1	-	-	-	0.2624	-	-	-	18256354	-	-	-	-
rs1291206		20:63697816-63697816	A	downstream_gene_variant	MODIFIER	RTEL1	ENSG00000258366	Transcript	ENST00000508582	protein_coding	-	-	-	-	-	-	-	rs1291206	1836	1	-	HGNC	HGNC:15888	2	P4	-	-	0.2624	-	-	-	18256354	-	-	-	-
rs1291206		20:63697816-63697816	A	downstream_gene_variant	MODIFIER	ARFRP1	ENSG00000101246	Transcript	ENST00000607873	protein_coding	-	-	-	-	-	-	-	rs1291206	2238	-1	-	HGNC	HGNC:662	2	-	-	-	0.2624	-	-	-	18256354	-	-	-	-
rs1291206		20:63697816-63697816	A	downstream_gene_variant	MODIFIER	ARFRP1	ENSG00000101246	Transcript	ENST00000609188	processed_transcript	-	-	-	-	-	-	-	rs1291206	1795	-1	-	HGNC	HGNC:662	5	-	-	-	0.2624	-	-	-	18256354	-	-	-	-
rs1291206		20:63697816-63697816	A	downstream_gene_variant	MODIFIER	ARFRP1	ENSG00000101246	Transcript	ENST00000609537	retained_intron	-	-	-	-	-	-	-	rs1291206	3881	-1	-	HGNC	HGNC:662	3	-	-	-	0.2624	-	-	-	18256354	-	-	-	-
rs1291206		20:63697816-63697816	A	downstream_gene_variant	MODIFIER	ARFRP1	ENSG00000101246	Transcript	ENST00000610414	processed_transcript	-	-	-	-	-	-	-	rs1291206	1640	-1	-	HGNC	HGNC:662	2	-	-	-	0.2624	-	-	-	18256354	-	-	-	-
rs1291206		20:63697816-63697816	A	downstream_gene_variant	MODIFIER	ARFRP1	ENSG00000101246	Transcript	ENST00000610774	retained_intron	-	-	-	-	-	-	-	rs1291206	1696	-1	-	HGNC	HGNC:662	2	-	-	-	0.2624	-	-	-	18256354	-	-	-	-
rs1291206		20:63697816-63697816	A	downstream_gene_variant	MODIFIER	ARFRP1	ENSG00000101246	Transcript	ENST00000612157	protein_coding	-	-	-	-	-	-	-	rs1291206	1662	-1	-	HGNC	HGNC:662	1	-	-	-	0.2624	-	-	-	18256354	-	-	-	-
rs1291206		20:63697816-63697816	A	downstream_gene_variant	MODIFIER	ARFRP1	ENSG00000101246	Transcript	ENST00000612256	protein_coding	-	-	-	-	-	-	-	rs1291206	826	-1	-	HGNC	HGNC:662	1	-	-	-	0.2624	-	-	-	18256354	-	-	-	-
rs1291206		20:63697816-63697816	A	downstream_gene_variant	MODIFIER	ARFRP1	ENSG00000101246	Transcript	ENST00000612772	processed_transcript	-	-	-	-	-	-	-	rs1291206	1640	-1	-	HGNC	HGNC:662	3	-	-	-	0.2624	-	-	-	18256354	-	-	-	-
rs1291206		20:63697816-63697816	A	downstream_gene_variant	MODIFIER	ARFRP1	ENSG00000101246	Transcript	ENST00000614942	protein_coding	-	-	-	-	-	-	-	rs1291206	827	-1	-	HGNC	HGNC:662	5	-	-	-	0.2624	-	-	-	18256354	-	-	-	-
rs1291206		20:63697816-63697816	A	downstream_gene_variant	MODIFIER	ARFRP1	ENSG00000101246	Transcript	ENST00000618568	nonsense_mediated_decay	-	-	-	-	-	-	-	rs1291206	1681	-1	-	HGNC	HGNC:662	3	-	-	-	0.2624	-	-	-	18256354	-	-	-	-
rs1291206		20:63697816-63697816	A	downstream_gene_variant	MODIFIER	ARFRP1	ENSG00000101246	Transcript	ENST00000618838	protein_coding	-	-	-	-	-	-	-	rs1291206	1640	-1	-	HGNC	HGNC:662	5	P1	-	-	0.2624	-	-	-	18256354	-	-	-	-
rs1291206		20:63697816-63697816	A	downstream_gene_variant	MODIFIER	ARFRP1	ENSG00000101246	Transcript	ENST00000619493	protein_coding	-	-	-	-	-	-	-	rs1291206	827	-1	-	HGNC	HGNC:662	3	P1	-	-	0.2624	-	-	-	18256354	-	-	-	-
rs1291206		20:63697816-63697816	A	downstream_gene_variant	MODIFIER	ARFRP1	ENSG00000101246	Transcript	ENST00000622789	protein_coding	-	-	-	-	-	-	-	rs1291206	831	-1	-	HGNC	HGNC:662	1	P1	-	-	0.2624	-	-	-	18256354	-	-	-	-
rs1291206		20:63697816-63697816	A	regulatory_region_variant	MODIFIER	-	-	RegulatoryFeature	ENSR00000657795	promoter	-	-	-	-	-	-	-	rs1291206	-	-	-	-	-	-	-	-	-	0.2624	-	-	-	18256354	-	-	-	-
rs1291206		20:63697816-63697816	A	regulatory_region_variant	MODIFIER	-	-	RegulatoryFeature	ENSR00000657798	CTCF_binding_site	-	-	-	-	-	-	-	rs1291206	-	-	-	-	-	-	-	-	-	0.2624	-	-	-	18256354	-	-	-	-
rs1291206		20:63697816-63697816	A	TF_binding_site_variant	MODIFIER	-	-	MotifFeature	ENSM00000119528	-	-	-	-	-	-	-	-	rs1291206	-	1	-	-	-	-	-	-	-	0.2624	-	-	-	18256354	ENSM00000119528	4	N	-0.015
rs1295810	yes	20:63699131-63699131	A	downstream_gene_variant	MODIFIER	RTEL1	ENSG00000258366	Transcript	ENST00000318100	protein_coding	-	-	-	-	-	-	-	rs1295810	2888	1	-	HGNC	HGNC:15888	2	-	-	-	0.263	-	-	-	-	-	-	-	-
rs1295810	yes	20:63699131-63699131	C	downstream_gene_variant	MODIFIER	RTEL1	ENSG00000258366	Transcript	ENST00000318100	protein_coding	-	-	-	-	-	-	-	rs1295810	2888	1	-	HGNC	HGNC:15888	2	-	-	-	-	-	-	-	-	-	-	-	-
rs1295810	yes	20:63699131-63699131	A	downstream_gene_variant	MODIFIER	RTEL1	ENSG00000258366	Transcript	ENST00000360203	protein_coding	-	-	-	-	-	-	-	rs1295810	2889	1	-	HGNC	HGNC:15888	5	A2	-	-	0.263	-	-	-	-	-	-	-	-
rs1295810	yes	20:63699131-63699131	C	downstream_gene_variant	MODIFIER	RTEL1	ENSG00000258366	Transcript	ENST00000360203	protein_coding	-	-	-	-	-	-	-	rs1295810	2889	1	-	HGNC	HGNC:15888	5	A2	-	-	-	-	-	-	-	-	-	-	-
rs1295810	yes	20:63699131-63699131	A	downstream_gene_variant	MODIFIER	TNFRSF6B	ENSG00000243509	Transcript	ENST00000369996	protein_coding	-	-	-	-	-	-	-	rs1295810	447	1	-	HGNC	HGNC:11921	1	P1	-	-	0.263	-	-	-	-	-	-	-	-
rs1295810	yes	20:63699131-63699131	C	downstream_gene_variant	MODIFIER	TNFRSF6B	ENSG00000243509	Transcript	ENST00000369996	protein_coding	-	-	-	-	-	-	-	rs1295810	447	1	-	HGNC	HGNC:11921	1	P1	-	-	-	-	-	-	-	-	-	-	-
rs1295810	yes	20:63699131-63699131	A	downstream_gene_variant	MODIFIER	RTEL1	ENSG00000258366	Transcript	ENST00000370003	retained_intron	-	-	-	-	-	-	-	rs1295810	2883	1	-	HGNC	HGNC:15888	2	-	-	-	0.263	-	-	-	-	-	-	-	-
rs1295810	yes	20:63699131-63699131	C	downstream_gene_variant	MODIFIER	RTEL1	ENSG00000258366	Transcript	ENST00000370003	retained_intron	-	-	-	-	-	-	-	rs1295810	2883	1	-	HGNC	HGNC:15888	2	-	-	-	-	-	-	-	-	-	-	-	-
rs1295810	yes	20:63699131-63699131	A	downstream_gene_variant	MODIFIER	RTEL1	ENSG00000258366	Transcript	ENST00000370018	protein_coding	-	-	-	-	-	-	-	rs1295810	2878	1	-	HGNC	HGNC:15888	1	A2	-	-	0.263	-	-	-	-	-	-	-	-
rs1295810	yes	20:63699131-63699131	C	downstream_gene_variant	MODIFIER	RTEL1	ENSG00000258366	Transcript	ENST00000370018	protein_coding	-	-	-	-	-	-	-	rs1295810	2878	1	-	HGNC	HGNC:15888	1	A2	-	-	-	-	-	-	-	-	-	-	-
rs1295810	yes	20:63699131-63699131	A	downstream_gene_variant	MODIFIER	RTEL1-TNFRSF6B	ENSG00000026036	Transcript	ENST00000480273	retained_intron	-	-	-	-	-	-	-	rs1295810	447	1	-	HGNC	HGNC:44095	2	-	-	-	0.263	-	-	-	-	-	-	-	-
rs1295810	yes	20:63699131-63699131	C	downstream_gene_variant	MODIFIER	RTEL1-TNFRSF6B	ENSG00000026036	Transcript	ENST00000480273	retained_intron	-	-	-	-	-	-	-	rs1295810	447	1	-	HGNC	HGNC:44095	2	-	-	-	-	-	-	-	-	-	-	-	-
rs1295810	yes	20:63699131-63699131	A	downstream_gene_variant	MODIFIER	RTEL1	ENSG00000258366	Transcript	ENST00000482936	nonsense_mediated_decay	-	-	-	-	-	-	-	rs1295810	4344	1	-	HGNC	HGNC:15888	2	-	-	-	0.263	-	-	-	-	-	-	-	-
rs1295810	yes	20:63699131-63699131	C	downstream_gene_variant	MODIFIER	RTEL1	ENSG00000258366	Transcript	ENST00000482936	nonsense_mediated_decay	-	-	-	-	-	-	-	rs1295810	4344	1	-	HGNC	HGNC:15888	2	-	-	-	-	-	-	-	-	-	-	-	-
rs1295810	yes	20:63699131-63699131	A	downstream_gene_variant	MODIFIER	RTEL1-TNFRSF6B	ENSG00000026036	Transcript	ENST00000492259	nonsense_mediated_decay	-	-	-	-	-	-	-	rs1295810	447	1	-	HGNC	HGNC:44095	5	P1	-	-	0.263	-	-	-	-	-	-	-	-
rs1295810	yes	20:63699131-63699131	C	downstream_gene_variant	MODIFIER	RTEL1-TNFRSF6B	ENSG00000026036	Transcript	ENST00000492259	nonsense_mediated_decay	-	-	-	-	-	-	-	rs1295810	447	1	-	HGNC	HGNC:44095	5	P1	-	-	-	-	-	-	-	-	-	-	-
rs1295810	yes	20:63699131-63699131	A	downstream_gene_variant	MODIFIER	RTEL1-TNFRSF6B	ENSG00000026036	Transcript	ENST00000496281	retained_intron	-	-	-	-	-	-	-	rs1295810	451	1	-	HGNC	HGNC:44095	2	-	-	-	0.263	-	-	-	-	-	-	-	-
rs1295810	yes	20:63699131-63699131	C	downstream_gene_variant	MODIFIER	RTEL1-TNFRSF6B	ENSG00000026036	Transcript	ENST00000496281	retained_intron	-	-	-	-	-	-	-	rs1295810	451	1	-	HGNC	HGNC:44095	2	-	-	-	-	-	-	-	-	-	-	-	-
rs1295810	yes	20:63699131-63699131	A	downstream_gene_variant	MODIFIER	RTEL1	ENSG00000258366	Transcript	ENST00000496816	nonsense_mediated_decay	-	-	-	-	-	-	-	rs1295810	2886	1	cds_start_NF	HGNC	HGNC:15888	1	-	-	-	0.263	-	-	-	-	-	-	-	-
[truncated: 2,350 more rows]

## Sheet: MATCH
SNP allele	SNPs	74 promising functional SNPs	Allele sequence	Match binding sites
[truncated: 696 more rows]
